# Supplementary material for: TOGR3, a Proteasome β4 Subunit, Orchestrates Sugar Homeostasis to Trade Off Growth and Thermotolerance in Rice
Source: Adv Sci (Weinh). 2026 Jan 21;13(18):e16395. doi: 10.1002/advs.202516395 (PMC13042809; doi:10.1002/advs.202516395)
Supplement: Supplementary file 2 — Supporting file 2: advs73909‐sup‐0002‐TableS1.xlsx [file ADVS-13-e16395-s004.xlsx]

## Sheet: Table S1
Table S1. Annotation of All Detected Ubiquitin-Modified Peptides in Ubiquitylome
PG.ProteinAccessions	PG.ProteinDescriptions	PTM.ProteinId	PTM.Multiplicity	PTM.ModificationTitle	PTM.SiteAA	PTM.SiteLocation	PTM.FlankingRegion	25ZH11-R1.raw.PG.Quantity	25ZH11-R2.raw.PG.Quantity	25ZH11-R3.raw.PG.Quantity	25togr3-R1.raw.PG.Quantity	25togr3-R2.raw.PG.Quantity	25togr3-R3.raw.PG.Quantity	35ZH11-R1.raw.PG.Quantity	35ZH11-R2.raw.PG.Quantity	35ZH11-R3.raw.PG.Quantity	35togr3-R1.raw.PG.Quantity	35togr3-R2.raw.PG.Quantity	35togr3-R3.raw.PG.Quantity	25ZH11-1 20241001_WXY_X1.raw.PTM.Group	25ZH11-R2.raw.PTM.Group	25ZH11-R3.raw.PTM.Group	25togr3-R1.raw.PTM.Group	25togr3-R2.raw.PTM.Group	25togr3-R3.raw.PTM.Group	35ZH11-R1.raw.PTM.Group	35ZH11-R2.raw.PTM.Group	35ZH11-R3.raw.PTM.Group	35togr3-R1.raw.PTM.Group	35togr3-R2.raw.PTM.Group	35togr3-R3.raw.PTM.Group	25ZH11-1 20241001_WXY_X1.raw.PTM.SiteProbability	25ZH11-R2.raw.PTM.SiteProbability	25ZH11-R3.raw.PTM.SiteProbability	25togr3-R1.raw.PTM.SiteProbability	25togr3-R2.raw.PTM.SiteProbability	25togr3-R3.raw.PTM.SiteProbability	35ZH11-R1.raw.PTM.SiteProbability	35ZH11-R2.raw.PTM.SiteProbability	35ZH11-R3.raw.PTM.SiteProbability	35togr3-R1.raw.PTM.SiteProbability	35togr3-R2.raw.PTM.SiteProbability	35togr3-R3.raw.PTM.SiteProbability	25ZH11-1 20241001_WXY_X1.raw.PTM.Quantity	25ZH11-R2.raw.PTM.Quantity	25ZH11-R3.raw.PTM.Quantity	25togr3-R1.raw.PTM.Quantity	25togr3-R2.raw.PTM.Quantity	25togr3-R3.raw.PTM.Quantity
ChrSy.fgenesh.mRNA.81;LOC_Os03g01012.1	protein|expressed protein;protein|tetraspanin family protein, putative, expressed	ChrSy.fgenesh.mRNA.81	1	GlyGly (K)	K	241	CYAFRTAKTDDLFRR	2497.73	Filtered	3349.37	2347.54	1714.96	2838.06	Filtered	4807.83	5273.28	3733.88	5521.36	2226.02	_TAK[GlyGly (K)]TDDLFR_.2	Filtered	_TAK[GlyGly (K)]TDDLFR_.2	_TAK[GlyGly (K)]TDDLFR_.2	_TAK[GlyGly (K)]TDDLFR_.2	_TAK[GlyGly (K)]TDDLFR_.2	Filtered	_TAK[GlyGly (K)]TDDLFR_.2	_TAK[GlyGly (K)]TDDLFR_.2	_TAK[GlyGly (K)]TDDLFR_.2	_TAK[GlyGly (K)]TDDLFR_.2	_TAK[GlyGly (K)]TDDLFR_.2	1	Filtered	1	1	1	1	Filtered	1	1	1	1	1	2497.73	Filtered	3349.37	2347.54	1714.96	2838.06
ChrSy.fgenesh.mRNA.81;LOC_Os03g01012.1	protein|expressed protein;protein|tetraspanin family protein, putative, expressed	LOC_Os03g01012.1	1	GlyGly (K)	K	261	CYAFRTAKTDDLFRR	2497.73	Filtered	3349.37	2347.54	1714.96	2838.06	Filtered	4807.83	5273.28	3733.88	5521.36	2226.02	_TAK[GlyGly (K)]TDDLFR_.2	Filtered	_TAK[GlyGly (K)]TDDLFR_.2	_TAK[GlyGly (K)]TDDLFR_.2	_TAK[GlyGly (K)]TDDLFR_.2	_TAK[GlyGly (K)]TDDLFR_.2	Filtered	_TAK[GlyGly (K)]TDDLFR_.2	_TAK[GlyGly (K)]TDDLFR_.2	_TAK[GlyGly (K)]TDDLFR_.2	_TAK[GlyGly (K)]TDDLFR_.2	_TAK[GlyGly (K)]TDDLFR_.2	1	Filtered	1	1	1	1	Filtered	1	1	1	1	1	2497.73	Filtered	3349.37	2347.54	1714.96	2838.06
ChrUn.fgenesh.mRNA.85;LOC_Os01g27040.1	protein|expressed protein;protein|chromatin-remodeling complex ATPase chain, putative, expressed	ChrUn.fgenesh.mRNA.85	1	GlyGly (K)	K	481	YYRALLQKDLEVINA	19596.6	19370	21349.5	28019.1	22762	24364.8	19136.5	19094.8	19471	20600.1	18052.6	9145.5	_ALLQK[GlyGly (K)]DLEVINAGGER_.3	_ALLQK[GlyGly (K)]DLEVINAGGER_.3	_ALLQK[GlyGly (K)]DLEVINAGGER_.3	_ALLQK[GlyGly (K)]DLEVINAGGER_.3	_ALLQK[GlyGly (K)]DLEVINAGGER_.3	_ALLQK[GlyGly (K)]DLEVINAGGER_.3	_ALLQK[GlyGly (K)]DLEVINAGGER_.3	_ALLQK[GlyGly (K)]DLEVINAGGER_.3	_ALLQK[GlyGly (K)]DLEVINAGGER_.3	_ALLQK[GlyGly (K)]DLEVINAGGER_.3	_ALLQK[GlyGly (K)]DLEVINAGGER_.3	_ALLQK[GlyGly (K)]DLEVINAGGER_.3	1	1	1	1	1	1	1	1	1	1	1	1	3753.68	8735.68	8755.08	15549.8	4208.68	13723.1
ChrUn.fgenesh.mRNA.85;LOC_Os01g27040.1	protein|expressed protein;protein|chromatin-remodeling complex ATPase chain, putative, expressed	LOC_Os01g27040.1	1	GlyGly (K)	K	481	YYRALLQKDLEVINA	19596.6	19370	21349.5	28019.1	22762	24364.8	19136.5	19094.8	19471	20600.1	18052.6	9145.5	_ALLQK[GlyGly (K)]DLEVINAGGER_.3	_ALLQK[GlyGly (K)]DLEVINAGGER_.3	_ALLQK[GlyGly (K)]DLEVINAGGER_.3	_ALLQK[GlyGly (K)]DLEVINAGGER_.3	_ALLQK[GlyGly (K)]DLEVINAGGER_.3	_ALLQK[GlyGly (K)]DLEVINAGGER_.3	_ALLQK[GlyGly (K)]DLEVINAGGER_.3	_ALLQK[GlyGly (K)]DLEVINAGGER_.3	_ALLQK[GlyGly (K)]DLEVINAGGER_.3	_ALLQK[GlyGly (K)]DLEVINAGGER_.3	_ALLQK[GlyGly (K)]DLEVINAGGER_.3	_ALLQK[GlyGly (K)]DLEVINAGGER_.3	1	1	1	1	1	1	1	1	1	1	1	1	3753.68	8735.68	8755.08	15549.8	4208.68	13723.1
ChrUn.fgenesh.mRNA.85;LOC_Os01g27040.1	protein|expressed protein;protein|chromatin-remodeling complex ATPase chain, putative, expressed	ChrUn.fgenesh.mRNA.85	1	GlyGly (K)	K	690	QGRLAEQKTVNKDDL	19596.6	19370	21349.5	28019.1	22762	24364.8	19136.5	19094.8	19471	20600.1	18052.6	9145.5		_LAEQK[GlyGly (K)]TVNK_.2			_LAEQK[GlyGly (K)]TVNK_.2					_LAEQK[GlyGly (K)]TVNK_.2	_LAEQK[GlyGly (K)]TVNK_.2		1	1	1	1	1	1	1	1	1	1	1	1	0	292.267	0	0	398.571	0
ChrUn.fgenesh.mRNA.85;LOC_Os01g27040.1	protein|expressed protein;protein|chromatin-remodeling complex ATPase chain, putative, expressed	LOC_Os01g27040.1	1	GlyGly (K)	K	690	QGRLAEQKTVNKDDL	19596.6	19370	21349.5	28019.1	22762	24364.8	19136.5	19094.8	19471	20600.1	18052.6	9145.5		_LAEQK[GlyGly (K)]TVNK_.2			_LAEQK[GlyGly (K)]TVNK_.2					_LAEQK[GlyGly (K)]TVNK_.2	_LAEQK[GlyGly (K)]TVNK_.2		1	1	1	1	1	1	1	1	1	1	1	1	0	292.267	0	0	398.571	0
ChrUn.fgenesh.mRNA.85;LOC_Os01g27040.1	protein|expressed protein;protein|chromatin-remodeling complex ATPase chain, putative, expressed	ChrUn.fgenesh.mRNA.85	1	GlyGly (K)	K	995	KIQYGQNKGKFYNEE	19596.6	19370	21349.5	28019.1	22762	24364.8	19136.5	19094.8	19471	20600.1	18052.6	9145.5	_IQYGQNK[GlyGly (K)]GK_.2	_IQYGQNK[GlyGly (K)]GK_.2											1	1	1	1	1	1	1	1	1	1	1	1	7775.34	12207.3	0	0	0	0
ChrUn.fgenesh.mRNA.85;LOC_Os01g27040.1	protein|expressed protein;protein|chromatin-remodeling complex ATPase chain, putative, expressed	LOC_Os01g27040.1	1	GlyGly (K)	K	980	KIQYGQNKGKFYNEE	19596.6	19370	21349.5	28019.1	22762	24364.8	19136.5	19094.8	19471	20600.1	18052.6	9145.5	_IQYGQNK[GlyGly (K)]GK_.2	_IQYGQNK[GlyGly (K)]GK_.2											1	1	1	1	1	1	1	1	1	1	1	1	7775.34	12207.3	0	0	0	0
ChrUn.fgenesh.mRNA.94;LOC_Os01g27140.1	protein|expressed protein;protein|OsGrx_C7 - glutaredoxin subgroup III, expressed	ChrUn.fgenesh.mRNA.94	1	GlyGly (K)	K	54	PRGKEMEKALARLLG	6708.91	10056.9	12033	7958.1	7321.32	9930.26	46862	63067.5	48907.2	40676.8	40056.2	52826.7	_EM[Oxidation (M)]EK[GlyGly (K)]ALAR_.2	_EM[Oxidation (M)]EK[GlyGly (K)]ALAR_.2	_EM[Oxidation (M)]EK[GlyGly (K)]ALAR_.2	_EM[Oxidation (M)]EK[GlyGly (K)]ALAR_.2	_EM[Oxidation (M)]EK[GlyGly (K)]ALAR_.2	_EM[Oxidation (M)]EK[GlyGly (K)]ALAR_.2	_EM[Oxidation (M)]EK[GlyGly (K)]ALAR_.2	_EM[Oxidation (M)]EK[GlyGly (K)]ALAR_.2	_EM[Oxidation (M)]EK[GlyGly (K)]ALAR_.2	_EM[Oxidation (M)]EK[GlyGly (K)]ALAR_.2	_EM[Oxidation (M)]EK[GlyGly (K)]ALAR_.2	_EM[Oxidation (M)]EK[GlyGly (K)]ALAR_.2	1	1	1	1	1	1	1	1	1	1	1	1	9224.36	12368.6	16894.8	11719.9	4911.27	10136.3
ChrUn.fgenesh.mRNA.94;LOC_Os01g27140.1	protein|expressed protein;protein|OsGrx_C7 - glutaredoxin subgroup III, expressed	LOC_Os01g27140.1	1	GlyGly (K)	K	54	PRGKEMEKALARLLG	6708.91	10056.9	12033	7958.1	7321.32	9930.26	46862	63067.5	48907.2	40676.8	40056.2	52826.7	_EM[Oxidation (M)]EK[GlyGly (K)]ALAR_.2	_EM[Oxidation (M)]EK[GlyGly (K)]ALAR_.2	_EM[Oxidation (M)]EK[GlyGly (K)]ALAR_.2	_EM[Oxidation (M)]EK[GlyGly (K)]ALAR_.2	_EM[Oxidation (M)]EK[GlyGly (K)]ALAR_.2	_EM[Oxidation (M)]EK[GlyGly (K)]ALAR_.2	_EM[Oxidation (M)]EK[GlyGly (K)]ALAR_.2	_EM[Oxidation (M)]EK[GlyGly (K)]ALAR_.2	_EM[Oxidation (M)]EK[GlyGly (K)]ALAR_.2	_EM[Oxidation (M)]EK[GlyGly (K)]ALAR_.2	_EM[Oxidation (M)]EK[GlyGly (K)]ALAR_.2	_EM[Oxidation (M)]EK[GlyGly (K)]ALAR_.2	1	1	1	1	1	1	1	1	1	1	1	1	9224.36	12368.6	16894.8	11719.9	4911.27	10136.3
ChrUn.fgenesh.mRNA.94;LOC_Os01g27140.1	protein|expressed protein;protein|OsGrx_C7 - glutaredoxin subgroup III, expressed	ChrUn.fgenesh.mRNA.94	2	GlyGly (K)	K	54	PRGKEMEKALARLLG	6708.91	10056.9	12033	7958.1	7321.32	9930.26	46862	63067.5	48907.2	40676.8	40056.2	52826.7	_GK[GlyGly (K)]EM[Oxidation (M)]EK[GlyGly (K)]ALAR_.3	_GK[GlyGly (K)]EM[Oxidation (M)]EK[GlyGly (K)]ALAR_.3	_GK[GlyGly (K)]EM[Oxidation (M)]EK[GlyGly (K)]ALAR_.3	_GK[GlyGly (K)]EM[Oxidation (M)]EK[GlyGly (K)]ALAR_.3;_GK[GlyGly (K)]EM[Oxidation (M)]EK[GlyGly (K)]ALAR_.2	_GK[GlyGly (K)]EM[Oxidation (M)]EK[GlyGly (K)]ALAR_.3;_GK[GlyGly (K)]EM[Oxidation (M)]EK[GlyGly (K)]ALAR_.2	_GK[GlyGly (K)]EM[Oxidation (M)]EK[GlyGly (K)]ALAR_.3	_GK[GlyGly (K)]EM[Oxidation (M)]EK[GlyGly (K)]ALAR_.3;_GK[GlyGly (K)]EM[Oxidation (M)]EK[GlyGly (K)]ALAR_.2	_GK[GlyGly (K)]EM[Oxidation (M)]EK[GlyGly (K)]ALAR_.3;_GK[GlyGly (K)]EM[Oxidation (M)]EK[GlyGly (K)]ALAR_.2	_GK[GlyGly (K)]EM[Oxidation (M)]EK[GlyGly (K)]ALAR_.3;_GK[GlyGly (K)]EM[Oxidation (M)]EK[GlyGly (K)]ALAR_.2	_GK[GlyGly (K)]EM[Oxidation (M)]EK[GlyGly (K)]ALAR_.3;_GK[GlyGly (K)]EM[Oxidation (M)]EK[GlyGly (K)]ALAR_.2	_GK[GlyGly (K)]EM[Oxidation (M)]EK[GlyGly (K)]ALAR_.3;_GK[GlyGly (K)]EM[Oxidation (M)]EK[GlyGly (K)]ALAR_.2	_GK[GlyGly (K)]EM[Oxidation (M)]EK[GlyGly (K)]ALAR_.3;_GK[GlyGly (K)]EM[Oxidation (M)]EK[GlyGly (K)]ALAR_.2	1	1	1	1	1	1	1	1	1	1	1	1	8358.83	14008.3	14681.6	14611.2	17640.2	16665.5
ChrUn.fgenesh.mRNA.94;LOC_Os01g27140.1	protein|expressed protein;protein|OsGrx_C7 - glutaredoxin subgroup III, expressed	ChrUn.fgenesh.mRNA.94	2	GlyGly (K)	K	50	LDEDPRGKEMEKALA	6708.91	10056.9	12033	7958.1	7321.32	9930.26	46862	63067.5	48907.2	40676.8	40056.2	52826.7	_GK[GlyGly (K)]EM[Oxidation (M)]EK[GlyGly (K)]ALAR_.3	_GK[GlyGly (K)]EM[Oxidation (M)]EK[GlyGly (K)]ALAR_.3	_GK[GlyGly (K)]EM[Oxidation (M)]EK[GlyGly (K)]ALAR_.3	_GK[GlyGly (K)]EM[Oxidation (M)]EK[GlyGly (K)]ALAR_.3;_GK[GlyGly (K)]EM[Oxidation (M)]EK[GlyGly (K)]ALAR_.2	_GK[GlyGly (K)]EM[Oxidation (M)]EK[GlyGly (K)]ALAR_.3;_GK[GlyGly (K)]EM[Oxidation (M)]EK[GlyGly (K)]ALAR_.2	_GK[GlyGly (K)]EM[Oxidation (M)]EK[GlyGly (K)]ALAR_.3	_GK[GlyGly (K)]EM[Oxidation (M)]EK[GlyGly (K)]ALAR_.3;_GK[GlyGly (K)]EM[Oxidation (M)]EK[GlyGly (K)]ALAR_.2	_GK[GlyGly (K)]EM[Oxidation (M)]EK[GlyGly (K)]ALAR_.3;_GK[GlyGly (K)]EM[Oxidation (M)]EK[GlyGly (K)]ALAR_.2	_GK[GlyGly (K)]EM[Oxidation (M)]EK[GlyGly (K)]ALAR_.3;_GK[GlyGly (K)]EM[Oxidation (M)]EK[GlyGly (K)]ALAR_.2	_GK[GlyGly (K)]EM[Oxidation (M)]EK[GlyGly (K)]ALAR_.3;_GK[GlyGly (K)]EM[Oxidation (M)]EK[GlyGly (K)]ALAR_.2	_GK[GlyGly (K)]EM[Oxidation (M)]EK[GlyGly (K)]ALAR_.3;_GK[GlyGly (K)]EM[Oxidation (M)]EK[GlyGly (K)]ALAR_.2	_GK[GlyGly (K)]EM[Oxidation (M)]EK[GlyGly (K)]ALAR_.3;_GK[GlyGly (K)]EM[Oxidation (M)]EK[GlyGly (K)]ALAR_.2	1	1	1	1	1	1	1	1	1	1	1	1	8358.83	14008.3	14681.6	14611.2	17640.2	16665.5
ChrUn.fgenesh.mRNA.94;LOC_Os01g27140.1	protein|expressed protein;protein|OsGrx_C7 - glutaredoxin subgroup III, expressed	LOC_Os01g27140.1	2	GlyGly (K)	K	54	PRGKEMEKALARLLG	6708.91	10056.9	12033	7958.1	7321.32	9930.26	46862	63067.5	48907.2	40676.8	40056.2	52826.7	_GK[GlyGly (K)]EM[Oxidation (M)]EK[GlyGly (K)]ALAR_.3	_GK[GlyGly (K)]EM[Oxidation (M)]EK[GlyGly (K)]ALAR_.3	_GK[GlyGly (K)]EM[Oxidation (M)]EK[GlyGly (K)]ALAR_.3	_GK[GlyGly (K)]EM[Oxidation (M)]EK[GlyGly (K)]ALAR_.3;_GK[GlyGly (K)]EM[Oxidation (M)]EK[GlyGly (K)]ALAR_.2	_GK[GlyGly (K)]EM[Oxidation (M)]EK[GlyGly (K)]ALAR_.3;_GK[GlyGly (K)]EM[Oxidation (M)]EK[GlyGly (K)]ALAR_.2	_GK[GlyGly (K)]EM[Oxidation (M)]EK[GlyGly (K)]ALAR_.3	_GK[GlyGly (K)]EM[Oxidation (M)]EK[GlyGly (K)]ALAR_.3;_GK[GlyGly (K)]EM[Oxidation (M)]EK[GlyGly (K)]ALAR_.2	_GK[GlyGly (K)]EM[Oxidation (M)]EK[GlyGly (K)]ALAR_.3;_GK[GlyGly (K)]EM[Oxidation (M)]EK[GlyGly (K)]ALAR_.2	_GK[GlyGly (K)]EM[Oxidation (M)]EK[GlyGly (K)]ALAR_.3;_GK[GlyGly (K)]EM[Oxidation (M)]EK[GlyGly (K)]ALAR_.2	_GK[GlyGly (K)]EM[Oxidation (M)]EK[GlyGly (K)]ALAR_.3;_GK[GlyGly (K)]EM[Oxidation (M)]EK[GlyGly (K)]ALAR_.2	_GK[GlyGly (K)]EM[Oxidation (M)]EK[GlyGly (K)]ALAR_.3;_GK[GlyGly (K)]EM[Oxidation (M)]EK[GlyGly (K)]ALAR_.2	_GK[GlyGly (K)]EM[Oxidation (M)]EK[GlyGly (K)]ALAR_.3;_GK[GlyGly (K)]EM[Oxidation (M)]EK[GlyGly (K)]ALAR_.2	1	1	1	1	1	1	1	1	1	1	1	1	8358.83	14008.3	14681.6	14611.2	17640.2	16665.5
ChrUn.fgenesh.mRNA.94;LOC_Os01g27140.1	protein|expressed protein;protein|OsGrx_C7 - glutaredoxin subgroup III, expressed	LOC_Os01g27140.1	2	GlyGly (K)	K	50	LDEDPRGKEMEKALA	6708.91	10056.9	12033	7958.1	7321.32	9930.26	46862	63067.5	48907.2	40676.8	40056.2	52826.7	_GK[GlyGly (K)]EM[Oxidation (M)]EK[GlyGly (K)]ALAR_.3	_GK[GlyGly (K)]EM[Oxidation (M)]EK[GlyGly (K)]ALAR_.3	_GK[GlyGly (K)]EM[Oxidation (M)]EK[GlyGly (K)]ALAR_.3	_GK[GlyGly (K)]EM[Oxidation (M)]EK[GlyGly (K)]ALAR_.3;_GK[GlyGly (K)]EM[Oxidation (M)]EK[GlyGly (K)]ALAR_.2	_GK[GlyGly (K)]EM[Oxidation (M)]EK[GlyGly (K)]ALAR_.3;_GK[GlyGly (K)]EM[Oxidation (M)]EK[GlyGly (K)]ALAR_.2	_GK[GlyGly (K)]EM[Oxidation (M)]EK[GlyGly (K)]ALAR_.3	_GK[GlyGly (K)]EM[Oxidation (M)]EK[GlyGly (K)]ALAR_.3;_GK[GlyGly (K)]EM[Oxidation (M)]EK[GlyGly (K)]ALAR_.2	_GK[GlyGly (K)]EM[Oxidation (M)]EK[GlyGly (K)]ALAR_.3;_GK[GlyGly (K)]EM[Oxidation (M)]EK[GlyGly (K)]ALAR_.2	_GK[GlyGly (K)]EM[Oxidation (M)]EK[GlyGly (K)]ALAR_.3;_GK[GlyGly (K)]EM[Oxidation (M)]EK[GlyGly (K)]ALAR_.2	_GK[GlyGly (K)]EM[Oxidation (M)]EK[GlyGly (K)]ALAR_.3;_GK[GlyGly (K)]EM[Oxidation (M)]EK[GlyGly (K)]ALAR_.2	_GK[GlyGly (K)]EM[Oxidation (M)]EK[GlyGly (K)]ALAR_.3;_GK[GlyGly (K)]EM[Oxidation (M)]EK[GlyGly (K)]ALAR_.2	_GK[GlyGly (K)]EM[Oxidation (M)]EK[GlyGly (K)]ALAR_.3;_GK[GlyGly (K)]EM[Oxidation (M)]EK[GlyGly (K)]ALAR_.2	1	1	1	1	1	1	1	1	1	1	1	1	8358.83	14008.3	14681.6	14611.2	17640.2	16665.5
ChrUn.fgenesh.mRNA.96	protein|expressed protein	ChrUn.fgenesh.mRNA.96	1	GlyGly (K)	K	170	QVNDRSDKYGGSLEN	7352.07	5690.42	8060.89	6779.47	6318.36	5854.34	5122.3	4851.25	2816.73	3765.45	5159.92	9214.08	_SDK[GlyGly (K)]YGGSLENR_.2;_SDK[GlyGly (K)]YGGSLENR_.3	_SDK[GlyGly (K)]YGGSLENR_.2;_SDK[GlyGly (K)]YGGSLENR_.3	_SDK[GlyGly (K)]YGGSLENR_.2;_SDK[GlyGly (K)]YGGSLENR_.3	_SDK[GlyGly (K)]YGGSLENR_.2;_SDK[GlyGly (K)]YGGSLENR_.3	_SDK[GlyGly (K)]YGGSLENR_.2;_SDK[GlyGly (K)]YGGSLENR_.3	_SDK[GlyGly (K)]YGGSLENR_.2;_SDK[GlyGly (K)]YGGSLENR_.3	_SDK[GlyGly (K)]YGGSLENR_.2	_SDK[GlyGly (K)]YGGSLENR_.2	_SDK[GlyGly (K)]YGGSLENR_.2	_SDK[GlyGly (K)]YGGSLENR_.2	_SDK[GlyGly (K)]YGGSLENR_.2	_SDK[GlyGly (K)]YGGSLENR_.2	1	1	1	1	1	1	1	1	1	1	1	1	17636.3	13424.6	20035.1	16744.3	10841.1	15295.2
ChrUn.fgenesh.mRNA.96	protein|expressed protein	ChrUn.fgenesh.mRNA.96	1	GlyGly (K)	K	313	EIDAPLNKYNRETFY	7352.07	5690.42	8060.89	6779.47	6318.36	5854.34	5122.3	4851.25	2816.73	3765.45	5159.92	9214.08	_FEIDAPLNK[GlyGly (K)]YNR_.2;_FEIDAPLNK[GlyGly (K)]YNR_.3	_FEIDAPLNK[GlyGly (K)]YNR_.2;_FEIDAPLNK[GlyGly (K)]YNR_.3	_FEIDAPLNK[GlyGly (K)]YNR_.2;_FEIDAPLNK[GlyGly (K)]YNR_.3	_FEIDAPLNK[GlyGly (K)]YNR_.2;_FEIDAPLNK[GlyGly (K)]YNR_.3	_FEIDAPLNK[GlyGly (K)]YNR_.2;_FEIDAPLNK[GlyGly (K)]YNR_.3	_FEIDAPLNK[GlyGly (K)]YNR_.2;_FEIDAPLNK[GlyGly (K)]YNR_.3	_FEIDAPLNK[GlyGly (K)]YNR_.2;_FEIDAPLNK[GlyGly (K)]YNR_.3	_FEIDAPLNK[GlyGly (K)]YNR_.2;_FEIDAPLNK[GlyGly (K)]YNR_.3		_FEIDAPLNK[GlyGly (K)]YNR_.2;_FEIDAPLNK[GlyGly (K)]YNR_.3	_FEIDAPLNK[GlyGly (K)]YNR_.2;_FEIDAPLNK[GlyGly (K)]YNR_.3		1	1	1	1	1	1	1	1	1	1	1	1	5167.35	5137.49	5784.99	8277.4	3254.66	5481.73
LOC_Os01g01080.1	protein|decarboxylase, putative, expressed	LOC_Os01g01080.1	1	GlyGly (K)	K	94	QSGGTSTKSTLRTEL	11511.5	12646	12546.1	16869.6	8665.01	16091.9	6227.08	11047.8	8585.71	15870.9	14237.5	4463.95	_VVDQLQSGGTSTK[GlyGly (K)]STLR_.3	_VVDQLQSGGTSTK[GlyGly (K)]STLR_.3	_VVDQLQSGGTSTK[GlyGly (K)]STLR_.3	_VVDQLQSGGTSTK[GlyGly (K)]STLR_.3	_VVDQLQSGGTSTK[GlyGly (K)]STLR_.3	_VVDQLQSGGTSTK[GlyGly (K)]STLR_.3	_VVDQLQSGGTSTK[GlyGly (K)]STLR_.3	_VVDQLQSGGTSTK[GlyGly (K)]STLR_.3	_VVDQLQSGGTSTK[GlyGly (K)]STLR_.3	_VVDQLQSGGTSTK[GlyGly (K)]STLR_.3	_VVDQLQSGGTSTK[GlyGly (K)]STLR_.3	_VVDQLQSGGTSTK[GlyGly (K)]STLR_.3	1	1	1	1	1	1	1	1	1	1	1	1	6705.41	6497.77	4412.96	5390	2277.63	5676.05
LOC_Os01g01080.1	protein|decarboxylase, putative, expressed	LOC_Os01g01080.1	1	GlyGly (K)	K	320	FVLPFARKLGYPIPP	11511.5	12646	12546.1	16869.6	8665.01	16091.9	6227.08	11047.8	8585.71	15870.9	14237.5	4463.95	_K[GlyGly (K)]LGYPIPPFDFC[Carbamidomethyl (C)]VK_.2;_K[GlyGly (K)]LGYPIPPFDFC[Carbamidomethyl (C)]VK_.3	_K[GlyGly (K)]LGYPIPPFDFC[Carbamidomethyl (C)]VK_.2;_K[GlyGly (K)]LGYPIPPFDFC[Carbamidomethyl (C)]VK_.3	_K[GlyGly (K)]LGYPIPPFDFC[Carbamidomethyl (C)]VK_.2;_K[GlyGly (K)]LGYPIPPFDFC[Carbamidomethyl (C)]VK_.3	_K[GlyGly (K)]LGYPIPPFDFC[Carbamidomethyl (C)]VK_.2;_K[GlyGly (K)]LGYPIPPFDFC[Carbamidomethyl (C)]VK_.3	_K[GlyGly (K)]LGYPIPPFDFC[Carbamidomethyl (C)]VK_.2;_K[GlyGly (K)]LGYPIPPFDFC[Carbamidomethyl (C)]VK_.3	_K[GlyGly (K)]LGYPIPPFDFC[Carbamidomethyl (C)]VK_.2;_K[GlyGly (K)]LGYPIPPFDFC[Carbamidomethyl (C)]VK_.3	_K[GlyGly (K)]LGYPIPPFDFC[Carbamidomethyl (C)]VK_.2;_K[GlyGly (K)]LGYPIPPFDFC[Carbamidomethyl (C)]VK_.3	_K[GlyGly (K)]LGYPIPPFDFC[Carbamidomethyl (C)]VK_.2;_K[GlyGly (K)]LGYPIPPFDFC[Carbamidomethyl (C)]VK_.3	_K[GlyGly (K)]LGYPIPPFDFC[Carbamidomethyl (C)]VK_.2;_K[GlyGly (K)]LGYPIPPFDFC[Carbamidomethyl (C)]VK_.3	_K[GlyGly (K)]LGYPIPPFDFC[Carbamidomethyl (C)]VK_.2;_K[GlyGly (K)]LGYPIPPFDFC[Carbamidomethyl (C)]VK_.3	_K[GlyGly (K)]LGYPIPPFDFC[Carbamidomethyl (C)]VK_.2;_K[GlyGly (K)]LGYPIPPFDFC[Carbamidomethyl (C)]VK_.3	_K[GlyGly (K)]LGYPIPPFDFC[Carbamidomethyl (C)]VK_.2	1	1	1	1	1	1	1	1	1	1	1	1	34537.5	47956.9	61002.2	86345.4	33832.3	80235.9
LOC_Os01g01150.1;LOC_Os01g01150.2;LOC_Os01g01150.3	protein|RNA recognition motif, putative, expressed;protein|RNA recognition motif, putative, expressed;protein|RNA recognition motif, putative, expressed	LOC_Os01g01150.1	1	GlyGly (K)	K	479	AARAATMKSATEAAA	16357.8	16212.6	14874.5	13968.2	17101.8	14785	13892.9	14103	16571.9	11163.3	11149.6	14300.3	_AATM[Oxidation (M)]K[GlyGly (K)]SATEAAAAR_.2;_AATM[Oxidation (M)]K[GlyGly (K)]SATEAAAAR_.3	_AATM[Oxidation (M)]K[GlyGly (K)]SATEAAAAR_.2;_AATM[Oxidation (M)]K[GlyGly (K)]SATEAAAAR_.3	_AATM[Oxidation (M)]K[GlyGly (K)]SATEAAAAR_.2;_AATM[Oxidation (M)]K[GlyGly (K)]SATEAAAAR_.3	_AATM[Oxidation (M)]K[GlyGly (K)]SATEAAAAR_.2;_AATM[Oxidation (M)]K[GlyGly (K)]SATEAAAAR_.3	_AATM[Oxidation (M)]K[GlyGly (K)]SATEAAAAR_.2;_AATM[Oxidation (M)]K[GlyGly (K)]SATEAAAAR_.3	_AATM[Oxidation (M)]K[GlyGly (K)]SATEAAAAR_.2;_AATM[Oxidation (M)]K[GlyGly (K)]SATEAAAAR_.3	_AATM[Oxidation (M)]K[GlyGly (K)]SATEAAAAR_.2;_AATM[Oxidation (M)]K[GlyGly (K)]SATEAAAAR_.3	_AATM[Oxidation (M)]K[GlyGly (K)]SATEAAAAR_.2;_AATM[Oxidation (M)]K[GlyGly (K)]SATEAAAAR_.3	_AATM[Oxidation (M)]K[GlyGly (K)]SATEAAAAR_.2;_AATM[Oxidation (M)]K[GlyGly (K)]SATEAAAAR_.3	_AATM[Oxidation (M)]K[GlyGly (K)]SATEAAAAR_.2;_AATM[Oxidation (M)]K[GlyGly (K)]SATEAAAAR_.3	_AATM[Oxidation (M)]K[GlyGly (K)]SATEAAAAR_.2;_AATM[Oxidation (M)]K[GlyGly (K)]SATEAAAAR_.3	_AATM[Oxidation (M)]K[GlyGly (K)]SATEAAAAR_.2;_AATM[Oxidation (M)]K[GlyGly (K)]SATEAAAAR_.3	1	1	1	1	1	1	1	1	1	1	1	1	35203.4	38893.8	37541.9	38725.3	39386.3	37844.5
LOC_Os01g01150.1;LOC_Os01g01150.2;LOC_Os01g01150.3	protein|RNA recognition motif, putative, expressed;protein|RNA recognition motif, putative, expressed;protein|RNA recognition motif, putative, expressed	LOC_Os01g01150.2	1	GlyGly (K)	K	479	AARAATMKSATEAAA	16357.8	16212.6	14874.5	13968.2	17101.8	14785	13892.9	14103	16571.9	11163.3	11149.6	14300.3	_AATM[Oxidation (M)]K[GlyGly (K)]SATEAAAAR_.2;_AATM[Oxidation (M)]K[GlyGly (K)]SATEAAAAR_.3	_AATM[Oxidation (M)]K[GlyGly (K)]SATEAAAAR_.2;_AATM[Oxidation (M)]K[GlyGly (K)]SATEAAAAR_.3	_AATM[Oxidation (M)]K[GlyGly (K)]SATEAAAAR_.2;_AATM[Oxidation (M)]K[GlyGly (K)]SATEAAAAR_.3	_AATM[Oxidation (M)]K[GlyGly (K)]SATEAAAAR_.2;_AATM[Oxidation (M)]K[GlyGly (K)]SATEAAAAR_.3	_AATM[Oxidation (M)]K[GlyGly (K)]SATEAAAAR_.2;_AATM[Oxidation (M)]K[GlyGly (K)]SATEAAAAR_.3	_AATM[Oxidation (M)]K[GlyGly (K)]SATEAAAAR_.2;_AATM[Oxidation (M)]K[GlyGly (K)]SATEAAAAR_.3	_AATM[Oxidation (M)]K[GlyGly (K)]SATEAAAAR_.2;_AATM[Oxidation (M)]K[GlyGly (K)]SATEAAAAR_.3	_AATM[Oxidation (M)]K[GlyGly (K)]SATEAAAAR_.2;_AATM[Oxidation (M)]K[GlyGly (K)]SATEAAAAR_.3	_AATM[Oxidation (M)]K[GlyGly (K)]SATEAAAAR_.2;_AATM[Oxidation (M)]K[GlyGly (K)]SATEAAAAR_.3	_AATM[Oxidation (M)]K[GlyGly (K)]SATEAAAAR_.2;_AATM[Oxidation (M)]K[GlyGly (K)]SATEAAAAR_.3	_AATM[Oxidation (M)]K[GlyGly (K)]SATEAAAAR_.2;_AATM[Oxidation (M)]K[GlyGly (K)]SATEAAAAR_.3	_AATM[Oxidation (M)]K[GlyGly (K)]SATEAAAAR_.2;_AATM[Oxidation (M)]K[GlyGly (K)]SATEAAAAR_.3	1	1	1	1	1	1	1	1	1	1	1	1	35203.4	38893.8	37541.9	38725.3	39386.3	37844.5
LOC_Os01g01150.1;LOC_Os01g01150.2;LOC_Os01g01150.3	protein|RNA recognition motif, putative, expressed;protein|RNA recognition motif, putative, expressed;protein|RNA recognition motif, putative, expressed	LOC_Os01g01150.3	1	GlyGly (K)	K	479	AARAATMKSATEAAA	16357.8	16212.6	14874.5	13968.2	17101.8	14785	13892.9	14103	16571.9	11163.3	11149.6	14300.3	_AATM[Oxidation (M)]K[GlyGly (K)]SATEAAAAR_.2;_AATM[Oxidation (M)]K[GlyGly (K)]SATEAAAAR_.3	_AATM[Oxidation (M)]K[GlyGly (K)]SATEAAAAR_.2;_AATM[Oxidation (M)]K[GlyGly (K)]SATEAAAAR_.3	_AATM[Oxidation (M)]K[GlyGly (K)]SATEAAAAR_.2;_AATM[Oxidation (M)]K[GlyGly (K)]SATEAAAAR_.3	_AATM[Oxidation (M)]K[GlyGly (K)]SATEAAAAR_.2;_AATM[Oxidation (M)]K[GlyGly (K)]SATEAAAAR_.3	_AATM[Oxidation (M)]K[GlyGly (K)]SATEAAAAR_.2;_AATM[Oxidation (M)]K[GlyGly (K)]SATEAAAAR_.3	_AATM[Oxidation (M)]K[GlyGly (K)]SATEAAAAR_.2;_AATM[Oxidation (M)]K[GlyGly (K)]SATEAAAAR_.3	_AATM[Oxidation (M)]K[GlyGly (K)]SATEAAAAR_.2;_AATM[Oxidation (M)]K[GlyGly (K)]SATEAAAAR_.3	_AATM[Oxidation (M)]K[GlyGly (K)]SATEAAAAR_.2;_AATM[Oxidation (M)]K[GlyGly (K)]SATEAAAAR_.3	_AATM[Oxidation (M)]K[GlyGly (K)]SATEAAAAR_.2;_AATM[Oxidation (M)]K[GlyGly (K)]SATEAAAAR_.3	_AATM[Oxidation (M)]K[GlyGly (K)]SATEAAAAR_.2;_AATM[Oxidation (M)]K[GlyGly (K)]SATEAAAAR_.3	_AATM[Oxidation (M)]K[GlyGly (K)]SATEAAAAR_.2;_AATM[Oxidation (M)]K[GlyGly (K)]SATEAAAAR_.3	_AATM[Oxidation (M)]K[GlyGly (K)]SATEAAAAR_.2;_AATM[Oxidation (M)]K[GlyGly (K)]SATEAAAAR_.3	1	1	1	1	1	1	1	1	1	1	1	1	35203.4	38893.8	37541.9	38725.3	39386.3	37844.5
LOC_Os01g01150.1;LOC_Os01g01150.2;LOC_Os01g01150.3	protein|RNA recognition motif, putative, expressed;protein|RNA recognition motif, putative, expressed;protein|RNA recognition motif, putative, expressed	LOC_Os01g01150.1	1	GlyGly (K)	K	775	DLDSVGSKSEKRSLG	16357.8	16212.6	14874.5	13968.2	17101.8	14785	13892.9	14103	16571.9	11163.3	11149.6	14300.3	_DLDSVGSK[GlyGly (K)]SEK_.2	_DLDSVGSK[GlyGly (K)]SEK_.2	_DLDSVGSK[GlyGly (K)]SEK_.2	_DLDSVGSK[GlyGly (K)]SEK_.2	_DLDSVGSK[GlyGly (K)]SEK_.2	_DLDSVGSK[GlyGly (K)]SEK_.2	_DLDSVGSK[GlyGly (K)]SEK_.2	_DLDSVGSK[GlyGly (K)]SEK_.2	_DLDSVGSK[GlyGly (K)]SEK_.2	_DLDSVGSK[GlyGly (K)]SEK_.2	_DLDSVGSK[GlyGly (K)]SEK_.2	_DLDSVGSK[GlyGly (K)]SEK_.2	1	1	1	1	1	1	1	1	1	1	1	1	11281.2	6643.95	8961.84	8977.72	7717.7	8980.3
LOC_Os01g01150.1;LOC_Os01g01150.2;LOC_Os01g01150.3	protein|RNA recognition motif, putative, expressed;protein|RNA recognition motif, putative, expressed;protein|RNA recognition motif, putative, expressed	LOC_Os01g01150.2	1	GlyGly (K)	K	775	DLDSVGSKSEKRSLG	16357.8	16212.6	14874.5	13968.2	17101.8	14785	13892.9	14103	16571.9	11163.3	11149.6	14300.3	_DLDSVGSK[GlyGly (K)]SEK_.2	_DLDSVGSK[GlyGly (K)]SEK_.2	_DLDSVGSK[GlyGly (K)]SEK_.2	_DLDSVGSK[GlyGly (K)]SEK_.2	_DLDSVGSK[GlyGly (K)]SEK_.2	_DLDSVGSK[GlyGly (K)]SEK_.2	_DLDSVGSK[GlyGly (K)]SEK_.2	_DLDSVGSK[GlyGly (K)]SEK_.2	_DLDSVGSK[GlyGly (K)]SEK_.2	_DLDSVGSK[GlyGly (K)]SEK_.2	_DLDSVGSK[GlyGly (K)]SEK_.2	_DLDSVGSK[GlyGly (K)]SEK_.2	1	1	1	1	1	1	1	1	1	1	1	1	11281.2	6643.95	8961.84	8977.72	7717.7	8980.3
LOC_Os01g01150.1;LOC_Os01g01150.2;LOC_Os01g01150.3	protein|RNA recognition motif, putative, expressed;protein|RNA recognition motif, putative, expressed;protein|RNA recognition motif, putative, expressed	LOC_Os01g01150.3	1	GlyGly (K)	K	775	DLDSVGSKSEKRSLG	16357.8	16212.6	14874.5	13968.2	17101.8	14785	13892.9	14103	16571.9	11163.3	11149.6	14300.3	_DLDSVGSK[GlyGly (K)]SEK_.2	_DLDSVGSK[GlyGly (K)]SEK_.2	_DLDSVGSK[GlyGly (K)]SEK_.2	_DLDSVGSK[GlyGly (K)]SEK_.2	_DLDSVGSK[GlyGly (K)]SEK_.2	_DLDSVGSK[GlyGly (K)]SEK_.2	_DLDSVGSK[GlyGly (K)]SEK_.2	_DLDSVGSK[GlyGly (K)]SEK_.2	_DLDSVGSK[GlyGly (K)]SEK_.2	_DLDSVGSK[GlyGly (K)]SEK_.2	_DLDSVGSK[GlyGly (K)]SEK_.2	_DLDSVGSK[GlyGly (K)]SEK_.2	1	1	1	1	1	1	1	1	1	1	1	1	11281.2	6643.95	8961.84	8977.72	7717.7	8980.3
LOC_Os01g01150.1;LOC_Os01g01150.2;LOC_Os01g01150.3	protein|RNA recognition motif, putative, expressed;protein|RNA recognition motif, putative, expressed;protein|RNA recognition motif, putative, expressed	LOC_Os01g01150.1	1	GlyGly (K)	K	509	GGETVEEKDARGKSR	16357.8	16212.6	14874.5	13968.2	17101.8	14785	13892.9	14103	16571.9	11163.3	11149.6	14300.3	_AEGFGGETVEEK[GlyGly (K)]DAR_.3			_AEGFGGETVEEK[GlyGly (K)]DAR_.3	_AEGFGGETVEEK[GlyGly (K)]DAR_.3	_AEGFGGETVEEK[GlyGly (K)]DAR_.3	_AEGFGGETVEEK[GlyGly (K)]DAR_.3	_AEGFGGETVEEK[GlyGly (K)]DAR_.3		_AEGFGGETVEEK[GlyGly (K)]DAR_.3	_AEGFGGETVEEK[GlyGly (K)]DAR_.3		1	1	1	1	1	1	1	1	1	1	1	1	6754.11	0	0	7870.88	8474.79	8168.82
LOC_Os01g01150.1;LOC_Os01g01150.2;LOC_Os01g01150.3	protein|RNA recognition motif, putative, expressed;protein|RNA recognition motif, putative, expressed;protein|RNA recognition motif, putative, expressed	LOC_Os01g01150.2	1	GlyGly (K)	K	509	GGETVEEKDARGKSR	16357.8	16212.6	14874.5	13968.2	17101.8	14785	13892.9	14103	16571.9	11163.3	11149.6	14300.3	_AEGFGGETVEEK[GlyGly (K)]DAR_.3			_AEGFGGETVEEK[GlyGly (K)]DAR_.3	_AEGFGGETVEEK[GlyGly (K)]DAR_.3	_AEGFGGETVEEK[GlyGly (K)]DAR_.3	_AEGFGGETVEEK[GlyGly (K)]DAR_.3	_AEGFGGETVEEK[GlyGly (K)]DAR_.3		_AEGFGGETVEEK[GlyGly (K)]DAR_.3	_AEGFGGETVEEK[GlyGly (K)]DAR_.3		1	1	1	1	1	1	1	1	1	1	1	1	6754.11	0	0	7870.88	8474.79	8168.82
LOC_Os01g01150.1;LOC_Os01g01150.2;LOC_Os01g01150.3	protein|RNA recognition motif, putative, expressed;protein|RNA recognition motif, putative, expressed;protein|RNA recognition motif, putative, expressed	LOC_Os01g01150.3	1	GlyGly (K)	K	509	GGETVEEKDARGKSR	16357.8	16212.6	14874.5	13968.2	17101.8	14785	13892.9	14103	16571.9	11163.3	11149.6	14300.3	_AEGFGGETVEEK[GlyGly (K)]DAR_.3			_AEGFGGETVEEK[GlyGly (K)]DAR_.3	_AEGFGGETVEEK[GlyGly (K)]DAR_.3	_AEGFGGETVEEK[GlyGly (K)]DAR_.3	_AEGFGGETVEEK[GlyGly (K)]DAR_.3	_AEGFGGETVEEK[GlyGly (K)]DAR_.3		_AEGFGGETVEEK[GlyGly (K)]DAR_.3	_AEGFGGETVEEK[GlyGly (K)]DAR_.3		1	1	1	1	1	1	1	1	1	1	1	1	6754.11	0	0	7870.88	8474.79	8168.82
LOC_Os01g01150.1;LOC_Os01g01150.2;LOC_Os01g01150.3	protein|RNA recognition motif, putative, expressed;protein|RNA recognition motif, putative, expressed;protein|RNA recognition motif, putative, expressed	LOC_Os01g01150.1	1	GlyGly (K)	K	746	NSNSKRSKHDAALEC	16357.8	16212.6	14874.5	13968.2	17101.8	14785	13892.9	14103	16571.9	11163.3	11149.6	14300.3	_SK[GlyGly (K)]HDAALEC[Carbamidomethyl (C)]HER_.3;_SK[GlyGly (K)]HDAALEC[Carbamidomethyl (C)]HER_.2	_SK[GlyGly (K)]HDAALEC[Carbamidomethyl (C)]HER_.3	_SK[GlyGly (K)]HDAALEC[Carbamidomethyl (C)]HER_.3;_SK[GlyGly (K)]HDAALEC[Carbamidomethyl (C)]HER_.2	_SK[GlyGly (K)]HDAALEC[Carbamidomethyl (C)]HER_.3	_SK[GlyGly (K)]HDAALEC[Carbamidomethyl (C)]HER_.3;_SK[GlyGly (K)]HDAALEC[Carbamidomethyl (C)]HER_.2	_SK[GlyGly (K)]HDAALEC[Carbamidomethyl (C)]HER_.3	_SK[GlyGly (K)]HDAALEC[Carbamidomethyl (C)]HER_.3;_SK[GlyGly (K)]HDAALEC[Carbamidomethyl (C)]HER_.2	_SK[GlyGly (K)]HDAALEC[Carbamidomethyl (C)]HER_.3		_SK[GlyGly (K)]HDAALEC[Carbamidomethyl (C)]HER_.3	_SK[GlyGly (K)]HDAALEC[Carbamidomethyl (C)]HER_.3		1	1	1	1	1	1	1	1	1	1	1	1	3024.35	3663.32	2202.67	1369.75	3769.03	1677.16
LOC_Os01g01150.1;LOC_Os01g01150.2;LOC_Os01g01150.3	protein|RNA recognition motif, putative, expressed;protein|RNA recognition motif, putative, expressed;protein|RNA recognition motif, putative, expressed	LOC_Os01g01150.2	1	GlyGly (K)	K	746	NSNSKRSKHDAALEC	16357.8	16212.6	14874.5	13968.2	17101.8	14785	13892.9	14103	16571.9	11163.3	11149.6	14300.3	_SK[GlyGly (K)]HDAALEC[Carbamidomethyl (C)]HER_.3;_SK[GlyGly (K)]HDAALEC[Carbamidomethyl (C)]HER_.2	_SK[GlyGly (K)]HDAALEC[Carbamidomethyl (C)]HER_.3	_SK[GlyGly (K)]HDAALEC[Carbamidomethyl (C)]HER_.3;_SK[GlyGly (K)]HDAALEC[Carbamidomethyl (C)]HER_.2	_SK[GlyGly (K)]HDAALEC[Carbamidomethyl (C)]HER_.3	_SK[GlyGly (K)]HDAALEC[Carbamidomethyl (C)]HER_.3;_SK[GlyGly (K)]HDAALEC[Carbamidomethyl (C)]HER_.2	_SK[GlyGly (K)]HDAALEC[Carbamidomethyl (C)]HER_.3	_SK[GlyGly (K)]HDAALEC[Carbamidomethyl (C)]HER_.3;_SK[GlyGly (K)]HDAALEC[Carbamidomethyl (C)]HER_.2	_SK[GlyGly (K)]HDAALEC[Carbamidomethyl (C)]HER_.3		_SK[GlyGly (K)]HDAALEC[Carbamidomethyl (C)]HER_.3	_SK[GlyGly (K)]HDAALEC[Carbamidomethyl (C)]HER_.3		1	1	1	1	1	1	1	1	1	1	1	1	3024.35	3663.32	2202.67	1369.75	3769.03	1677.16
LOC_Os01g01150.1;LOC_Os01g01150.2;LOC_Os01g01150.3	protein|RNA recognition motif, putative, expressed;protein|RNA recognition motif, putative, expressed;protein|RNA recognition motif, putative, expressed	LOC_Os01g01150.3	1	GlyGly (K)	K	746	NSNSKRSKHDAALEC	16357.8	16212.6	14874.5	13968.2	17101.8	14785	13892.9	14103	16571.9	11163.3	11149.6	14300.3	_SK[GlyGly (K)]HDAALEC[Carbamidomethyl (C)]HER_.3;_SK[GlyGly (K)]HDAALEC[Carbamidomethyl (C)]HER_.2	_SK[GlyGly (K)]HDAALEC[Carbamidomethyl (C)]HER_.3	_SK[GlyGly (K)]HDAALEC[Carbamidomethyl (C)]HER_.3;_SK[GlyGly (K)]HDAALEC[Carbamidomethyl (C)]HER_.2	_SK[GlyGly (K)]HDAALEC[Carbamidomethyl (C)]HER_.3	_SK[GlyGly (K)]HDAALEC[Carbamidomethyl (C)]HER_.3;_SK[GlyGly (K)]HDAALEC[Carbamidomethyl (C)]HER_.2	_SK[GlyGly (K)]HDAALEC[Carbamidomethyl (C)]HER_.3	_SK[GlyGly (K)]HDAALEC[Carbamidomethyl (C)]HER_.3;_SK[GlyGly (K)]HDAALEC[Carbamidomethyl (C)]HER_.2	_SK[GlyGly (K)]HDAALEC[Carbamidomethyl (C)]HER_.3		_SK[GlyGly (K)]HDAALEC[Carbamidomethyl (C)]HER_.3	_SK[GlyGly (K)]HDAALEC[Carbamidomethyl (C)]HER_.3		1	1	1	1	1	1	1	1	1	1	1	1	3024.35	3663.32	2202.67	1369.75	3769.03	1677.16
LOC_Os01g01150.1;LOC_Os01g01150.2;LOC_Os01g01150.3	protein|RNA recognition motif, putative, expressed;protein|RNA recognition motif, putative, expressed;protein|RNA recognition motif, putative, expressed	LOC_Os01g01150.1	1	GlyGly (K)	K	788	LGNGDHEKQNHDTNR	16357.8	16212.6	14874.5	13968.2	17101.8	14785	13892.9	14103	16571.9	11163.3	11149.6	14300.3	_SLGNGDHEK[GlyGly (K)]QNHDTNR_.4	_SLGNGDHEK[GlyGly (K)]QNHDTNR_.4	_SLGNGDHEK[GlyGly (K)]QNHDTNR_.4	_SLGNGDHEK[GlyGly (K)]QNHDTNR_.4		_SLGNGDHEK[GlyGly (K)]QNHDTNR_.4							1	1	1	1	1	1	1	1	1	1	1	1	1759.41	930.723	548.507	465.758	0	416.552
LOC_Os01g01150.1;LOC_Os01g01150.2;LOC_Os01g01150.3	protein|RNA recognition motif, putative, expressed;protein|RNA recognition motif, putative, expressed;protein|RNA recognition motif, putative, expressed	LOC_Os01g01150.2	1	GlyGly (K)	K	788	LGNGDHEKQNHDTNR	16357.8	16212.6	14874.5	13968.2	17101.8	14785	13892.9	14103	16571.9	11163.3	11149.6	14300.3	_SLGNGDHEK[GlyGly (K)]QNHDTNR_.4	_SLGNGDHEK[GlyGly (K)]QNHDTNR_.4	_SLGNGDHEK[GlyGly (K)]QNHDTNR_.4	_SLGNGDHEK[GlyGly (K)]QNHDTNR_.4		_SLGNGDHEK[GlyGly (K)]QNHDTNR_.4							1	1	1	1	1	1	1	1	1	1	1	1	1759.41	930.723	548.507	465.758	0	416.552
LOC_Os01g01150.1;LOC_Os01g01150.2;LOC_Os01g01150.3	protein|RNA recognition motif, putative, expressed;protein|RNA recognition motif, putative, expressed;protein|RNA recognition motif, putative, expressed	LOC_Os01g01150.3	1	GlyGly (K)	K	788	LGNGDHEKQNHDTNR	16357.8	16212.6	14874.5	13968.2	17101.8	14785	13892.9	14103	16571.9	11163.3	11149.6	14300.3	_SLGNGDHEK[GlyGly (K)]QNHDTNR_.4	_SLGNGDHEK[GlyGly (K)]QNHDTNR_.4	_SLGNGDHEK[GlyGly (K)]QNHDTNR_.4	_SLGNGDHEK[GlyGly (K)]QNHDTNR_.4		_SLGNGDHEK[GlyGly (K)]QNHDTNR_.4							1	1	1	1	1	1	1	1	1	1	1	1	1759.41	930.723	548.507	465.758	0	416.552
LOC_Os01g01360.1	protein|peptide transporter PTR2, putative, expressed	LOC_Os01g01360.1	1	GlyGly (K)	K	314	LYEVGGAKSAVRGSG	13738.2	16473.5	14444.1	29532.3	13589.6	33579.1	14039.5	19444.4	13230.2	32415.1	26260.8	18830.7	_HTTELLYEVGGAK[GlyGly (K)]SAVR_.3	_HTTELLYEVGGAK[GlyGly (K)]SAVR_.3	_HTTELLYEVGGAK[GlyGly (K)]SAVR_.3	_HTTELLYEVGGAK[GlyGly (K)]SAVR_.3	_HTTELLYEVGGAK[GlyGly (K)]SAVR_.3	_HTTELLYEVGGAK[GlyGly (K)]SAVR_.3	_HTTELLYEVGGAK[GlyGly (K)]SAVR_.3	_HTTELLYEVGGAK[GlyGly (K)]SAVR_.3	_HTTELLYEVGGAK[GlyGly (K)]SAVR_.3	_HTTELLYEVGGAK[GlyGly (K)]SAVR_.3	_HTTELLYEVGGAK[GlyGly (K)]SAVR_.3	_HTTELLYEVGGAK[GlyGly (K)]SAVR_.3	1	1	1	1	1	1	1	1	1	1	1	1	13738.2	16473.5	14444.1	29532.3	13589.6	33579.1
LOC_Os01g01410.1;LOC_Os01g01410.2	protein|TKL_IRAK_C-LEC.1 - TKL_IRAK_C-LEC has homology to C-type lectin receptors, expressed;protein|TKL_IRAK_C-LEC.1 - TKL_IRAK_C-LEC has homology to C-type lectin receptors, expressed	LOC_Os01g01410.1	1	GlyGly (K)	K	248	EELRSITKNFSEGNR	17244.2	17064.2	17018.5	25242.8	24467.7	32832.1	24643.7	32118.5	31127.1	32012	36698.8	28766.9	_SITK[GlyGly (K)]NFSEGNR_.2;_SITK[GlyGly (K)]NFSEGNR_.3	_SITK[GlyGly (K)]NFSEGNR_.2;_SITK[GlyGly (K)]NFSEGNR_.3	_SITK[GlyGly (K)]NFSEGNR_.2;_SITK[GlyGly (K)]NFSEGNR_.3	_SITK[GlyGly (K)]NFSEGNR_.2;_SITK[GlyGly (K)]NFSEGNR_.3	_SITK[GlyGly (K)]NFSEGNR_.2;_SITK[GlyGly (K)]NFSEGNR_.3	_SITK[GlyGly (K)]NFSEGNR_.2;_SITK[GlyGly (K)]NFSEGNR_.3	_SITK[GlyGly (K)]NFSEGNR_.2;_SITK[GlyGly (K)]NFSEGNR_.3	_SITK[GlyGly (K)]NFSEGNR_.2;_SITK[GlyGly (K)]NFSEGNR_.3	_SITK[GlyGly (K)]NFSEGNR_.2;_SITK[GlyGly (K)]NFSEGNR_.3	_SITK[GlyGly (K)]NFSEGNR_.2;_SITK[GlyGly (K)]NFSEGNR_.3	_SITK[GlyGly (K)]NFSEGNR_.2;_SITK[GlyGly (K)]NFSEGNR_.3	_SITK[GlyGly (K)]NFSEGNR_.2;_SITK[GlyGly (K)]NFSEGNR_.3	1	1	1	1	1	1	1	1	1	1	1	1	34341	33947.7	33783	51024.4	48993.8	65563.8
LOC_Os01g01410.1;LOC_Os01g01410.2	protein|TKL_IRAK_C-LEC.1 - TKL_IRAK_C-LEC has homology to C-type lectin receptors, expressed;protein|TKL_IRAK_C-LEC.1 - TKL_IRAK_C-LEC has homology to C-type lectin receptors, expressed	LOC_Os01g01410.2	1	GlyGly (K)	K	247	EELRSITKNFSEGNR	17244.2	17064.2	17018.5	25242.8	24467.7	32832.1	24643.7	32118.5	31127.1	32012	36698.8	28766.9	_SITK[GlyGly (K)]NFSEGNR_.2;_SITK[GlyGly (K)]NFSEGNR_.3	_SITK[GlyGly (K)]NFSEGNR_.2;_SITK[GlyGly (K)]NFSEGNR_.3	_SITK[GlyGly (K)]NFSEGNR_.2;_SITK[GlyGly (K)]NFSEGNR_.3	_SITK[GlyGly (K)]NFSEGNR_.2;_SITK[GlyGly (K)]NFSEGNR_.3	_SITK[GlyGly (K)]NFSEGNR_.2;_SITK[GlyGly (K)]NFSEGNR_.3	_SITK[GlyGly (K)]NFSEGNR_.2;_SITK[GlyGly (K)]NFSEGNR_.3	_SITK[GlyGly (K)]NFSEGNR_.2;_SITK[GlyGly (K)]NFSEGNR_.3	_SITK[GlyGly (K)]NFSEGNR_.2;_SITK[GlyGly (K)]NFSEGNR_.3	_SITK[GlyGly (K)]NFSEGNR_.2;_SITK[GlyGly (K)]NFSEGNR_.3	_SITK[GlyGly (K)]NFSEGNR_.2;_SITK[GlyGly (K)]NFSEGNR_.3	_SITK[GlyGly (K)]NFSEGNR_.2;_SITK[GlyGly (K)]NFSEGNR_.3	_SITK[GlyGly (K)]NFSEGNR_.2;_SITK[GlyGly (K)]NFSEGNR_.3	1	1	1	1	1	1	1	1	1	1	1	1	34341	33947.7	33783	51024.4	48993.8	65563.8
LOC_Os01g01420.1;LOC_Os01g01420.2;LOC_Os01g01420.3	protein|expressed protein;protein|expressed protein;protein|expressed protein	LOC_Os01g01420.1	1	GlyGly (K)	K	182	AQNIESAKSRLSMCA	11271.2	11396.6	12826.9	14016.9	12606.4	15220	13640	14044.5	16417.8	14919.4	16817.3	23498.2	_AQNIESAK[GlyGly (K)]SR_.2;_AQNIESAK[GlyGly (K)]SR_.3	_AQNIESAK[GlyGly (K)]SR_.2;_AQNIESAK[GlyGly (K)]SR_.3	_AQNIESAK[GlyGly (K)]SR_.2;_AQNIESAK[GlyGly (K)]SR_.3	_AQNIESAK[GlyGly (K)]SR_.2;_AQNIESAK[GlyGly (K)]SR_.3	_AQNIESAK[GlyGly (K)]SR_.2;_AQNIESAK[GlyGly (K)]SR_.3	_AQNIESAK[GlyGly (K)]SR_.2;_AQNIESAK[GlyGly (K)]SR_.3	_AQNIESAK[GlyGly (K)]SR_.2;_AQNIESAK[GlyGly (K)]SR_.3	_AQNIESAK[GlyGly (K)]SR_.2;_AQNIESAK[GlyGly (K)]SR_.3	_AQNIESAK[GlyGly (K)]SR_.2;_AQNIESAK[GlyGly (K)]SR_.3	_AQNIESAK[GlyGly (K)]SR_.2;_AQNIESAK[GlyGly (K)]SR_.3	_AQNIESAK[GlyGly (K)]SR_.2;_AQNIESAK[GlyGly (K)]SR_.3	_AQNIESAK[GlyGly (K)]SR_.2;_AQNIESAK[GlyGly (K)]SR_.3	1	1	1	1	1	1	1	1	1	1	1	1	20823.6	21618.4	28189.2	30884.1	28043.9	29022
LOC_Os01g01420.1;LOC_Os01g01420.2;LOC_Os01g01420.3	protein|expressed protein;protein|expressed protein;protein|expressed protein	LOC_Os01g01420.2	1	GlyGly (K)	K	197	AQNIESAKSRLSMCA	11271.2	11396.6	12826.9	14016.9	12606.4	15220	13640	14044.5	16417.8	14919.4	16817.3	23498.2	_AQNIESAK[GlyGly (K)]SR_.2;_AQNIESAK[GlyGly (K)]SR_.3	_AQNIESAK[GlyGly (K)]SR_.2;_AQNIESAK[GlyGly (K)]SR_.3	_AQNIESAK[GlyGly (K)]SR_.2;_AQNIESAK[GlyGly (K)]SR_.3	_AQNIESAK[GlyGly (K)]SR_.2;_AQNIESAK[GlyGly (K)]SR_.3	_AQNIESAK[GlyGly (K)]SR_.2;_AQNIESAK[GlyGly (K)]SR_.3	_AQNIESAK[GlyGly (K)]SR_.2;_AQNIESAK[GlyGly (K)]SR_.3	_AQNIESAK[GlyGly (K)]SR_.2;_AQNIESAK[GlyGly (K)]SR_.3	_AQNIESAK[GlyGly (K)]SR_.2;_AQNIESAK[GlyGly (K)]SR_.3	_AQNIESAK[GlyGly (K)]SR_.2;_AQNIESAK[GlyGly (K)]SR_.3	_AQNIESAK[GlyGly (K)]SR_.2;_AQNIESAK[GlyGly (K)]SR_.3	_AQNIESAK[GlyGly (K)]SR_.2;_AQNIESAK[GlyGly (K)]SR_.3	_AQNIESAK[GlyGly (K)]SR_.2;_AQNIESAK[GlyGly (K)]SR_.3	1	1	1	1	1	1	1	1	1	1	1	1	20823.6	21618.4	28189.2	30884.1	28043.9	29022
LOC_Os01g01420.1;LOC_Os01g01420.2;LOC_Os01g01420.3	protein|expressed protein;protein|expressed protein;protein|expressed protein	LOC_Os01g01420.3	1	GlyGly (K)	K	182	AQNIESAKSRLSMCA	11271.2	11396.6	12826.9	14016.9	12606.4	15220	13640	14044.5	16417.8	14919.4	16817.3	23498.2	_AQNIESAK[GlyGly (K)]SR_.2;_AQNIESAK[GlyGly (K)]SR_.3	_AQNIESAK[GlyGly (K)]SR_.2;_AQNIESAK[GlyGly (K)]SR_.3	_AQNIESAK[GlyGly (K)]SR_.2;_AQNIESAK[GlyGly (K)]SR_.3	_AQNIESAK[GlyGly (K)]SR_.2;_AQNIESAK[GlyGly (K)]SR_.3	_AQNIESAK[GlyGly (K)]SR_.2;_AQNIESAK[GlyGly (K)]SR_.3	_AQNIESAK[GlyGly (K)]SR_.2;_AQNIESAK[GlyGly (K)]SR_.3	_AQNIESAK[GlyGly (K)]SR_.2;_AQNIESAK[GlyGly (K)]SR_.3	_AQNIESAK[GlyGly (K)]SR_.2;_AQNIESAK[GlyGly (K)]SR_.3	_AQNIESAK[GlyGly (K)]SR_.2;_AQNIESAK[GlyGly (K)]SR_.3	_AQNIESAK[GlyGly (K)]SR_.2;_AQNIESAK[GlyGly (K)]SR_.3	_AQNIESAK[GlyGly (K)]SR_.2;_AQNIESAK[GlyGly (K)]SR_.3	_AQNIESAK[GlyGly (K)]SR_.2;_AQNIESAK[GlyGly (K)]SR_.3	1	1	1	1	1	1	1	1	1	1	1	1	20823.6	21618.4	28189.2	30884.1	28043.9	29022
LOC_Os01g01420.1;LOC_Os01g01420.2;LOC_Os01g01420.3	protein|expressed protein;protein|expressed protein;protein|expressed protein	LOC_Os01g01420.1	1	GlyGly (K)	K	337	IKCLENLKLESGEAS	11271.2	11396.6	12826.9	14016.9	12606.4	15220	13640	14044.5	16417.8	14919.4	16817.3	23498.2	_C[Carbamidomethyl (C)]LENLK[GlyGly (K)]LESGEASLEQR_.3	_C[Carbamidomethyl (C)]LENLK[GlyGly (K)]LESGEASLEQR_.3	_C[Carbamidomethyl (C)]LENLK[GlyGly (K)]LESGEASLEQR_.3	_C[Carbamidomethyl (C)]LENLK[GlyGly (K)]LESGEASLEQR_.3	_C[Carbamidomethyl (C)]LENLK[GlyGly (K)]LESGEASLEQR_.3	_C[Carbamidomethyl (C)]LENLK[GlyGly (K)]LESGEASLEQR_.3	_C[Carbamidomethyl (C)]LENLK[GlyGly (K)]LESGEASLEQR_.3	_C[Carbamidomethyl (C)]LENLK[GlyGly (K)]LESGEASLEQR_.3	_C[Carbamidomethyl (C)]LENLK[GlyGly (K)]LESGEASLEQR_.3	_C[Carbamidomethyl (C)]LENLK[GlyGly (K)]LESGEASLEQR_.3	_C[Carbamidomethyl (C)]LENLK[GlyGly (K)]LESGEASLEQR_.3	_C[Carbamidomethyl (C)]LENLK[GlyGly (K)]LESGEASLEQR_.3	1	1	1	1	1	1	1	1	1	1	1	1	3042.46	3313.49	2836.68	6671.71	2556.03	6029.24
LOC_Os01g01420.1;LOC_Os01g01420.2;LOC_Os01g01420.3	protein|expressed protein;protein|expressed protein;protein|expressed protein	LOC_Os01g01420.2	1	GlyGly (K)	K	352	IKCLENLKLESGEAS	11271.2	11396.6	12826.9	14016.9	12606.4	15220	13640	14044.5	16417.8	14919.4	16817.3	23498.2	_C[Carbamidomethyl (C)]LENLK[GlyGly (K)]LESGEASLEQR_.3	_C[Carbamidomethyl (C)]LENLK[GlyGly (K)]LESGEASLEQR_.3	_C[Carbamidomethyl (C)]LENLK[GlyGly (K)]LESGEASLEQR_.3	_C[Carbamidomethyl (C)]LENLK[GlyGly (K)]LESGEASLEQR_.3	_C[Carbamidomethyl (C)]LENLK[GlyGly (K)]LESGEASLEQR_.3	_C[Carbamidomethyl (C)]LENLK[GlyGly (K)]LESGEASLEQR_.3	_C[Carbamidomethyl (C)]LENLK[GlyGly (K)]LESGEASLEQR_.3	_C[Carbamidomethyl (C)]LENLK[GlyGly (K)]LESGEASLEQR_.3	_C[Carbamidomethyl (C)]LENLK[GlyGly (K)]LESGEASLEQR_.3	_C[Carbamidomethyl (C)]LENLK[GlyGly (K)]LESGEASLEQR_.3	_C[Carbamidomethyl (C)]LENLK[GlyGly (K)]LESGEASLEQR_.3	_C[Carbamidomethyl (C)]LENLK[GlyGly (K)]LESGEASLEQR_.3	1	1	1	1	1	1	1	1	1	1	1	1	3042.46	3313.49	2836.68	6671.71	2556.03	6029.24
LOC_Os01g01420.1;LOC_Os01g01420.2;LOC_Os01g01420.3	protein|expressed protein;protein|expressed protein;protein|expressed protein	LOC_Os01g01420.3	1	GlyGly (K)	K	337	IKCLENLKLESGEAS	11271.2	11396.6	12826.9	14016.9	12606.4	15220	13640	14044.5	16417.8	14919.4	16817.3	23498.2	_C[Carbamidomethyl (C)]LENLK[GlyGly (K)]LESGEASLEQR_.3	_C[Carbamidomethyl (C)]LENLK[GlyGly (K)]LESGEASLEQR_.3	_C[Carbamidomethyl (C)]LENLK[GlyGly (K)]LESGEASLEQR_.3	_C[Carbamidomethyl (C)]LENLK[GlyGly (K)]LESGEASLEQR_.3	_C[Carbamidomethyl (C)]LENLK[GlyGly (K)]LESGEASLEQR_.3	_C[Carbamidomethyl (C)]LENLK[GlyGly (K)]LESGEASLEQR_.3	_C[Carbamidomethyl (C)]LENLK[GlyGly (K)]LESGEASLEQR_.3	_C[Carbamidomethyl (C)]LENLK[GlyGly (K)]LESGEASLEQR_.3	_C[Carbamidomethyl (C)]LENLK[GlyGly (K)]LESGEASLEQR_.3	_C[Carbamidomethyl (C)]LENLK[GlyGly (K)]LESGEASLEQR_.3	_C[Carbamidomethyl (C)]LENLK[GlyGly (K)]LESGEASLEQR_.3	_C[Carbamidomethyl (C)]LENLK[GlyGly (K)]LESGEASLEQR_.3	1	1	1	1	1	1	1	1	1	1	1	1	3042.46	3313.49	2836.68	6671.71	2556.03	6029.24
LOC_Os01g01450.1;LOC_Os01g01450.2	protein|stress responsive protein, putative, expressed;protein|stress responsive protein, putative, expressed	LOC_Os01g01450.1	1	GlyGly (K)	K	138	SLAVRDGKVCLVRSD	47883.4	44278.3	39004	41040.8	42781	38329	42219.2	36380.4	36820.7	51071	28485.8	39966.8	_DGK[GlyGly (K)]VC[Carbamidomethyl (C)]LVR_.2	_DGK[GlyGly (K)]VC[Carbamidomethyl (C)]LVR_.2	_DGK[GlyGly (K)]VC[Carbamidomethyl (C)]LVR_.2	_DGK[GlyGly (K)]VC[Carbamidomethyl (C)]LVR_.2	_DGK[GlyGly (K)]VC[Carbamidomethyl (C)]LVR_.2	_DGK[GlyGly (K)]VC[Carbamidomethyl (C)]LVR_.2	_DGK[GlyGly (K)]VC[Carbamidomethyl (C)]LVR_.2	_DGK[GlyGly (K)]VC[Carbamidomethyl (C)]LVR_.2	_DGK[GlyGly (K)]VC[Carbamidomethyl (C)]LVR_.2	_DGK[GlyGly (K)]VC[Carbamidomethyl (C)]LVR_.2	_DGK[GlyGly (K)]VC[Carbamidomethyl (C)]LVR_.2	_DGK[GlyGly (K)]VC[Carbamidomethyl (C)]LVR_.2	1	1	1	1	1	1	1	1	1	1	1	1	104503	138882	130132	133547	84119	92825.2
LOC_Os01g01450.1;LOC_Os01g01450.2	protein|stress responsive protein, putative, expressed;protein|stress responsive protein, putative, expressed	LOC_Os01g01450.2	1	GlyGly (K)	K	138	SLAVRDGKVCLVRSD	47883.4	44278.3	39004	41040.8	42781	38329	42219.2	36380.4	36820.7	51071	28485.8	39966.8	_DGK[GlyGly (K)]VC[Carbamidomethyl (C)]LVR_.2	_DGK[GlyGly (K)]VC[Carbamidomethyl (C)]LVR_.2	_DGK[GlyGly (K)]VC[Carbamidomethyl (C)]LVR_.2	_DGK[GlyGly (K)]VC[Carbamidomethyl (C)]LVR_.2	_DGK[GlyGly (K)]VC[Carbamidomethyl (C)]LVR_.2	_DGK[GlyGly (K)]VC[Carbamidomethyl (C)]LVR_.2	_DGK[GlyGly (K)]VC[Carbamidomethyl (C)]LVR_.2	_DGK[GlyGly (K)]VC[Carbamidomethyl (C)]LVR_.2	_DGK[GlyGly (K)]VC[Carbamidomethyl (C)]LVR_.2	_DGK[GlyGly (K)]VC[Carbamidomethyl (C)]LVR_.2	_DGK[GlyGly (K)]VC[Carbamidomethyl (C)]LVR_.2	_DGK[GlyGly (K)]VC[Carbamidomethyl (C)]LVR_.2	1	1	1	1	1	1	1	1	1	1	1	1	104503	138882	130132	133547	84119	92825.2
LOC_Os01g01450.1;LOC_Os01g01450.2	protein|stress responsive protein, putative, expressed;protein|stress responsive protein, putative, expressed	LOC_Os01g01450.1	1	GlyGly (K)	K	124	VTHRIYCKAGEDNYS	47883.4	44278.3	39004	41040.8	42781	38329	42219.2	36380.4	36820.7	51071	28485.8	39966.8	_IYC[Carbamidomethyl (C)]K[GlyGly (K)]AGEDNYSLAVR_.3	_IYC[Carbamidomethyl (C)]K[GlyGly (K)]AGEDNYSLAVR_.3	_IYC[Carbamidomethyl (C)]K[GlyGly (K)]AGEDNYSLAVR_.3	_IYC[Carbamidomethyl (C)]K[GlyGly (K)]AGEDNYSLAVR_.3	_IYC[Carbamidomethyl (C)]K[GlyGly (K)]AGEDNYSLAVR_.3	_IYC[Carbamidomethyl (C)]K[GlyGly (K)]AGEDNYSLAVR_.3	_IYC[Carbamidomethyl (C)]K[GlyGly (K)]AGEDNYSLAVR_.3	_IYC[Carbamidomethyl (C)]K[GlyGly (K)]AGEDNYSLAVR_.3	_IYC[Carbamidomethyl (C)]K[GlyGly (K)]AGEDNYSLAVR_.3	_IYC[Carbamidomethyl (C)]K[GlyGly (K)]AGEDNYSLAVR_.3	_IYC[Carbamidomethyl (C)]K[GlyGly (K)]AGEDNYSLAVR_.3	_IYC[Carbamidomethyl (C)]K[GlyGly (K)]AGEDNYSLAVR_.3	1	1	1	1	1	1	1	1	1	1	1	1	3373.24	3802.47	3306.49	4187.53	3163.78	3149.37
LOC_Os01g01450.1;LOC_Os01g01450.2	protein|stress responsive protein, putative, expressed;protein|stress responsive protein, putative, expressed	LOC_Os01g01450.2	1	GlyGly (K)	K	124	VTHRIYCKAGEDNYS	47883.4	44278.3	39004	41040.8	42781	38329	42219.2	36380.4	36820.7	51071	28485.8	39966.8	_IYC[Carbamidomethyl (C)]K[GlyGly (K)]AGEDNYSLAVR_.3	_IYC[Carbamidomethyl (C)]K[GlyGly (K)]AGEDNYSLAVR_.3	_IYC[Carbamidomethyl (C)]K[GlyGly (K)]AGEDNYSLAVR_.3	_IYC[Carbamidomethyl (C)]K[GlyGly (K)]AGEDNYSLAVR_.3	_IYC[Carbamidomethyl (C)]K[GlyGly (K)]AGEDNYSLAVR_.3	_IYC[Carbamidomethyl (C)]K[GlyGly (K)]AGEDNYSLAVR_.3	_IYC[Carbamidomethyl (C)]K[GlyGly (K)]AGEDNYSLAVR_.3	_IYC[Carbamidomethyl (C)]K[GlyGly (K)]AGEDNYSLAVR_.3	_IYC[Carbamidomethyl (C)]K[GlyGly (K)]AGEDNYSLAVR_.3	_IYC[Carbamidomethyl (C)]K[GlyGly (K)]AGEDNYSLAVR_.3	_IYC[Carbamidomethyl (C)]K[GlyGly (K)]AGEDNYSLAVR_.3	_IYC[Carbamidomethyl (C)]K[GlyGly (K)]AGEDNYSLAVR_.3	1	1	1	1	1	1	1	1	1	1	1	1	3373.24	3802.47	3306.49	4187.53	3163.78	3149.37
LOC_Os01g01450.1;LOC_Os01g01450.2	protein|stress responsive protein, putative, expressed;protein|stress responsive protein, putative, expressed	LOC_Os01g01450.1	1	GlyGly (K)	K	184	KATGDALKHSIGQSH	47883.4	44278.3	39004	41040.8	42781	38329	42219.2	36380.4	36820.7	51071	28485.8	39966.8						_ATGDALK[GlyGly (K)]HSIGQSHPVR_.4		_ATGDALK[GlyGly (K)]HSIGQSHPVR_.4		_ATGDALK[GlyGly (K)]HSIGQSHPVR_.4			1	1	1	1	1	1	1	1	1	1	1	1	0	0	0	0	0	3528.81
LOC_Os01g01450.1;LOC_Os01g01450.2	protein|stress responsive protein, putative, expressed;protein|stress responsive protein, putative, expressed	LOC_Os01g01450.2	1	GlyGly (K)	K	184	KATGDALKHSIGQSH	47883.4	44278.3	39004	41040.8	42781	38329	42219.2	36380.4	36820.7	51071	28485.8	39966.8						_ATGDALK[GlyGly (K)]HSIGQSHPVR_.4		_ATGDALK[GlyGly (K)]HSIGQSHPVR_.4		_ATGDALK[GlyGly (K)]HSIGQSHPVR_.4			1	1	1	1	1	1	1	1	1	1	1	1	0	0	0	0	0	3528.81
LOC_Os01g01484.1;LOC_Os01g01484.2;LOC_Os01g01484.4	protein|light-mediated development protein DET1, putative, expressed;protein|light-mediated development protein DET1, putative, expressed;protein|light-mediated development protein DET1, putative, expressed	LOC_Os01g01484.1	1	GlyGly (K)	K	466	NVVKFKIKPGSDSGA	10090.7	1580.43	571.136	2262.69	5610.8	2020.3	3758.44	2364.24	1472.28	3130.32	2473.98	46.6393	_IK[GlyGly (K)]PGSDSGASDSR_.2;_IK[GlyGly (K)]PGSDSGASDSR_.3	_IK[GlyGly (K)]PGSDSGASDSR_.2;_IK[GlyGly (K)]PGSDSGASDSR_.3	_IK[GlyGly (K)]PGSDSGASDSR_.2	_IK[GlyGly (K)]PGSDSGASDSR_.3	_IK[GlyGly (K)]PGSDSGASDSR_.2;_IK[GlyGly (K)]PGSDSGASDSR_.3	_IK[GlyGly (K)]PGSDSGASDSR_.2	_IK[GlyGly (K)]PGSDSGASDSR_.2;_IK[GlyGly (K)]PGSDSGASDSR_.3	_IK[GlyGly (K)]PGSDSGASDSR_.2;_IK[GlyGly (K)]PGSDSGASDSR_.3	_IK[GlyGly (K)]PGSDSGASDSR_.2;_IK[GlyGly (K)]PGSDSGASDSR_.3	_IK[GlyGly (K)]PGSDSGASDSR_.2;_IK[GlyGly (K)]PGSDSGASDSR_.3	_IK[GlyGly (K)]PGSDSGASDSR_.2;_IK[GlyGly (K)]PGSDSGASDSR_.3	_IK[GlyGly (K)]PGSDSGASDSR_.2;_IK[GlyGly (K)]PGSDSGASDSR_.3	1	1	1	1	1	1	1	1	1	1	1	1	3990.1	209.665	1.16837	507.858	1082.24	1
LOC_Os01g01484.1;LOC_Os01g01484.2;LOC_Os01g01484.4	protein|light-mediated development protein DET1, putative, expressed;protein|light-mediated development protein DET1, putative, expressed;protein|light-mediated development protein DET1, putative, expressed	LOC_Os01g01484.2	1	GlyGly (K)	K	465	NVVKFKIKPGSDSGA	10090.7	1580.43	571.136	2262.69	5610.8	2020.3	3758.44	2364.24	1472.28	3130.32	2473.98	46.6393	_IK[GlyGly (K)]PGSDSGASDSR_.2;_IK[GlyGly (K)]PGSDSGASDSR_.3	_IK[GlyGly (K)]PGSDSGASDSR_.2;_IK[GlyGly (K)]PGSDSGASDSR_.3	_IK[GlyGly (K)]PGSDSGASDSR_.2	_IK[GlyGly (K)]PGSDSGASDSR_.3	_IK[GlyGly (K)]PGSDSGASDSR_.2;_IK[GlyGly (K)]PGSDSGASDSR_.3	_IK[GlyGly (K)]PGSDSGASDSR_.2	_IK[GlyGly (K)]PGSDSGASDSR_.2;_IK[GlyGly (K)]PGSDSGASDSR_.3	_IK[GlyGly (K)]PGSDSGASDSR_.2;_IK[GlyGly (K)]PGSDSGASDSR_.3	_IK[GlyGly (K)]PGSDSGASDSR_.2;_IK[GlyGly (K)]PGSDSGASDSR_.3	_IK[GlyGly (K)]PGSDSGASDSR_.2;_IK[GlyGly (K)]PGSDSGASDSR_.3	_IK[GlyGly (K)]PGSDSGASDSR_.2;_IK[GlyGly (K)]PGSDSGASDSR_.3	_IK[GlyGly (K)]PGSDSGASDSR_.2;_IK[GlyGly (K)]PGSDSGASDSR_.3	1	1	1	1	1	1	1	1	1	1	1	1	3990.1	209.665	1.16837	507.858	1082.24	1
LOC_Os01g01484.1;LOC_Os01g01484.2;LOC_Os01g01484.4	protein|light-mediated development protein DET1, putative, expressed;protein|light-mediated development protein DET1, putative, expressed;protein|light-mediated development protein DET1, putative, expressed	LOC_Os01g01484.4	1	GlyGly (K)	K	337	NVVKFKIKPGSDSGA	10090.7	1580.43	571.136	2262.69	5610.8	2020.3	3758.44	2364.24	1472.28	3130.32	2473.98	46.6393	_IK[GlyGly (K)]PGSDSGASDSR_.2;_IK[GlyGly (K)]PGSDSGASDSR_.3	_IK[GlyGly (K)]PGSDSGASDSR_.2;_IK[GlyGly (K)]PGSDSGASDSR_.3	_IK[GlyGly (K)]PGSDSGASDSR_.2	_IK[GlyGly (K)]PGSDSGASDSR_.3	_IK[GlyGly (K)]PGSDSGASDSR_.2;_IK[GlyGly (K)]PGSDSGASDSR_.3	_IK[GlyGly (K)]PGSDSGASDSR_.2	_IK[GlyGly (K)]PGSDSGASDSR_.2;_IK[GlyGly (K)]PGSDSGASDSR_.3	_IK[GlyGly (K)]PGSDSGASDSR_.2;_IK[GlyGly (K)]PGSDSGASDSR_.3	_IK[GlyGly (K)]PGSDSGASDSR_.2;_IK[GlyGly (K)]PGSDSGASDSR_.3	_IK[GlyGly (K)]PGSDSGASDSR_.2;_IK[GlyGly (K)]PGSDSGASDSR_.3	_IK[GlyGly (K)]PGSDSGASDSR_.2;_IK[GlyGly (K)]PGSDSGASDSR_.3	_IK[GlyGly (K)]PGSDSGASDSR_.2;_IK[GlyGly (K)]PGSDSGASDSR_.3	1	1	1	1	1	1	1	1	1	1	1	1	3990.1	209.665	1.16837	507.858	1082.24	1
LOC_Os01g01650.1	protein|isoflavone reductase homolog IRL, putative, expressed	LOC_Os01g01650.1	1	GlyGly (K)	K	262	PEDAVLTKIKELEYP	176218	148931	113692	147494	212949	153661	131993	112173	128545	101237	105281	129509	_VYVPEDAVLTK[GlyGly (K)]IK_.3;_VYVPEDAVLTK[GlyGly (K)]IK_.2	_VYVPEDAVLTK[GlyGly (K)]IK_.3;_VYVPEDAVLTK[GlyGly (K)]IK_.2	_VYVPEDAVLTK[GlyGly (K)]IK_.3;_VYVPEDAVLTK[GlyGly (K)]IK_.2	_VYVPEDAVLTK[GlyGly (K)]IK_.3;_VYVPEDAVLTK[GlyGly (K)]IK_.2	_VYVPEDAVLTK[GlyGly (K)]IK_.3;_VYVPEDAVLTK[GlyGly (K)]IK_.2	_VYVPEDAVLTK[GlyGly (K)]IK_.3;_VYVPEDAVLTK[GlyGly (K)]IK_.2	_VYVPEDAVLTK[GlyGly (K)]IK_.3;_VYVPEDAVLTK[GlyGly (K)]IK_.2	_VYVPEDAVLTK[GlyGly (K)]IK_.3;_VYVPEDAVLTK[GlyGly (K)]IK_.2	_VYVPEDAVLTK[GlyGly (K)]IK_.3;_VYVPEDAVLTK[GlyGly (K)]IK_.2	_VYVPEDAVLTK[GlyGly (K)]IK_.3;_VYVPEDAVLTK[GlyGly (K)]IK_.2	_VYVPEDAVLTK[GlyGly (K)]IK_.3;_VYVPEDAVLTK[GlyGly (K)]IK_.2	_VYVPEDAVLTK[GlyGly (K)]IK_.3;_VYVPEDAVLTK[GlyGly (K)]IK_.2	1	1	1	1	1	1	1	1	1	1	1	1	74581.8	126447	141080	195887	59328.9	198618
LOC_Os01g01650.1	protein|isoflavone reductase homolog IRL, putative, expressed	LOC_Os01g01650.1	1	GlyGly (K)	K	264	DAVLTKIKELEYPKN	176218	148931	113692	147494	212949	153661	131993	112173	128545	101237	105281	129509	_IK[GlyGly (K)]ELEYPK_.2	_IK[GlyGly (K)]ELEYPK_.2	_IK[GlyGly (K)]ELEYPK_.2	_IK[GlyGly (K)]ELEYPK_.2	_IK[GlyGly (K)]ELEYPK_.2	_IK[GlyGly (K)]ELEYPK_.2	_IK[GlyGly (K)]ELEYPK_.2	_IK[GlyGly (K)]ELEYPK_.2	_IK[GlyGly (K)]ELEYPK_.2	_IK[GlyGly (K)]ELEYPK_.2	_IK[GlyGly (K)]ELEYPK_.2	_IK[GlyGly (K)]ELEYPK_.2	1	1	1	1	1	1	1	1	1	1	1	1	36539.1	53718.6	52176.4	60777.4	48829.7	63078.7
LOC_Os01g01650.1	protein|isoflavone reductase homolog IRL, putative, expressed	LOC_Os01g01650.1	1	GlyGly (K)	K	144	VRSMYGSKVGIRRAV	176218	148931	113692	147494	212949	153661	131993	112173	128545	101237	105281	129509	_SM[Oxidation (M)]YGSK[GlyGly (K)]VGIR_.2	_SM[Oxidation (M)]YGSK[GlyGly (K)]VGIR_.2	_SM[Oxidation (M)]YGSK[GlyGly (K)]VGIR_.2	_SM[Oxidation (M)]YGSK[GlyGly (K)]VGIR_.2	_SM[Oxidation (M)]YGSK[GlyGly (K)]VGIR_.2	_SM[Oxidation (M)]YGSK[GlyGly (K)]VGIR_.2	_SM[Oxidation (M)]YGSK[GlyGly (K)]VGIR_.2	_SM[Oxidation (M)]YGSK[GlyGly (K)]VGIR_.2	_SM[Oxidation (M)]YGSK[GlyGly (K)]VGIR_.2	_SM[Oxidation (M)]YGSK[GlyGly (K)]VGIR_.2	_SM[Oxidation (M)]YGSK[GlyGly (K)]VGIR_.2	_SM[Oxidation (M)]YGSK[GlyGly (K)]VGIR_.2	1	1	1	1	1	1	1	1	1	1	1	1	11135.4	10726	9802.68	9013.62	10527.5	12656.1
LOC_Os01g01650.1	protein|isoflavone reductase homolog IRL, putative, expressed	LOC_Os01g01650.1	1	GlyGly (K)	K	11	GGDQTTTKSRILVVG	176218	148931	113692	147494	212949	153661	131993	112173	128545	101237	105281	129509	_[Acetyl (Protein N-term)]ASGGDQTTTK[GlyGly (K)]SR_.2	_[Acetyl (Protein N-term)]ASGGDQTTTK[GlyGly (K)]SR_.2	_[Acetyl (Protein N-term)]ASGGDQTTTK[GlyGly (K)]SR_.2	_[Acetyl (Protein N-term)]ASGGDQTTTK[GlyGly (K)]SR_.2	_[Acetyl (Protein N-term)]ASGGDQTTTK[GlyGly (K)]SR_.2	_[Acetyl (Protein N-term)]ASGGDQTTTK[GlyGly (K)]SR_.2	_[Acetyl (Protein N-term)]ASGGDQTTTK[GlyGly (K)]SR_.2	_[Acetyl (Protein N-term)]ASGGDQTTTK[GlyGly (K)]SR_.2	_[Acetyl (Protein N-term)]ASGGDQTTTK[GlyGly (K)]SR_.2	_[Acetyl (Protein N-term)]ASGGDQTTTK[GlyGly (K)]SR_.2	_[Acetyl (Protein N-term)]ASGGDQTTTK[GlyGly (K)]SR_.2	_[Acetyl (Protein N-term)]ASGGDQTTTK[GlyGly (K)]SR_.2	1	1	1	1	1	1	1	1	1	1	1	1	9450.72	9958.33	9112.64	9456.52	8228.69	21183
LOC_Os01g01650.1	protein|isoflavone reductase homolog IRL, putative, expressed	LOC_Os01g01650.1	1	GlyGly (K)	K	107	TRLIDAIKEAGGGRV	176218	148931	113692	147494	212949	153661	131993	112173	128545	101237	105281	129509	_LIDAIK[GlyGly (K)]EAGGGR_.2;_LIDAIK[GlyGly (K)]EAGGGR_.3	_LIDAIK[GlyGly (K)]EAGGGR_.2;_LIDAIK[GlyGly (K)]EAGGGR_.3	_LIDAIK[GlyGly (K)]EAGGGR_.2;_LIDAIK[GlyGly (K)]EAGGGR_.3	_LIDAIK[GlyGly (K)]EAGGGR_.2;_LIDAIK[GlyGly (K)]EAGGGR_.3	_LIDAIK[GlyGly (K)]EAGGGR_.2;_LIDAIK[GlyGly (K)]EAGGGR_.3	_LIDAIK[GlyGly (K)]EAGGGR_.2;_LIDAIK[GlyGly (K)]EAGGGR_.3	_LIDAIK[GlyGly (K)]EAGGGR_.2;_LIDAIK[GlyGly (K)]EAGGGR_.3	_LIDAIK[GlyGly (K)]EAGGGR_.2;_LIDAIK[GlyGly (K)]EAGGGR_.3	_LIDAIK[GlyGly (K)]EAGGGR_.2	_LIDAIK[GlyGly (K)]EAGGGR_.2;_LIDAIK[GlyGly (K)]EAGGGR_.3	_LIDAIK[GlyGly (K)]EAGGGR_.2	_LIDAIK[GlyGly (K)]EAGGGR_.2	1	1	1	1	1	1	1	1	1	1	1	1	20801.7	24494.3	23615.2	34619	29627.2	35581.5
LOC_Os01g01660.1	protein|isoflavone reductase, putative, expressed	LOC_Os01g01660.1	1	GlyGly (K)	K	105	TKLIAAIKEGGGGNV	48287.3	39160.5	42444.7	33589.5	39686.6	31345.9	111357	83430.1	97115.3	64776.3	48841.3	36452.5	_LIAAIK[GlyGly (K)]EGGGGNVR_.2	_LIAAIK[GlyGly (K)]EGGGGNVR_.2	_LIAAIK[GlyGly (K)]EGGGGNVR_.2	_LIAAIK[GlyGly (K)]EGGGGNVR_.2	_LIAAIK[GlyGly (K)]EGGGGNVR_.2	_LIAAIK[GlyGly (K)]EGGGGNVR_.2	_LIAAIK[GlyGly (K)]EGGGGNVR_.2	_LIAAIK[GlyGly (K)]EGGGGNVR_.2	_LIAAIK[GlyGly (K)]EGGGGNVR_.2	_LIAAIK[GlyGly (K)]EGGGGNVR_.2	_LIAAIK[GlyGly (K)]EGGGGNVR_.2	_LIAAIK[GlyGly (K)]EGGGGNVR_.2	1	1	1	1	1	1	1	1	1	1	1	1	15857.6	24854.6	24878.9	26930.7	16360	24427.6
LOC_Os01g01660.1	protein|isoflavone reductase, putative, expressed	LOC_Os01g01660.1	1	GlyGly (K)	K	140	ARSIFTGKAAVRRAV	48287.3	39160.5	42444.7	33589.5	39686.6	31345.9	111357	83430.1	97115.3	64776.3	48841.3	36452.5	_SIFTGK[GlyGly (K)]AAVR_.2	_SIFTGK[GlyGly (K)]AAVR_.2	_SIFTGK[GlyGly (K)]AAVR_.2	_SIFTGK[GlyGly (K)]AAVR_.2	_SIFTGK[GlyGly (K)]AAVR_.2	_SIFTGK[GlyGly (K)]AAVR_.2	_SIFTGK[GlyGly (K)]AAVR_.2	_SIFTGK[GlyGly (K)]AAVR_.2	_SIFTGK[GlyGly (K)]AAVR_.2	_SIFTGK[GlyGly (K)]AAVR_.2	_SIFTGK[GlyGly (K)]AAVR_.2	_SIFTGK[GlyGly (K)]AAVR_.2	1	1	1	1	1	1	1	1	1	1	1	1	4939.55	3860.59	4529.2	4254.62	4471.19	3626.07
LOC_Os01g01670.1;LOC_Os01g01670.2	protein|expressed protein;protein|expressed protein	LOC_Os01g01670.1	1	GlyGly (K)	K	137	QENARDVKQNGGAPE	Filtered	Filtered	750.97	Filtered	426.284	498.778	Filtered	519.797	Filtered	Filtered	Filtered	Filtered	Filtered	Filtered	_DVK[GlyGly (K)]QNGGAPEQR_.2	Filtered	_DVK[GlyGly (K)]QNGGAPEQR_.2	_DVK[GlyGly (K)]QNGGAPEQR_.2	Filtered	_DVK[GlyGly (K)]QNGGAPEQR_.2	Filtered	Filtered	Filtered	Filtered	Filtered	Filtered	1	Filtered	1	1	Filtered	1	Filtered	Filtered	Filtered	Filtered	Filtered	Filtered	750.97	Filtered	426.284	498.778
LOC_Os01g01670.1;LOC_Os01g01670.2	protein|expressed protein;protein|expressed protein	LOC_Os01g01670.2	1	GlyGly (K)	K	137	QENARDVKQNGGAPE	Filtered	Filtered	750.97	Filtered	426.284	498.778	Filtered	519.797	Filtered	Filtered	Filtered	Filtered	Filtered	Filtered	_DVK[GlyGly (K)]QNGGAPEQR_.2	Filtered	_DVK[GlyGly (K)]QNGGAPEQR_.2	_DVK[GlyGly (K)]QNGGAPEQR_.2	Filtered	_DVK[GlyGly (K)]QNGGAPEQR_.2	Filtered	Filtered	Filtered	Filtered	Filtered	Filtered	1	Filtered	1	1	Filtered	1	Filtered	Filtered	Filtered	Filtered	Filtered	Filtered	750.97	Filtered	426.284	498.778
LOC_Os01g01680.1	protein|expressed protein	LOC_Os01g01680.1	1	GlyGly (K)	K	273	EAGTSAAKPNKPSAA	Filtered	Filtered	Filtered	Filtered	491.705	Filtered	Filtered	Filtered	Filtered	Filtered	Filtered	Filtered	Filtered	Filtered	Filtered	Filtered	_EAGTSAAK[GlyGly (K)]PNKPSAAAK_.3	Filtered	Filtered	Filtered	Filtered	Filtered	Filtered	Filtered	Filtered	Filtered	Filtered	Filtered	0.828128	Filtered	Filtered	Filtered	Filtered	Filtered	Filtered	Filtered	Filtered	Filtered	Filtered	Filtered	491.705	Filtered
LOC_Os01g01700.1;LOC_Os02g47870.1	protein|anaphase-promoting complex subunit 11, putative, expressed;protein|anaphase-promoting complex subunit 11, putative, expressed	LOC_Os01g01700.1	1	GlyGly (K)	K	123	NSEWEFQKYGH____	7227.1	10708.8	10897.3	13338	4064.59	14267.5	4670.31	5029.95	11182.4	10933.3	8124.2	10204.9	_QVC[Carbamidomethyl (C)]PLDNSEWEFQK[GlyGly (K)]YGH_.3	_QVC[Carbamidomethyl (C)]PLDNSEWEFQK[GlyGly (K)]YGH_.3	_QVC[Carbamidomethyl (C)]PLDNSEWEFQK[GlyGly (K)]YGH_.3	_QVC[Carbamidomethyl (C)]PLDNSEWEFQK[GlyGly (K)]YGH_.3	_QVC[Carbamidomethyl (C)]PLDNSEWEFQK[GlyGly (K)]YGH_.3	_QVC[Carbamidomethyl (C)]PLDNSEWEFQK[GlyGly (K)]YGH_.3	_QVC[Carbamidomethyl (C)]PLDNSEWEFQK[GlyGly (K)]YGH_.3	_QVC[Carbamidomethyl (C)]PLDNSEWEFQK[GlyGly (K)]YGH_.3	_QVC[Carbamidomethyl (C)]PLDNSEWEFQK[GlyGly (K)]YGH_.3	_QVC[Carbamidomethyl (C)]PLDNSEWEFQK[GlyGly (K)]YGH_.3	_QVC[Carbamidomethyl (C)]PLDNSEWEFQK[GlyGly (K)]YGH_.3	_QVC[Carbamidomethyl (C)]PLDNSEWEFQK[GlyGly (K)]YGH_.3	1	1	1	1	1	1	1	1	1	1	1	1	7227.1	10708.8	10897.3	13338	4064.59	14267.5
LOC_Os01g01700.1;LOC_Os02g47870.1	protein|anaphase-promoting complex subunit 11, putative, expressed;protein|anaphase-promoting complex subunit 11, putative, expressed	LOC_Os02g47870.1	1	GlyGly (K)	K	111	NSEWEFQKYGH____	7227.1	10708.8	10897.3	13338	4064.59	14267.5	4670.31	5029.95	11182.4	10933.3	8124.2	10204.9	_QVC[Carbamidomethyl (C)]PLDNSEWEFQK[GlyGly (K)]YGH_.3	_QVC[Carbamidomethyl (C)]PLDNSEWEFQK[GlyGly (K)]YGH_.3	_QVC[Carbamidomethyl (C)]PLDNSEWEFQK[GlyGly (K)]YGH_.3	_QVC[Carbamidomethyl (C)]PLDNSEWEFQK[GlyGly (K)]YGH_.3	_QVC[Carbamidomethyl (C)]PLDNSEWEFQK[GlyGly (K)]YGH_.3	_QVC[Carbamidomethyl (C)]PLDNSEWEFQK[GlyGly (K)]YGH_.3	_QVC[Carbamidomethyl (C)]PLDNSEWEFQK[GlyGly (K)]YGH_.3	_QVC[Carbamidomethyl (C)]PLDNSEWEFQK[GlyGly (K)]YGH_.3	_QVC[Carbamidomethyl (C)]PLDNSEWEFQK[GlyGly (K)]YGH_.3	_QVC[Carbamidomethyl (C)]PLDNSEWEFQK[GlyGly (K)]YGH_.3	_QVC[Carbamidomethyl (C)]PLDNSEWEFQK[GlyGly (K)]YGH_.3	_QVC[Carbamidomethyl (C)]PLDNSEWEFQK[GlyGly (K)]YGH_.3	1	1	1	1	1	1	1	1	1	1	1	1	7227.1	10708.8	10897.3	13338	4064.59	14267.5
LOC_Os01g01720.1;LOC_Os01g01720.2	protein|pex14, putative, expressed;protein|pex14, putative, expressed	LOC_Os01g01720.1	1	GlyGly (K)	K	221	EDKKILTKLAQAFDS	Filtered	Filtered	Filtered	4389.17	1336.3	Filtered	697.246	Filtered	1438.93	5769.33	3262.96	Filtered	Filtered	Filtered	Filtered	_ILTK[GlyGly (K)]LAQAFDSQAEAFR_.3	_ILTK[GlyGly (K)]LAQAFDSQAEAFR_.3	Filtered	_ILTK[GlyGly (K)]LAQAFDSQAEAFR_.3	Filtered	_ILTK[GlyGly (K)]LAQAFDSQAEAFR_.3	_ILTK[GlyGly (K)]LAQAFDSQAEAFR_.3	_ILTK[GlyGly (K)]LAQAFDSQAEAFR_.3	Filtered	Filtered	Filtered	Filtered	1	1	Filtered	1	Filtered	1	1	1	Filtered	Filtered	Filtered	Filtered	4389.17	1336.3	Filtered
LOC_Os01g01720.1;LOC_Os01g01720.2	protein|pex14, putative, expressed;protein|pex14, putative, expressed	LOC_Os01g01720.2	1	GlyGly (K)	K	221	EDKKILTKLAQAFDS	Filtered	Filtered	Filtered	4389.17	1336.3	Filtered	697.246	Filtered	1438.93	5769.33	3262.96	Filtered	Filtered	Filtered	Filtered	_ILTK[GlyGly (K)]LAQAFDSQAEAFR_.3	_ILTK[GlyGly (K)]LAQAFDSQAEAFR_.3	Filtered	_ILTK[GlyGly (K)]LAQAFDSQAEAFR_.3	Filtered	_ILTK[GlyGly (K)]LAQAFDSQAEAFR_.3	_ILTK[GlyGly (K)]LAQAFDSQAEAFR_.3	_ILTK[GlyGly (K)]LAQAFDSQAEAFR_.3	Filtered	Filtered	Filtered	Filtered	1	1	Filtered	1	Filtered	1	1	1	Filtered	Filtered	Filtered	Filtered	4389.17	1336.3	Filtered
LOC_Os01g01770.1	protein|ZOS1-01 - C2H2 zinc finger protein, expressed	LOC_Os01g01770.1	1	GlyGly (K)	K	169	LRDAMTPKQAARRVQ	2915.12	2984.6	5316.71	6892.74	2297.65	4135.95	Filtered	Filtered	Filtered	Filtered	Filtered	Filtered	_DAM[Oxidation (M)]TPK[GlyGly (K)]QAAR_.2	_DAM[Oxidation (M)]TPK[GlyGly (K)]QAAR_.2	_DAM[Oxidation (M)]TPK[GlyGly (K)]QAAR_.2	_DAM[Oxidation (M)]TPK[GlyGly (K)]QAAR_.2	_DAM[Oxidation (M)]TPK[GlyGly (K)]QAAR_.2	_DAM[Oxidation (M)]TPK[GlyGly (K)]QAAR_.2	Filtered	Filtered	Filtered	Filtered	Filtered	Filtered	1	1	1	1	1	1	Filtered	Filtered	Filtered	Filtered	Filtered	Filtered	2915.12	2984.6	5316.71	6892.74	2297.65	4135.95
LOC_Os01g01800.1;LOC_Os01g01800.2	protein|expressed protein;protein|expressed protein	LOC_Os01g01800.1	1	GlyGly (K)	K	415	DWGVAGNKNRQVIPT	4822.56	3361.77	3322.85	4517.5	4548.43	3844.46	2454.73	2436.47	1942.72	936.333	Filtered	Filtered	_GDWGVAGNK[GlyGly (K)]NR_.2	_GDWGVAGNK[GlyGly (K)]NR_.2	_GDWGVAGNK[GlyGly (K)]NR_.2	_GDWGVAGNK[GlyGly (K)]NR_.2	_GDWGVAGNK[GlyGly (K)]NR_.2	_GDWGVAGNK[GlyGly (K)]NR_.2	_GDWGVAGNK[GlyGly (K)]NR_.2	_GDWGVAGNK[GlyGly (K)]NR_.2	_GDWGVAGNK[GlyGly (K)]NR_.2	_GDWGVAGNK[GlyGly (K)]NR_.2	Filtered	Filtered	1	1	1	1	1	1	1	1	1	1	Filtered	Filtered	5348.97	3454.66	3414.67	4699.87	4347.54	3950.69
LOC_Os01g01800.1;LOC_Os01g01800.2	protein|expressed protein;protein|expressed protein	LOC_Os01g01800.2	1	GlyGly (K)	K	415	DWGVAGNKNRQVIPT	4822.56	3361.77	3322.85	4517.5	4548.43	3844.46	2454.73	2436.47	1942.72	936.333	Filtered	Filtered	_GDWGVAGNK[GlyGly (K)]NR_.2	_GDWGVAGNK[GlyGly (K)]NR_.2	_GDWGVAGNK[GlyGly (K)]NR_.2	_GDWGVAGNK[GlyGly (K)]NR_.2	_GDWGVAGNK[GlyGly (K)]NR_.2	_GDWGVAGNK[GlyGly (K)]NR_.2	_GDWGVAGNK[GlyGly (K)]NR_.2	_GDWGVAGNK[GlyGly (K)]NR_.2	_GDWGVAGNK[GlyGly (K)]NR_.2	_GDWGVAGNK[GlyGly (K)]NR_.2	Filtered	Filtered	1	1	1	1	1	1	1	1	1	1	Filtered	Filtered	5348.97	3454.66	3414.67	4699.87	4347.54	3950.69
LOC_Os01g01800.1;LOC_Os01g01800.2	protein|expressed protein;protein|expressed protein	LOC_Os01g01800.1	1	GlyGly (K)	K	146	ALSNGASKRSSGEQP	4822.56	3361.77	3322.85	4517.5	4548.43	3844.46	2454.73	2436.47	1942.72	936.333	Filtered	Filtered	_QNNALSNGASK[GlyGly (K)]R_.3			_QNNALSNGASK[GlyGly (K)]R_.3							Filtered	Filtered	1	1	1	1	1	1	1	1	1	1	Filtered	Filtered	628.895	0	0	621.64	0	0
LOC_Os01g01800.1;LOC_Os01g01800.2	protein|expressed protein;protein|expressed protein	LOC_Os01g01800.2	1	GlyGly (K)	K	146	ALSNGASKRSSGEQP	4822.56	3361.77	3322.85	4517.5	4548.43	3844.46	2454.73	2436.47	1942.72	936.333	Filtered	Filtered	_QNNALSNGASK[GlyGly (K)]R_.3			_QNNALSNGASK[GlyGly (K)]R_.3							Filtered	Filtered	1	1	1	1	1	1	1	1	1	1	Filtered	Filtered	628.895	0	0	621.64	0	0
LOC_Os01g01830.1	protein|OsPOP1 - Putative Prolyl Oligopeptidase homologue, expressed	LOC_Os01g01830.1	1	GlyGly (K)	K	697	IIGRIDVKSGHGAGR	10124.5	8410.54	7880.08	8324.3	16242	9469.77	7271.94	8809.31	5934.22	8121.16	7046.12	4161.72	_IDVK[GlyGly (K)]SGHGAGR_.3;_IDVK[GlyGly (K)]SGHGAGR_.2;_IDVK[GlyGly (K)]SGHGAGRPTK_.3;_IDVK[GlyGly (K)]SGHGAGRPTK_.2	_IDVK[GlyGly (K)]SGHGAGR_.3;_IDVK[GlyGly (K)]SGHGAGR_.2;_IDVK[GlyGly (K)]SGHGAGRPTK_.3	_IDVK[GlyGly (K)]SGHGAGR_.3;_IDVK[GlyGly (K)]SGHGAGR_.2;_IDVK[GlyGly (K)]SGHGAGRPTK_.3	_IDVK[GlyGly (K)]SGHGAGR_.3;_IDVK[GlyGly (K)]SGHGAGR_.2;_IDVK[GlyGly (K)]SGHGAGRPTK_.3;_IDVK[GlyGly (K)]SGHGAGRPTK_.2	_IDVK[GlyGly (K)]SGHGAGR_.3;_IDVK[GlyGly (K)]SGHGAGR_.2;_IDVK[GlyGly (K)]SGHGAGRPTK_.3;_IDVK[GlyGly (K)]SGHGAGRPTK_.2	_IDVK[GlyGly (K)]SGHGAGR_.3;_IDVK[GlyGly (K)]SGHGAGR_.2;_IDVK[GlyGly (K)]SGHGAGRPTK_.3;_IDVK[GlyGly (K)]SGHGAGRPTK_.2	_IDVK[GlyGly (K)]SGHGAGR_.3;_IDVK[GlyGly (K)]SGHGAGR_.2;_IDVK[GlyGly (K)]SGHGAGRPTK_.3;_IDVK[GlyGly (K)]SGHGAGRPTK_.2	_IDVK[GlyGly (K)]SGHGAGR_.3;_IDVK[GlyGly (K)]SGHGAGR_.2;_IDVK[GlyGly (K)]SGHGAGRPTK_.3;_IDVK[GlyGly (K)]SGHGAGRPTK_.2	_IDVK[GlyGly (K)]SGHGAGR_.3;_IDVK[GlyGly (K)]SGHGAGR_.2	_IDVK[GlyGly (K)]SGHGAGR_.3;_IDVK[GlyGly (K)]SGHGAGR_.2;_IDVK[GlyGly (K)]SGHGAGRPTK_.3;_IDVK[GlyGly (K)]SGHGAGRPTK_.2	_IDVK[GlyGly (K)]SGHGAGR_.3;_IDVK[GlyGly (K)]SGHGAGR_.2;_IDVK[GlyGly (K)]SGHGAGRPTK_.3;_IDVK[GlyGly (K)]SGHGAGRPTK_.2	_IDVK[GlyGly (K)]SGHGAGR_.3;_IDVK[GlyGly (K)]SGHGAGR_.2	1	1	1	1	1	1	1	1	1	1	1	1	20253.3	14681.2	13219.9	19168.1	37227.5	24691.6
LOC_Os01g01830.1	protein|OsPOP1 - Putative Prolyl Oligopeptidase homologue, expressed	LOC_Os01g01830.1	1	GlyGly (K)	K	529	EYGEEWHKAGARAMK	10124.5	8410.54	7880.08	8324.3	16242	9469.77	7271.94	8809.31	5934.22	8121.16	7046.12	4161.72	_GGGEYGEEWHK[GlyGly (K)]AGAR_.3	_GGGEYGEEWHK[GlyGly (K)]AGAR_.3	_GGGEYGEEWHK[GlyGly (K)]AGAR_.3	_GGGEYGEEWHK[GlyGly (K)]AGAR_.3	_GGGEYGEEWHK[GlyGly (K)]AGAR_.3	_GGGEYGEEWHK[GlyGly (K)]AGAR_.3	_GGGEYGEEWHK[GlyGly (K)]AGAR_.3	_GGGEYGEEWHK[GlyGly (K)]AGAR_.3	_GGGEYGEEWHK[GlyGly (K)]AGAR_.3	_GGGEYGEEWHK[GlyGly (K)]AGAR_.3	_GGGEYGEEWHK[GlyGly (K)]AGAR_.3	_GGGEYGEEWHK[GlyGly (K)]AGAR_.3	1	1	1	1	1	1	1	1	1	1	1	1	9494.31	10598.8	7808.66	7558.48	10742.7	8957.13
LOC_Os01g01920.1;LOC_Os01g01920.2	protein|HD domain containing protein 2, putative, expressed;protein|HD domain containing protein 2, putative, expressed	LOC_Os01g01920.1	1	GlyGly (K)	K	284	FTATESTKEKRFLYD	6493.99	5820	6267.76	5137.5	5058.82	5371.9	2937.65	3316.88	3541.99	4162.41	3071.04	3358.15	_FTATESTK[GlyGly (K)]EK_.2	_FTATESTK[GlyGly (K)]EK_.2	_FTATESTK[GlyGly (K)]EK_.2	_FTATESTK[GlyGly (K)]EK_.2	_FTATESTK[GlyGly (K)]EK_.2	_FTATESTK[GlyGly (K)]EK_.2	_FTATESTK[GlyGly (K)]EK_.2	_FTATESTK[GlyGly (K)]EK_.2	_FTATESTK[GlyGly (K)]EK_.2	_FTATESTK[GlyGly (K)]EK_.2	_FTATESTK[GlyGly (K)]EK_.2	_FTATESTK[GlyGly (K)]EK_.2	1	1	1	1	1	1	1	1	1	1	1	1	6493.99	5820	6267.76	5137.5	5058.82	5371.9
LOC_Os01g01920.1;LOC_Os01g01920.2	protein|HD domain containing protein 2, putative, expressed;protein|HD domain containing protein 2, putative, expressed	LOC_Os01g01920.2	1	GlyGly (K)	K	284	FTATESTKEKRFLYD	6493.99	5820	6267.76	5137.5	5058.82	5371.9	2937.65	3316.88	3541.99	4162.41	3071.04	3358.15	_FTATESTK[GlyGly (K)]EK_.2	_FTATESTK[GlyGly (K)]EK_.2	_FTATESTK[GlyGly (K)]EK_.2	_FTATESTK[GlyGly (K)]EK_.2	_FTATESTK[GlyGly (K)]EK_.2	_FTATESTK[GlyGly (K)]EK_.2	_FTATESTK[GlyGly (K)]EK_.2	_FTATESTK[GlyGly (K)]EK_.2	_FTATESTK[GlyGly (K)]EK_.2	_FTATESTK[GlyGly (K)]EK_.2	_FTATESTK[GlyGly (K)]EK_.2	_FTATESTK[GlyGly (K)]EK_.2	1	1	1	1	1	1	1	1	1	1	1	1	6493.99	5820	6267.76	5137.5	5058.82	5371.9
LOC_Os01g01960.1	protein|transcriptional repressor, putative, expressed	LOC_Os01g01960.1	1	GlyGly (K)	K	202	KDLDIGLKRKPFPRK	24573.6	23898.4	26277	28329.3	18820	26975	26859	27069.8	38436	29489.2	28811.3	39385.6	_DLDIGLK[GlyGly (K)]R_.2	_DLDIGLK[GlyGly (K)]R_.2	_DLDIGLK[GlyGly (K)]R_.2	_DLDIGLK[GlyGly (K)]R_.2	_DLDIGLK[GlyGly (K)]R_.2	_DLDIGLK[GlyGly (K)]R_.2	_DLDIGLK[GlyGly (K)]R_.2	_DLDIGLK[GlyGly (K)]R_.2	_DLDIGLK[GlyGly (K)]R_.2	_DLDIGLK[GlyGly (K)]R_.2	_DLDIGLK[GlyGly (K)]R_.2	_DLDIGLK[GlyGly (K)]R_.2	1	1	1	1	1	1	1	1	1	1	1	1	15127.7	24999	29261.8	29326.5	18238.5	28202.5
LOC_Os01g01960.1	protein|transcriptional repressor, putative, expressed	LOC_Os01g01960.1	1	GlyGly (K)	K	516	DVMDVLRKNASVALP	24573.6	23898.4	26277	28329.3	18820	26975	26859	27069.8	38436	29489.2	28811.3	39385.6	_K[GlyGly (K)]NASVALPVILTR_.3	_K[GlyGly (K)]NASVALPVILTR_.3	_K[GlyGly (K)]NASVALPVILTR_.3	_K[GlyGly (K)]NASVALPVILTR_.3	_K[GlyGly (K)]NASVALPVILTR_.3	_K[GlyGly (K)]NASVALPVILTR_.3	_K[GlyGly (K)]NASVALPVILTR_.3	_K[GlyGly (K)]NASVALPVILTR_.3	_K[GlyGly (K)]NASVALPVILTR_.3	_K[GlyGly (K)]NASVALPVILTR_.3	_K[GlyGly (K)]NASVALPVILTR_.3	_K[GlyGly (K)]NASVALPVILTR_.3	1	1	1	1	1	1	1	1	1	1	1	1	14450.8	25265.8	31131.2	36140.2	11203.1	27682.6
LOC_Os01g01960.1	protein|transcriptional repressor, putative, expressed	LOC_Os01g01960.1	1	GlyGly (K)	K	363	YKEAPSQKPVFSSKE	24573.6	23898.4	26277	28329.3	18820	26975	26859	27069.8	38436	29489.2	28811.3	39385.6	_EAPSQK[GlyGly (K)]PVFSSK_.2	_EAPSQK[GlyGly (K)]PVFSSK_.2	_EAPSQK[GlyGly (K)]PVFSSK_.2	_EAPSQK[GlyGly (K)]PVFSSK_.2	_EAPSQK[GlyGly (K)]PVFSSK_.2	_EAPSQK[GlyGly (K)]PVFSSK_.2	_EAPSQK[GlyGly (K)]PVFSSK_.2	_EAPSQK[GlyGly (K)]PVFSSK_.2	_EAPSQK[GlyGly (K)]PVFSSK_.2	_EAPSQK[GlyGly (K)]PVFSSK_.2	_EAPSQK[GlyGly (K)]PVFSSK_.2	_EAPSQK[GlyGly (K)]PVFSSK_.2	1	1	1	1	1	1	1	1	1	1	1	1	15465.6	21407.8	22944.1	19970	16589.8	19518.5
LOC_Os01g01960.1	protein|transcriptional repressor, putative, expressed	LOC_Os01g01960.1	1	GlyGly (K)	K	681	KPKSRTTKSGLATVG	24573.6	23898.4	26277	28329.3	18820	26975	26859	27069.8	38436	29489.2	28811.3	39385.6	_TTK[GlyGly (K)]SGLATVGEINTTAAGAVAK_.3	_TTK[GlyGly (K)]SGLATVGEINTTAAGAVAK_.3	_TTK[GlyGly (K)]SGLATVGEINTTAAGAVAK_.3	_TTK[GlyGly (K)]SGLATVGEINTTAAGAVAK_.3	_TTK[GlyGly (K)]SGLATVGEINTTAAGAVAK_.3	_TTK[GlyGly (K)]SGLATVGEINTTAAGAVAK_.3	_TTK[GlyGly (K)]SGLATVGEINTTAAGAVAK_.3	_TTK[GlyGly (K)]SGLATVGEINTTAAGAVAK_.3	_TTK[GlyGly (K)]SGLATVGEINTTAAGAVAK_.3	_TTK[GlyGly (K)]SGLATVGEINTTAAGAVAK_.3	_TTK[GlyGly (K)]SGLATVGEINTTAAGAVAK_.3	_TTK[GlyGly (K)]SGLATVGEINTTAAGAVAK_.3	1	1	1	1	1	1	1	1	1	1	1	1	7278.18	12194.3	15549.5	16939.9	6902.55	15287.9
LOC_Os01g01960.1	protein|transcriptional repressor, putative, expressed	LOC_Os01g01960.1	1	GlyGly (K)	K	849	GGASEGNKGRLFNEA	24573.6	23898.4	26277	28329.3	18820	26975	26859	27069.8	38436	29489.2	28811.3	39385.6	_SGSTLNGGGASEGNK[GlyGly (K)]GR_.2;_SGSTLNGGGASEGNK[GlyGly (K)]GR_.3	_SGSTLNGGGASEGNK[GlyGly (K)]GR_.2;_SGSTLNGGGASEGNK[GlyGly (K)]GR_.3	_SGSTLNGGGASEGNK[GlyGly (K)]GR_.2;_SGSTLNGGGASEGNK[GlyGly (K)]GR_.3	_SGSTLNGGGASEGNK[GlyGly (K)]GR_.2;_SGSTLNGGGASEGNK[GlyGly (K)]GR_.3	_SGSTLNGGGASEGNK[GlyGly (K)]GR_.2;_SGSTLNGGGASEGNK[GlyGly (K)]GR_.3	_SGSTLNGGGASEGNK[GlyGly (K)]GR_.2;_SGSTLNGGGASEGNK[GlyGly (K)]GR_.3	_SGSTLNGGGASEGNK[GlyGly (K)]GR_.2;_SGSTLNGGGASEGNK[GlyGly (K)]GR_.3	_SGSTLNGGGASEGNK[GlyGly (K)]GR_.2;_SGSTLNGGGASEGNK[GlyGly (K)]GR_.3	_SGSTLNGGGASEGNK[GlyGly (K)]GR_.2;_SGSTLNGGGASEGNK[GlyGly (K)]GR_.3	_SGSTLNGGGASEGNK[GlyGly (K)]GR_.2;_SGSTLNGGGASEGNK[GlyGly (K)]GR_.3	_SGSTLNGGGASEGNK[GlyGly (K)]GR_.2;_SGSTLNGGGASEGNK[GlyGly (K)]GR_.3	_SGSTLNGGGASEGNK[GlyGly (K)]GR_.2	1	1	1	1	1	1	1	1	1	1	1	1	7221.69	5376.37	4958.25	6749.77	5406.22	7108.77
LOC_Os01g01960.1	protein|transcriptional repressor, putative, expressed	LOC_Os01g01960.1	1	GlyGly (K)	K	436	YSFKHMRKNQYEESL	24573.6	23898.4	26277	28329.3	18820	26975	26859	27069.8	38436	29489.2	28811.3	39385.6	_K[GlyGly (K)]NQYEESLFR_.2	_K[GlyGly (K)]NQYEESLFR_.2	_K[GlyGly (K)]NQYEESLFR_.2	_K[GlyGly (K)]NQYEESLFR_.2	_K[GlyGly (K)]NQYEESLFR_.2	_K[GlyGly (K)]NQYEESLFR_.2	_K[GlyGly (K)]NQYEESLFR_.2	_K[GlyGly (K)]NQYEESLFR_.2	_K[GlyGly (K)]NQYEESLFR_.2	_K[GlyGly (K)]NQYEESLFR_.2	_K[GlyGly (K)]NQYEESLFR_.2	_K[GlyGly (K)]NQYEESLFR_.2	1	1	1	1	1	1	1	1	1	1	1	1	4185.12	1739.69	4747.34	2699.98	2428.25	3600.69
LOC_Os01g01960.1	protein|transcriptional repressor, putative, expressed	LOC_Os01g01960.1	1	GlyGly (K)	K	567	DHRSFYFKQQDTKNL	24573.6	23898.4	26277	28329.3	18820	26975	26859	27069.8	38436	29489.2	28811.3	39385.6	_SFYFK[GlyGly (K)]QQDTK_.2	_SFYFK[GlyGly (K)]QQDTK_.2	_SFYFK[GlyGly (K)]QQDTK_.2	_SFYFK[GlyGly (K)]QQDTK_.2	_SFYFK[GlyGly (K)]QQDTK_.2	_SFYFK[GlyGly (K)]QQDTK_.2	_SFYFK[GlyGly (K)]QQDTK_.2	_SFYFK[GlyGly (K)]QQDTK_.2	_SFYFK[GlyGly (K)]QQDTK_.2	_SFYFK[GlyGly (K)]QQDTK_.2	_SFYFK[GlyGly (K)]QQDTK_.2	_SFYFK[GlyGly (K)]QQDTK_.2	1	1	1	1	1	1	1	1	1	1	1	1	3249.67	2160.97	2646.56	3568.23	2704.72	2993
LOC_Os01g01960.1	protein|transcriptional repressor, putative, expressed	LOC_Os01g01960.1	1	GlyGly (K)	K	1229	LSSMSDRKLSEGVFL	24573.6	23898.4	26277	28329.3	18820	26975	26859	27069.8	38436	29489.2	28811.3	39385.6	_K[GlyGly (K)]LSEGVFLER_.2	_K[GlyGly (K)]LSEGVFLER_.2;_K[GlyGly (K)]LSEGVFLER_.3	_K[GlyGly (K)]LSEGVFLER_.2;_K[GlyGly (K)]LSEGVFLER_.3	_K[GlyGly (K)]LSEGVFLER_.2;_K[GlyGly (K)]LSEGVFLER_.3	_K[GlyGly (K)]LSEGVFLER_.2;_K[GlyGly (K)]LSEGVFLER_.3	_K[GlyGly (K)]LSEGVFLER_.2	_K[GlyGly (K)]LSEGVFLER_.2;_K[GlyGly (K)]LSEGVFLER_.3	_K[GlyGly (K)]LSEGVFLER_.2;_K[GlyGly (K)]LSEGVFLER_.3	_K[GlyGly (K)]LSEGVFLER_.2;_K[GlyGly (K)]LSEGVFLER_.3	_K[GlyGly (K)]LSEGVFLER_.2;_K[GlyGly (K)]LSEGVFLER_.3	_K[GlyGly (K)]LSEGVFLER_.2;_K[GlyGly (K)]LSEGVFLER_.3	_K[GlyGly (K)]LSEGVFLER_.2;_K[GlyGly (K)]LSEGVFLER_.3	1	1	1	1	1	1	1	1	1	1	1	1	7278.82	24414.5	37776.3	35493	8608.64	12120.1
LOC_Os01g01960.1	protein|transcriptional repressor, putative, expressed	LOC_Os01g01960.1	1	GlyGly (K)	K	1076	EKKWRTSKDTNPPDL	24573.6	23898.4	26277	28329.3	18820	26975	26859	27069.8	38436	29489.2	28811.3	39385.6	_TSK[GlyGly (K)]DTNPPDLYAK_.2	_TSK[GlyGly (K)]DTNPPDLYAK_.2	_TSK[GlyGly (K)]DTNPPDLYAK_.2	_TSK[GlyGly (K)]DTNPPDLYAK_.2	_TSK[GlyGly (K)]DTNPPDLYAK_.2	_TSK[GlyGly (K)]DTNPPDLYAK_.2	_TSK[GlyGly (K)]DTNPPDLYAK_.2	_TSK[GlyGly (K)]DTNPPDLYAK_.2	_TSK[GlyGly (K)]DTNPPDLYAK_.2	_TSK[GlyGly (K)]DTNPPDLYAK_.2	_TSK[GlyGly (K)]DTNPPDLYAK_.2		1	1	1	1	1	1	1	1	1	1	1	1	12916.1	13347.3	12363.9	15358.6	8636.36	14738.8
LOC_Os01g01960.1	protein|transcriptional repressor, putative, expressed	LOC_Os01g01960.1	1	GlyGly (K)	K	345	EGGKGTEKEPDRIEK	24573.6	23898.4	26277	28329.3	18820	26975	26859	27069.8	38436	29489.2	28811.3	39385.6	_GTEK[GlyGly (K)]EPDRIEK_.3		_GTEK[GlyGly (K)]EPDRIEK_.3	_GTEK[GlyGly (K)]EPDRIEK_.3	_GTEK[GlyGly (K)]EPDRIEK_.3	_GTEK[GlyGly (K)]EPDRIEK_.3	_GTEK[GlyGly (K)]EPDRIEK_.3	_GTEK[GlyGly (K)]EPDRIEK_.3	_GTEK[GlyGly (K)]EPDRIEK_.3	_GTEK[GlyGly (K)]EPDRIEK_.3	_GTEK[GlyGly (K)]EPDRIEK_.3	_GTEK[GlyGly (K)]EPDRIEK_.3	1	1	1	1	1	1	1	1	1	1	1	1	1607.52	0	1953.87	1324.91	1653.44	2054.73
LOC_Os01g01960.1	protein|transcriptional repressor, putative, expressed	LOC_Os01g01960.1	1	GlyGly (K)	K	676	DADAVKPKSRTTKSG	24573.6	23898.4	26277	28329.3	18820	26975	26859	27069.8	38436	29489.2	28811.3	39385.6					_THGAEDADAVKPK[GlyGly (K)]SR_.3								0.5	0.5	0.5	0.5	0.843218	0.5	0.672845	0.5	0.5	0.5	0.5	0.5	0	0	0	0	8643.36	0
LOC_Os01g01960.1	protein|transcriptional repressor, putative, expressed	LOC_Os01g01960.1	1	GlyGly (K)	K	369	QKPVFSSKEKYIYKP	24573.6	23898.4	26277	28329.3	18820	26975	26859	27069.8	38436	29489.2	28811.3	39385.6	_EAPSQKPVFSSK[GlyGly (K)]EK_.3;_EAPSQKPVFSSK[GlyGly (K)]EK_.2	_EAPSQKPVFSSK[GlyGly (K)]EK_.3;_EAPSQKPVFSSK[GlyGly (K)]EK_.2	_EAPSQKPVFSSK[GlyGly (K)]EK_.3;_EAPSQKPVFSSK[GlyGly (K)]EK_.2	_EAPSQKPVFSSK[GlyGly (K)]EK_.3	_EAPSQKPVFSSK[GlyGly (K)]EK_.3;_EAPSQKPVFSSK[GlyGly (K)]EK_.2	_EAPSQKPVFSSK[GlyGly (K)]EK_.3;_EAPSQKPVFSSK[GlyGly (K)]EK_.2	_EAPSQKPVFSSK[GlyGly (K)]EK_.3;_EAPSQKPVFSSK[GlyGly (K)]EK_.2	_EAPSQKPVFSSK[GlyGly (K)]EK_.3;_EAPSQKPVFSSK[GlyGly (K)]EK_.2	_EAPSQKPVFSSK[GlyGly (K)]EK_.3;_EAPSQKPVFSSK[GlyGly (K)]EK_.2	_EAPSQKPVFSSK[GlyGly (K)]EK_.3;_EAPSQKPVFSSK[GlyGly (K)]EK_.2	_EAPSQKPVFSSK[GlyGly (K)]EK_.3;_EAPSQKPVFSSK[GlyGly (K)]EK_.2	_EAPSQKPVFSSK[GlyGly (K)]EK_.3	0.999491	0.999069	0.995492	0.994705	0.998787	0.966489	0.999817	0.99991	0.987727	0.999885	0.999954	0.957527	29004.4	25417.4	22031.7	16823.5	24615.4	23787.8
LOC_Os01g01960.1	protein|transcriptional repressor, putative, expressed	LOC_Os01g01960.1	1	GlyGly (K)	K	352	KEPDRIEKVPAYKEA	24573.6	23898.4	26277	28329.3	18820	26975	26859	27069.8	38436	29489.2	28811.3	39385.6	_IEK[GlyGly (K)]VPAYK_.2	_IEK[GlyGly (K)]VPAYK_.2	_IEK[GlyGly (K)]VPAYK_.2		_IEK[GlyGly (K)]VPAYK_.2		_IEK[GlyGly (K)]VPAYK_.2	_IEK[GlyGly (K)]VPAYK_.2	_IEK[GlyGly (K)]VPAYK_.2	_IEK[GlyGly (K)]VPAYK_.2	_IEK[GlyGly (K)]VPAYK_.2	_IEK[GlyGly (K)]VPAYK_.2	1	1	1	1	1	1	1	1	1	1	1	1	28048.3	31744.3	35172.5	0	7180.91	0
LOC_Os01g01960.1	protein|transcriptional repressor, putative, expressed	LOC_Os01g01960.1	1	GlyGly (K)	K	674	AEDADAVKPKSRTTK	24573.6	23898.4	26277	28329.3	18820	26975	26859	27069.8	38436	29489.2	28811.3	39385.6	_THGAEDADAVK[GlyGly (K)]PK_.3		_THGAEDADAVK[GlyGly (K)]PK_.3	_THGAEDADAVK[GlyGly (K)]PK_.3	_THGAEDADAVK[GlyGly (K)]PK_.3	_THGAEDADAVK[GlyGly (K)]PK_.3	_THGAEDADAVK[GlyGly (K)]PK_.3	_THGAEDADAVK[GlyGly (K)]PK_.3			_THGAEDADAVK[GlyGly (K)]PK_.3		1	1	1	1	1	1	1	1	1	1	1	1	19527.8	0	3462.89	11955.7	25234.1	11045.9
LOC_Os01g01960.1	protein|transcriptional repressor, putative, expressed	LOC_Os01g01960.1	1	GlyGly (K)	K	792	TEQHGNAKANLEPTS	24573.6	23898.4	26277	28329.3	18820	26975	26859	27069.8	38436	29489.2	28811.3	39385.6	_TEQHGNAK[GlyGly (K)]ANLEPTSGVNASR_.3;_TEQHGNAK[GlyGly (K)]ANLEPTSGVNASR_.4	_TEQHGNAK[GlyGly (K)]ANLEPTSGVNASR_.3;_TEQHGNAK[GlyGly (K)]ANLEPTSGVNASR_.4	_TEQHGNAK[GlyGly (K)]ANLEPTSGVNASR_.3	_TEQHGNAK[GlyGly (K)]ANLEPTSGVNASR_.4	_TEQHGNAK[GlyGly (K)]ANLEPTSGVNASR_.3;_TEQHGNAK[GlyGly (K)]ANLEPTSGVNASR_.4	_TEQHGNAK[GlyGly (K)]ANLEPTSGVNASR_.3;_TEQHGNAK[GlyGly (K)]ANLEPTSGVNASR_.4	_TEQHGNAK[GlyGly (K)]ANLEPTSGVNASR_.4	_TEQHGNAK[GlyGly (K)]ANLEPTSGVNASR_.3;_TEQHGNAK[GlyGly (K)]ANLEPTSGVNASR_.4	_TEQHGNAK[GlyGly (K)]ANLEPTSGVNASR_.3	_TEQHGNAK[GlyGly (K)]ANLEPTSGVNASR_.3;_TEQHGNAK[GlyGly (K)]ANLEPTSGVNASR_.4		_TEQHGNAK[GlyGly (K)]ANLEPTSGVNASR_.3;_TEQHGNAK[GlyGly (K)]ANLEPTSGVNASR_.4	1	1	1	1	1	1	1	1	1	1	1	1	27941.1	34089.6	14273.5	6877.98	19464	19547
LOC_Os01g01960.1	protein|transcriptional repressor, putative, expressed	LOC_Os01g01960.1	1	GlyGly (K)	K	577	DTKNLSTKSLLTEIK	24573.6	23898.4	26277	28329.3	18820	26975	26859	27069.8	38436	29489.2	28811.3	39385.6	_NLSTK[GlyGly (K)]SLLTEIK_.2;_NLSTK[GlyGly (K)]SLLTEIK_.3	_NLSTK[GlyGly (K)]SLLTEIK_.2	_NLSTK[GlyGly (K)]SLLTEIK_.2	_NLSTK[GlyGly (K)]SLLTEIK_.2	_NLSTK[GlyGly (K)]SLLTEIK_.2	_NLSTK[GlyGly (K)]SLLTEIK_.2;_NLSTK[GlyGly (K)]SLLTEIK_.3	_NLSTK[GlyGly (K)]SLLTEIK_.2	_NLSTK[GlyGly (K)]SLLTEIK_.2	_NLSTK[GlyGly (K)]SLLTEIK_.2	_NLSTK[GlyGly (K)]SLLTEIK_.2;_NLSTK[GlyGly (K)]SLLTEIK_.3	_NLSTK[GlyGly (K)]SLLTEIK_.2;_NLSTK[GlyGly (K)]SLLTEIK_.3	_NLSTK[GlyGly (K)]SLLTEIK_.2	1	1	1	1	1	1	1	1	1	1	1	1	6737.09	10013.6	8123.71	19626.9	2046.85	20168.5
LOC_Os01g01960.1	protein|transcriptional repressor, putative, expressed	LOC_Os01g01960.1	1	GlyGly (K)	K	195	KDGELDSKDLDIGLK	24573.6	23898.4	26277	28329.3	18820	26975	26859	27069.8	38436	29489.2	28811.3	39385.6						_GDKDGELDSK[GlyGly (K)]DLDIGLK_.3		_GDKDGELDSK[GlyGly (K)]DLDIGLK_.3				_GDKDGELDSK[GlyGly (K)]DLDIGLK_.3	0.5	0.5	0.5	0.525398	0.5	0.890658	0.5	0.980021	0.721167	0.5	0.5	0.99993	0	0	0	0	0	2344.84
LOC_Os01g01960.1	protein|transcriptional repressor, putative, expressed	LOC_Os01g01960.1	1	GlyGly (K)	K	864	SASHNTPKVEREEGE	24573.6	23898.4	26277	28329.3	18820	26975	26859	27069.8	38436	29489.2	28811.3	39385.6	_LFNEASASHNTPK[GlyGly (K)]VER_.3						_LFNEASASHNTPK[GlyGly (K)]VER_.3	_LFNEASASHNTPK[GlyGly (K)]VER_.3				_LFNEASASHNTPK[GlyGly (K)]VER_.3	1	1	1	1	1	1	1	1	1	1	1	1	615.444	0	0	0	0	0
LOC_Os01g01960.1	protein|transcriptional repressor, putative, expressed	LOC_Os01g01960.1	1	GlyGly (K)	K	1309	PEKLQASKTYAAKVQ	24573.6	23898.4	26277	28329.3	18820	26975	26859	27069.8	38436	29489.2	28811.3	39385.6	_LQASK[GlyGly (K)]TYAAK_.2						_LQASK[GlyGly (K)]TYAAK_.2	_LQASK[GlyGly (K)]TYAAK_.2	_LQASK[GlyGly (K)]TYAAK_.2				1	1	1	1	1	1	1	1	1	1	1	1	427.04	0	0	0	0	0
LOC_Os01g01960.1	protein|transcriptional repressor, putative, expressed	LOC_Os01g01960.1	1	GlyGly (K)	K	332	RQTGRIVKTEERKEG	24573.6	23898.4	26277	28329.3	18820	26975	26859	27069.8	38436	29489.2	28811.3	39385.6	_IVK[GlyGly (K)]TEER_.2											_IVK[GlyGly (K)]TEER_.2	1	1	1	1	1	1	1	1	1	1	1	1	1136.61	0	0	0	0	0
LOC_Os01g01960.1	protein|transcriptional repressor, putative, expressed	LOC_Os01g01960.1	1	GlyGly (K)	K	1033	ALHDRDEKSSRIFYG	24573.6	23898.4	26277	28329.3	18820	26975	26859	27069.8	38436	29489.2	28811.3	39385.6													1	1	1	1	1	1	1	1	1	1	1	1	0	0	0	0	0	0
LOC_Os01g02090.1	protein|expressed protein	LOC_Os01g02090.1	1	GlyGly (K)	K	404	QMSSKDFKAVESKTR	5633.36	7105.44	9698.66	10048.2	6093.66	13082.6	12059.4	11064	15049.3	14967.8	14831.6	16383.7	_DFK[GlyGly (K)]AVESK_.2	_DFK[GlyGly (K)]AVESK_.2	_DFK[GlyGly (K)]AVESK_.2	_DFK[GlyGly (K)]AVESK_.2	_DFK[GlyGly (K)]AVESK_.2	_DFK[GlyGly (K)]AVESK_.2	_DFK[GlyGly (K)]AVESK_.2	_DFK[GlyGly (K)]AVESK_.2	_DFK[GlyGly (K)]AVESK_.2	_DFK[GlyGly (K)]AVESK_.2	_DFK[GlyGly (K)]AVESK_.2	_DFK[GlyGly (K)]AVESK_.2	1	1	1	1	1	1	1	1	1	1	1	1	4403.11	4145.94	14631.3	13139.1	7838.63	12346.3
LOC_Os01g02090.1	protein|expressed protein	LOC_Os01g02090.1	1	GlyGly (K)	K	562	SRFSEQRKLDTETFG	5633.36	7105.44	9698.66	10048.2	6093.66	13082.6	12059.4	11064	15049.3	14967.8	14831.6	16383.7	_K[GlyGly (K)]LDTETFGDFPR_.3;_K[GlyGly (K)]LDTETFGDFPR_.2	_K[GlyGly (K)]LDTETFGDFPR_.3;_K[GlyGly (K)]LDTETFGDFPR_.2	_K[GlyGly (K)]LDTETFGDFPR_.3;_K[GlyGly (K)]LDTETFGDFPR_.2	_K[GlyGly (K)]LDTETFGDFPR_.3;_K[GlyGly (K)]LDTETFGDFPR_.2	_K[GlyGly (K)]LDTETFGDFPR_.3;_K[GlyGly (K)]LDTETFGDFPR_.2	_K[GlyGly (K)]LDTETFGDFPR_.3;_K[GlyGly (K)]LDTETFGDFPR_.2	_K[GlyGly (K)]LDTETFGDFPR_.3;_K[GlyGly (K)]LDTETFGDFPR_.2	_K[GlyGly (K)]LDTETFGDFPR_.3;_K[GlyGly (K)]LDTETFGDFPR_.2	_K[GlyGly (K)]LDTETFGDFPR_.3;_K[GlyGly (K)]LDTETFGDFPR_.2	_K[GlyGly (K)]LDTETFGDFPR_.3;_K[GlyGly (K)]LDTETFGDFPR_.2	_K[GlyGly (K)]LDTETFGDFPR_.3;_K[GlyGly (K)]LDTETFGDFPR_.2	_K[GlyGly (K)]LDTETFGDFPR_.3;_K[GlyGly (K)]LDTETFGDFPR_.2	1	1	1	1	1	1	1	1	1	1	1	1	11444.3	17285.5	21056.7	24229	7250.6	35300.8
LOC_Os01g02290.1;LOC_Os01g02290.2;LOC_Os01g02360.1;LOC_Os01g02400.1;LOC_Os01g02400.2;LOC_Os01g02400.3;LOC_Os01g02420.1;LOC_Os01g02440.1;LOC_Os01g02460.1;LOC_Os01g02600.1;LOC_Os01g02690.1;LOC_Os01g02750.1;LOC_Os01g02770.1;LOC_Os01g02790.1;LOC_Os01g02810.1;LOC_Os01g02840.1	protein|Ser/Thr receptor-like kinase, putative, expressed;protein|Ser/Thr receptor-like kinase, putative, expressed;protein|resistance-related receptor-like kinase, putative, expressed;protein|protein kinase domain containing protein, expressed;protein|protein kinase domain containing protein, expressed;protein|protein kinase domain containing protein, expressed;protein|protein kinase domain cont…	LOC_Os01g02290.1	1	GlyGly (K)	K	310	LKTYGTSKPTRYTFS	2009.57	1940.07	2072.44	Filtered	608.565	Filtered	Filtered	256.881	Filtered	Filtered	481.119	Filtered	_TYGTSK[GlyGly (K)]PTR_.2	_TYGTSK[GlyGly (K)]PTR_.2	_TYGTSK[GlyGly (K)]PTR_.2	Filtered	_TYGTSK[GlyGly (K)]PTR_.2	Filtered	Filtered	_TYGTSK[GlyGly (K)]PTR_.2	Filtered	Filtered	_TYGTSK[GlyGly (K)]PTR_.2	Filtered	1	1	1	Filtered	1	Filtered	Filtered	1	Filtered	Filtered	1	Filtered	2009.57	1940.07	2072.44	Filtered	608.565	Filtered
LOC_Os01g02290.1;LOC_Os01g02290.2;LOC_Os01g02360.1;LOC_Os01g02400.1;LOC_Os01g02400.2;LOC_Os01g02400.3;LOC_Os01g02420.1;LOC_Os01g02440.1;LOC_Os01g02460.1;LOC_Os01g02600.1;LOC_Os01g02690.1;LOC_Os01g02750.1;LOC_Os01g02770.1;LOC_Os01g02790.1;LOC_Os01g02810.1;LOC_Os01g02840.1	protein|Ser/Thr receptor-like kinase, putative, expressed;protein|Ser/Thr receptor-like kinase, putative, expressed;protein|resistance-related receptor-like kinase, putative, expressed;protein|protein kinase domain containing protein, expressed;protein|protein kinase domain containing protein, expressed;protein|protein kinase domain containing protein, expressed;protein|protein kinase domain cont…	LOC_Os01g02290.2	1	GlyGly (K)	K	310	LKTYGTSKPTRYTFS	2009.57	1940.07	2072.44	Filtered	608.565	Filtered	Filtered	256.881	Filtered	Filtered	481.119	Filtered	_TYGTSK[GlyGly (K)]PTR_.2	_TYGTSK[GlyGly (K)]PTR_.2	_TYGTSK[GlyGly (K)]PTR_.2	Filtered	_TYGTSK[GlyGly (K)]PTR_.2	Filtered	Filtered	_TYGTSK[GlyGly (K)]PTR_.2	Filtered	Filtered	_TYGTSK[GlyGly (K)]PTR_.2	Filtered	1	1	1	Filtered	1	Filtered	Filtered	1	Filtered	Filtered	1	Filtered	2009.57	1940.07	2072.44	Filtered	608.565	Filtered
LOC_Os01g02290.1;LOC_Os01g02290.2;LOC_Os01g02360.1;LOC_Os01g02400.1;LOC_Os01g02400.2;LOC_Os01g02400.3;LOC_Os01g02420.1;LOC_Os01g02440.1;LOC_Os01g02460.1;LOC_Os01g02600.1;LOC_Os01g02690.1;LOC_Os01g02750.1;LOC_Os01g02770.1;LOC_Os01g02790.1;LOC_Os01g02810.1;LOC_Os01g02840.1	protein|Ser/Thr receptor-like kinase, putative, expressed;protein|Ser/Thr receptor-like kinase, putative, expressed;protein|resistance-related receptor-like kinase, putative, expressed;protein|protein kinase domain containing protein, expressed;protein|protein kinase domain containing protein, expressed;protein|protein kinase domain containing protein, expressed;protein|protein kinase domain cont…	LOC_Os01g02360.1	1	GlyGly (K)	K	319	LRTYGTSKPTRYTFS	2009.57	1940.07	2072.44	Filtered	608.565	Filtered	Filtered	256.881	Filtered	Filtered	481.119	Filtered	_TYGTSK[GlyGly (K)]PTR_.2	_TYGTSK[GlyGly (K)]PTR_.2	_TYGTSK[GlyGly (K)]PTR_.2	Filtered	_TYGTSK[GlyGly (K)]PTR_.2	Filtered	Filtered	_TYGTSK[GlyGly (K)]PTR_.2	Filtered	Filtered	_TYGTSK[GlyGly (K)]PTR_.2	Filtered	1	1	1	Filtered	1	Filtered	Filtered	1	Filtered	Filtered	1	Filtered	2009.57	1940.07	2072.44	Filtered	608.565	Filtered
LOC_Os01g02290.1;LOC_Os01g02290.2;LOC_Os01g02360.1;LOC_Os01g02400.1;LOC_Os01g02400.2;LOC_Os01g02400.3;LOC_Os01g02420.1;LOC_Os01g02440.1;LOC_Os01g02460.1;LOC_Os01g02600.1;LOC_Os01g02690.1;LOC_Os01g02750.1;LOC_Os01g02770.1;LOC_Os01g02790.1;LOC_Os01g02810.1;LOC_Os01g02840.1	protein|Ser/Thr receptor-like kinase, putative, expressed;protein|Ser/Thr receptor-like kinase, putative, expressed;protein|resistance-related receptor-like kinase, putative, expressed;protein|protein kinase domain containing protein, expressed;protein|protein kinase domain containing protein, expressed;protein|protein kinase domain containing protein, expressed;protein|protein kinase domain cont…	LOC_Os01g02400.1	1	GlyGly (K)	K	311	LKTYGTSKPTRYTFS	2009.57	1940.07	2072.44	Filtered	608.565	Filtered	Filtered	256.881	Filtered	Filtered	481.119	Filtered	_TYGTSK[GlyGly (K)]PTR_.2	_TYGTSK[GlyGly (K)]PTR_.2	_TYGTSK[GlyGly (K)]PTR_.2	Filtered	_TYGTSK[GlyGly (K)]PTR_.2	Filtered	Filtered	_TYGTSK[GlyGly (K)]PTR_.2	Filtered	Filtered	_TYGTSK[GlyGly (K)]PTR_.2	Filtered	1	1	1	Filtered	1	Filtered	Filtered	1	Filtered	Filtered	1	Filtered	2009.57	1940.07	2072.44	Filtered	608.565	Filtered
LOC_Os01g02290.1;LOC_Os01g02290.2;LOC_Os01g02360.1;LOC_Os01g02400.1;LOC_Os01g02400.2;LOC_Os01g02400.3;LOC_Os01g02420.1;LOC_Os01g02440.1;LOC_Os01g02460.1;LOC_Os01g02600.1;LOC_Os01g02690.1;LOC_Os01g02750.1;LOC_Os01g02770.1;LOC_Os01g02790.1;LOC_Os01g02810.1;LOC_Os01g02840.1	protein|Ser/Thr receptor-like kinase, putative, expressed;protein|Ser/Thr receptor-like kinase, putative, expressed;protein|resistance-related receptor-like kinase, putative, expressed;protein|protein kinase domain containing protein, expressed;protein|protein kinase domain containing protein, expressed;protein|protein kinase domain containing protein, expressed;protein|protein kinase domain cont…	LOC_Os01g02400.2	1	GlyGly (K)	K	62	LKTYGTSKPTRYTFS	2009.57	1940.07	2072.44	Filtered	608.565	Filtered	Filtered	256.881	Filtered	Filtered	481.119	Filtered	_TYGTSK[GlyGly (K)]PTR_.2	_TYGTSK[GlyGly (K)]PTR_.2	_TYGTSK[GlyGly (K)]PTR_.2	Filtered	_TYGTSK[GlyGly (K)]PTR_.2	Filtered	Filtered	_TYGTSK[GlyGly (K)]PTR_.2	Filtered	Filtered	_TYGTSK[GlyGly (K)]PTR_.2	Filtered	1	1	1	Filtered	1	Filtered	Filtered	1	Filtered	Filtered	1	Filtered	2009.57	1940.07	2072.44	Filtered	608.565	Filtered
LOC_Os01g02290.1;LOC_Os01g02290.2;LOC_Os01g02360.1;LOC_Os01g02400.1;LOC_Os01g02400.2;LOC_Os01g02400.3;LOC_Os01g02420.1;LOC_Os01g02440.1;LOC_Os01g02460.1;LOC_Os01g02600.1;LOC_Os01g02690.1;LOC_Os01g02750.1;LOC_Os01g02770.1;LOC_Os01g02790.1;LOC_Os01g02810.1;LOC_Os01g02840.1	protein|Ser/Thr receptor-like kinase, putative, expressed;protein|Ser/Thr receptor-like kinase, putative, expressed;protein|resistance-related receptor-like kinase, putative, expressed;protein|protein kinase domain containing protein, expressed;protein|protein kinase domain containing protein, expressed;protein|protein kinase domain containing protein, expressed;protein|protein kinase domain cont…	LOC_Os01g02400.3	1	GlyGly (K)	K	10	LKTYGTSKPTRYTFS	2009.57	1940.07	2072.44	Filtered	608.565	Filtered	Filtered	256.881	Filtered	Filtered	481.119	Filtered	_TYGTSK[GlyGly (K)]PTR_.2	_TYGTSK[GlyGly (K)]PTR_.2	_TYGTSK[GlyGly (K)]PTR_.2	Filtered	_TYGTSK[GlyGly (K)]PTR_.2	Filtered	Filtered	_TYGTSK[GlyGly (K)]PTR_.2	Filtered	Filtered	_TYGTSK[GlyGly (K)]PTR_.2	Filtered	1	1	1	Filtered	1	Filtered	Filtered	1	Filtered	Filtered	1	Filtered	2009.57	1940.07	2072.44	Filtered	608.565	Filtered
LOC_Os01g02290.1;LOC_Os01g02290.2;LOC_Os01g02360.1;LOC_Os01g02400.1;LOC_Os01g02400.2;LOC_Os01g02400.3;LOC_Os01g02420.1;LOC_Os01g02440.1;LOC_Os01g02460.1;LOC_Os01g02600.1;LOC_Os01g02690.1;LOC_Os01g02750.1;LOC_Os01g02770.1;LOC_Os01g02790.1;LOC_Os01g02810.1;LOC_Os01g02840.1	protein|Ser/Thr receptor-like kinase, putative, expressed;protein|Ser/Thr receptor-like kinase, putative, expressed;protein|resistance-related receptor-like kinase, putative, expressed;protein|protein kinase domain containing protein, expressed;protein|protein kinase domain containing protein, expressed;protein|protein kinase domain containing protein, expressed;protein|protein kinase domain cont…	LOC_Os01g02420.1	1	GlyGly (K)	K	323	LRTYGTSKPTRYSFS	2009.57	1940.07	2072.44	Filtered	608.565	Filtered	Filtered	256.881	Filtered	Filtered	481.119	Filtered	_TYGTSK[GlyGly (K)]PTR_.2	_TYGTSK[GlyGly (K)]PTR_.2	_TYGTSK[GlyGly (K)]PTR_.2	Filtered	_TYGTSK[GlyGly (K)]PTR_.2	Filtered	Filtered	_TYGTSK[GlyGly (K)]PTR_.2	Filtered	Filtered	_TYGTSK[GlyGly (K)]PTR_.2	Filtered	1	1	1	Filtered	1	Filtered	Filtered	1	Filtered	Filtered	1	Filtered	2009.57	1940.07	2072.44	Filtered	608.565	Filtered
LOC_Os01g02290.1;LOC_Os01g02290.2;LOC_Os01g02360.1;LOC_Os01g02400.1;LOC_Os01g02400.2;LOC_Os01g02400.3;LOC_Os01g02420.1;LOC_Os01g02440.1;LOC_Os01g02460.1;LOC_Os01g02600.1;LOC_Os01g02690.1;LOC_Os01g02750.1;LOC_Os01g02770.1;LOC_Os01g02790.1;LOC_Os01g02810.1;LOC_Os01g02840.1	protein|Ser/Thr receptor-like kinase, putative, expressed;protein|Ser/Thr receptor-like kinase, putative, expressed;protein|resistance-related receptor-like kinase, putative, expressed;protein|protein kinase domain containing protein, expressed;protein|protein kinase domain containing protein, expressed;protein|protein kinase domain containing protein, expressed;protein|protein kinase domain cont…	LOC_Os01g02440.1	1	GlyGly (K)	K	250	LKTYGTSKPTRYSFS	2009.57	1940.07	2072.44	Filtered	608.565	Filtered	Filtered	256.881	Filtered	Filtered	481.119	Filtered	_TYGTSK[GlyGly (K)]PTR_.2	_TYGTSK[GlyGly (K)]PTR_.2	_TYGTSK[GlyGly (K)]PTR_.2	Filtered	_TYGTSK[GlyGly (K)]PTR_.2	Filtered	Filtered	_TYGTSK[GlyGly (K)]PTR_.2	Filtered	Filtered	_TYGTSK[GlyGly (K)]PTR_.2	Filtered	1	1	1	Filtered	1	Filtered	Filtered	1	Filtered	Filtered	1	Filtered	2009.57	1940.07	2072.44	Filtered	608.565	Filtered
LOC_Os01g02290.1;LOC_Os01g02290.2;LOC_Os01g02360.1;LOC_Os01g02400.1;LOC_Os01g02400.2;LOC_Os01g02400.3;LOC_Os01g02420.1;LOC_Os01g02440.1;LOC_Os01g02460.1;LOC_Os01g02600.1;LOC_Os01g02690.1;LOC_Os01g02750.1;LOC_Os01g02770.1;LOC_Os01g02790.1;LOC_Os01g02810.1;LOC_Os01g02840.1	protein|Ser/Thr receptor-like kinase, putative, expressed;protein|Ser/Thr receptor-like kinase, putative, expressed;protein|resistance-related receptor-like kinase, putative, expressed;protein|protein kinase domain containing protein, expressed;protein|protein kinase domain containing protein, expressed;protein|protein kinase domain containing protein, expressed;protein|protein kinase domain cont…	LOC_Os01g02460.1	1	GlyGly (K)	K	32	LRTYGTSKPTRYSFS	2009.57	1940.07	2072.44	Filtered	608.565	Filtered	Filtered	256.881	Filtered	Filtered	481.119	Filtered	_TYGTSK[GlyGly (K)]PTR_.2	_TYGTSK[GlyGly (K)]PTR_.2	_TYGTSK[GlyGly (K)]PTR_.2	Filtered	_TYGTSK[GlyGly (K)]PTR_.2	Filtered	Filtered	_TYGTSK[GlyGly (K)]PTR_.2	Filtered	Filtered	_TYGTSK[GlyGly (K)]PTR_.2	Filtered	1	1	1	Filtered	1	Filtered	Filtered	1	Filtered	Filtered	1	Filtered	2009.57	1940.07	2072.44	Filtered	608.565	Filtered
LOC_Os01g02290.1;LOC_Os01g02290.2;LOC_Os01g02360.1;LOC_Os01g02400.1;LOC_Os01g02400.2;LOC_Os01g02400.3;LOC_Os01g02420.1;LOC_Os01g02440.1;LOC_Os01g02460.1;LOC_Os01g02600.1;LOC_Os01g02690.1;LOC_Os01g02750.1;LOC_Os01g02770.1;LOC_Os01g02790.1;LOC_Os01g02810.1;LOC_Os01g02840.1	protein|Ser/Thr receptor-like kinase, putative, expressed;protein|Ser/Thr receptor-like kinase, putative, expressed;protein|resistance-related receptor-like kinase, putative, expressed;protein|protein kinase domain containing protein, expressed;protein|protein kinase domain containing protein, expressed;protein|protein kinase domain containing protein, expressed;protein|protein kinase domain cont…	LOC_Os01g02600.1	1	GlyGly (K)	K	289	LKTYGTSKPTRYTFS	2009.57	1940.07	2072.44	Filtered	608.565	Filtered	Filtered	256.881	Filtered	Filtered	481.119	Filtered	_TYGTSK[GlyGly (K)]PTR_.2	_TYGTSK[GlyGly (K)]PTR_.2	_TYGTSK[GlyGly (K)]PTR_.2	Filtered	_TYGTSK[GlyGly (K)]PTR_.2	Filtered	Filtered	_TYGTSK[GlyGly (K)]PTR_.2	Filtered	Filtered	_TYGTSK[GlyGly (K)]PTR_.2	Filtered	1	1	1	Filtered	1	Filtered	Filtered	1	Filtered	Filtered	1	Filtered	2009.57	1940.07	2072.44	Filtered	608.565	Filtered
LOC_Os01g02290.1;LOC_Os01g02290.2;LOC_Os01g02360.1;LOC_Os01g02400.1;LOC_Os01g02400.2;LOC_Os01g02400.3;LOC_Os01g02420.1;LOC_Os01g02440.1;LOC_Os01g02460.1;LOC_Os01g02600.1;LOC_Os01g02690.1;LOC_Os01g02750.1;LOC_Os01g02770.1;LOC_Os01g02790.1;LOC_Os01g02810.1;LOC_Os01g02840.1	protein|Ser/Thr receptor-like kinase, putative, expressed;protein|Ser/Thr receptor-like kinase, putative, expressed;protein|resistance-related receptor-like kinase, putative, expressed;protein|protein kinase domain containing protein, expressed;protein|protein kinase domain containing protein, expressed;protein|protein kinase domain containing protein, expressed;protein|protein kinase domain cont…	LOC_Os01g02690.1	1	GlyGly (K)	K	330	LRTYGTSKPTRYNFS	2009.57	1940.07	2072.44	Filtered	608.565	Filtered	Filtered	256.881	Filtered	Filtered	481.119	Filtered	_TYGTSK[GlyGly (K)]PTR_.2	_TYGTSK[GlyGly (K)]PTR_.2	_TYGTSK[GlyGly (K)]PTR_.2	Filtered	_TYGTSK[GlyGly (K)]PTR_.2	Filtered	Filtered	_TYGTSK[GlyGly (K)]PTR_.2	Filtered	Filtered	_TYGTSK[GlyGly (K)]PTR_.2	Filtered	1	1	1	Filtered	1	Filtered	Filtered	1	Filtered	Filtered	1	Filtered	2009.57	1940.07	2072.44	Filtered	608.565	Filtered
LOC_Os01g02290.1;LOC_Os01g02290.2;LOC_Os01g02360.1;LOC_Os01g02400.1;LOC_Os01g02400.2;LOC_Os01g02400.3;LOC_Os01g02420.1;LOC_Os01g02440.1;LOC_Os01g02460.1;LOC_Os01g02600.1;LOC_Os01g02690.1;LOC_Os01g02750.1;LOC_Os01g02770.1;LOC_Os01g02790.1;LOC_Os01g02810.1;LOC_Os01g02840.1	protein|Ser/Thr receptor-like kinase, putative, expressed;protein|Ser/Thr receptor-like kinase, putative, expressed;protein|resistance-related receptor-like kinase, putative, expressed;protein|protein kinase domain containing protein, expressed;protein|protein kinase domain containing protein, expressed;protein|protein kinase domain containing protein, expressed;protein|protein kinase domain cont…	LOC_Os01g02750.1	1	GlyGly (K)	K	92	LKTYGTSKPTRYTFS	2009.57	1940.07	2072.44	Filtered	608.565	Filtered	Filtered	256.881	Filtered	Filtered	481.119	Filtered	_TYGTSK[GlyGly (K)]PTR_.2	_TYGTSK[GlyGly (K)]PTR_.2	_TYGTSK[GlyGly (K)]PTR_.2	Filtered	_TYGTSK[GlyGly (K)]PTR_.2	Filtered	Filtered	_TYGTSK[GlyGly (K)]PTR_.2	Filtered	Filtered	_TYGTSK[GlyGly (K)]PTR_.2	Filtered	1	1	1	Filtered	1	Filtered	Filtered	1	Filtered	Filtered	1	Filtered	2009.57	1940.07	2072.44	Filtered	608.565	Filtered
LOC_Os01g02290.1;LOC_Os01g02290.2;LOC_Os01g02360.1;LOC_Os01g02400.1;LOC_Os01g02400.2;LOC_Os01g02400.3;LOC_Os01g02420.1;LOC_Os01g02440.1;LOC_Os01g02460.1;LOC_Os01g02600.1;LOC_Os01g02690.1;LOC_Os01g02750.1;LOC_Os01g02770.1;LOC_Os01g02790.1;LOC_Os01g02810.1;LOC_Os01g02840.1	protein|Ser/Thr receptor-like kinase, putative, expressed;protein|Ser/Thr receptor-like kinase, putative, expressed;protein|resistance-related receptor-like kinase, putative, expressed;protein|protein kinase domain containing protein, expressed;protein|protein kinase domain containing protein, expressed;protein|protein kinase domain containing protein, expressed;protein|protein kinase domain cont…	LOC_Os01g02770.1	1	GlyGly (K)	K	352	LKTYGTSKPTRYTFS	2009.57	1940.07	2072.44	Filtered	608.565	Filtered	Filtered	256.881	Filtered	Filtered	481.119	Filtered	_TYGTSK[GlyGly (K)]PTR_.2	_TYGTSK[GlyGly (K)]PTR_.2	_TYGTSK[GlyGly (K)]PTR_.2	Filtered	_TYGTSK[GlyGly (K)]PTR_.2	Filtered	Filtered	_TYGTSK[GlyGly (K)]PTR_.2	Filtered	Filtered	_TYGTSK[GlyGly (K)]PTR_.2	Filtered	1	1	1	Filtered	1	Filtered	Filtered	1	Filtered	Filtered	1	Filtered	2009.57	1940.07	2072.44	Filtered	608.565	Filtered
LOC_Os01g02290.1;LOC_Os01g02290.2;LOC_Os01g02360.1;LOC_Os01g02400.1;LOC_Os01g02400.2;LOC_Os01g02400.3;LOC_Os01g02420.1;LOC_Os01g02440.1;LOC_Os01g02460.1;LOC_Os01g02600.1;LOC_Os01g02690.1;LOC_Os01g02750.1;LOC_Os01g02770.1;LOC_Os01g02790.1;LOC_Os01g02810.1;LOC_Os01g02840.1	protein|Ser/Thr receptor-like kinase, putative, expressed;protein|Ser/Thr receptor-like kinase, putative, expressed;protein|resistance-related receptor-like kinase, putative, expressed;protein|protein kinase domain containing protein, expressed;protein|protein kinase domain containing protein, expressed;protein|protein kinase domain containing protein, expressed;protein|protein kinase domain cont…	LOC_Os01g02790.1	1	GlyGly (K)	K	176	LKTYGTSKPTRYSFS	2009.57	1940.07	2072.44	Filtered	608.565	Filtered	Filtered	256.881	Filtered	Filtered	481.119	Filtered	_TYGTSK[GlyGly (K)]PTR_.2	_TYGTSK[GlyGly (K)]PTR_.2	_TYGTSK[GlyGly (K)]PTR_.2	Filtered	_TYGTSK[GlyGly (K)]PTR_.2	Filtered	Filtered	_TYGTSK[GlyGly (K)]PTR_.2	Filtered	Filtered	_TYGTSK[GlyGly (K)]PTR_.2	Filtered	1	1	1	Filtered	1	Filtered	Filtered	1	Filtered	Filtered	1	Filtered	2009.57	1940.07	2072.44	Filtered	608.565	Filtered
LOC_Os01g02290.1;LOC_Os01g02290.2;LOC_Os01g02360.1;LOC_Os01g02400.1;LOC_Os01g02400.2;LOC_Os01g02400.3;LOC_Os01g02420.1;LOC_Os01g02440.1;LOC_Os01g02460.1;LOC_Os01g02600.1;LOC_Os01g02690.1;LOC_Os01g02750.1;LOC_Os01g02770.1;LOC_Os01g02790.1;LOC_Os01g02810.1;LOC_Os01g02840.1	protein|Ser/Thr receptor-like kinase, putative, expressed;protein|Ser/Thr receptor-like kinase, putative, expressed;protein|resistance-related receptor-like kinase, putative, expressed;protein|protein kinase domain containing protein, expressed;protein|protein kinase domain containing protein, expressed;protein|protein kinase domain containing protein, expressed;protein|protein kinase domain cont…	LOC_Os01g02810.1	1	GlyGly (K)	K	330	LKTYGTSKPTRYTFS	2009.57	1940.07	2072.44	Filtered	608.565	Filtered	Filtered	256.881	Filtered	Filtered	481.119	Filtered	_TYGTSK[GlyGly (K)]PTR_.2	_TYGTSK[GlyGly (K)]PTR_.2	_TYGTSK[GlyGly (K)]PTR_.2	Filtered	_TYGTSK[GlyGly (K)]PTR_.2	Filtered	Filtered	_TYGTSK[GlyGly (K)]PTR_.2	Filtered	Filtered	_TYGTSK[GlyGly (K)]PTR_.2	Filtered	1	1	1	Filtered	1	Filtered	Filtered	1	Filtered	Filtered	1	Filtered	2009.57	1940.07	2072.44	Filtered	608.565	Filtered
LOC_Os01g02290.1;LOC_Os01g02290.2;LOC_Os01g02360.1;LOC_Os01g02400.1;LOC_Os01g02400.2;LOC_Os01g02400.3;LOC_Os01g02420.1;LOC_Os01g02440.1;LOC_Os01g02460.1;LOC_Os01g02600.1;LOC_Os01g02690.1;LOC_Os01g02750.1;LOC_Os01g02770.1;LOC_Os01g02790.1;LOC_Os01g02810.1;LOC_Os01g02840.1	protein|Ser/Thr receptor-like kinase, putative, expressed;protein|Ser/Thr receptor-like kinase, putative, expressed;protein|resistance-related receptor-like kinase, putative, expressed;protein|protein kinase domain containing protein, expressed;protein|protein kinase domain containing protein, expressed;protein|protein kinase domain containing protein, expressed;protein|protein kinase domain cont…	LOC_Os01g02840.1	1	GlyGly (K)	K	316	LKTYGTSKPTRYTFS	2009.57	1940.07	2072.44	Filtered	608.565	Filtered	Filtered	256.881	Filtered	Filtered	481.119	Filtered	_TYGTSK[GlyGly (K)]PTR_.2	_TYGTSK[GlyGly (K)]PTR_.2	_TYGTSK[GlyGly (K)]PTR_.2	Filtered	_TYGTSK[GlyGly (K)]PTR_.2	Filtered	Filtered	_TYGTSK[GlyGly (K)]PTR_.2	Filtered	Filtered	_TYGTSK[GlyGly (K)]PTR_.2	Filtered	1	1	1	Filtered	1	Filtered	Filtered	1	Filtered	Filtered	1	Filtered	2009.57	1940.07	2072.44	Filtered	608.565	Filtered
LOC_Os01g02870.1	protein|auxin-induced protein 5NG4, putative, expressed	LOC_Os01g02870.1	1	GlyGly (K)	K	363	GQEDASRKDEEAAVT	68995.2	85534	94721.6	108419	89156.4	116866	59783.9	62053.7	84072.7	48521	46143	56660.4	_K[GlyGly (K)]DEEAAVTDELA_.2	_K[GlyGly (K)]DEEAAVTDELA_.2	_K[GlyGly (K)]DEEAAVTDELA_.2	_K[GlyGly (K)]DEEAAVTDELA_.2	_K[GlyGly (K)]DEEAAVTDELA_.2	_K[GlyGly (K)]DEEAAVTDELA_.2	_K[GlyGly (K)]DEEAAVTDELA_.2	_K[GlyGly (K)]DEEAAVTDELA_.2	_K[GlyGly (K)]DEEAAVTDELA_.2	_K[GlyGly (K)]DEEAAVTDELA_.2	_K[GlyGly (K)]DEEAAVTDELA_.2	_K[GlyGly (K)]DEEAAVTDELA_.2	1	1	1	1	1	1	1	1	1	1	1	1	144396	246587	318297	416110	162218	349338
LOC_Os01g02870.1	protein|auxin-induced protein 5NG4, putative, expressed	LOC_Os01g02870.1	1	GlyGly (K)	K	137	LEQVDLGKRHGVAKV	68995.2	85534	94721.6	108419	89156.4	116866	59783.9	62053.7	84072.7	48521	46143	56660.4	_LEQVDLGK[GlyGly (K)]R_.2	_LEQVDLGK[GlyGly (K)]R_.2	_LEQVDLGK[GlyGly (K)]R_.2	_LEQVDLGK[GlyGly (K)]R_.2	_LEQVDLGK[GlyGly (K)]R_.2	_LEQVDLGK[GlyGly (K)]R_.2	_LEQVDLGK[GlyGly (K)]R_.2	_LEQVDLGK[GlyGly (K)]R_.2	_LEQVDLGK[GlyGly (K)]R_.2	_LEQVDLGK[GlyGly (K)]R_.2		_LEQVDLGK[GlyGly (K)]R_.2	1	1	1	1	1	1	1	1	1	1	1	1	6278.53	1510.47	6670.09	9302.53	6986.83	9716.62
LOC_Os01g02960.1	protein|expressed protein	LOC_Os01g02960.1	1	GlyGly (K)	K	440	QNAEAAGKVGASAKG	1937.03	1229.34	1711.75	2001.22	2335.57	2062.01	2020.68	2427.61	3048.86	1761.15	2572.06	2209.32	_QNAEAAGK[GlyGly (K)]VGASAK_.2		_QNAEAAGK[GlyGly (K)]VGASAK_.2	_QNAEAAGK[GlyGly (K)]VGASAK_.2	_QNAEAAGK[GlyGly (K)]VGASAK_.2	_QNAEAAGK[GlyGly (K)]VGASAK_.2	_QNAEAAGK[GlyGly (K)]VGASAK_.2	_QNAEAAGK[GlyGly (K)]VGASAK_.2	_QNAEAAGK[GlyGly (K)]VGASAK_.2	_QNAEAAGK[GlyGly (K)]VGASAK_.2	_QNAEAAGK[GlyGly (K)]VGASAK_.2	_QNAEAAGK[GlyGly (K)]VGASAK_.2	1	1	1	1	1	1	1	1	1	1	1	1	1732.98	0	1681.85	1824.5	2130.04	2090.19
LOC_Os01g03030.1;LOC_Os01g03030.2	protein|alanyl-tRNA synthetase, putative, expressed;protein|alanyl-tRNA synthetase, putative, expressed	LOC_Os01g03030.1	1	GlyGly (K)	K	82	IVDDVRMKDGVVFHY	14437.2	3619.28	Filtered	Filtered	19687.5	Filtered	16147.2	11814.7	3833.92	3910.62	6937.17	Filtered	_MK[GlyGly (K)]DGVVFHYGR_.3	_MK[GlyGly (K)]DGVVFHYGR_.3	Filtered	Filtered	_MK[GlyGly (K)]DGVVFHYGR_.3	Filtered	_MK[GlyGly (K)]DGVVFHYGR_.3	_MK[GlyGly (K)]DGVVFHYGR_.3	_MK[GlyGly (K)]DGVVFHYGR_.3	_MK[GlyGly (K)]DGVVFHYGR_.3	_MK[GlyGly (K)]DGVVFHYGR_.3	Filtered	1	1	Filtered	Filtered	1	Filtered	1	1	1	1	1	Filtered	14437.2	3619.28	Filtered	Filtered	19687.5	Filtered
LOC_Os01g03030.1;LOC_Os01g03030.2	protein|alanyl-tRNA synthetase, putative, expressed;protein|alanyl-tRNA synthetase, putative, expressed	LOC_Os01g03030.2	1	GlyGly (K)	K	2	______MKDGVVFHY	14437.2	3619.28	Filtered	Filtered	19687.5	Filtered	16147.2	11814.7	3833.92	3910.62	6937.17	Filtered	_MK[GlyGly (K)]DGVVFHYGR_.3	_MK[GlyGly (K)]DGVVFHYGR_.3	Filtered	Filtered	_MK[GlyGly (K)]DGVVFHYGR_.3	Filtered	_MK[GlyGly (K)]DGVVFHYGR_.3	_MK[GlyGly (K)]DGVVFHYGR_.3	_MK[GlyGly (K)]DGVVFHYGR_.3	_MK[GlyGly (K)]DGVVFHYGR_.3	_MK[GlyGly (K)]DGVVFHYGR_.3	Filtered	1	1	Filtered	Filtered	1	Filtered	1	1	1	1	1	Filtered	14437.2	3619.28	Filtered	Filtered	19687.5	Filtered
LOC_Os01g03040.1	protein|expressed protein	LOC_Os01g03040.1	1	GlyGly (K)	K	161	QRFDAAGKRIENGVY	19796.1	16930.9	9813.07	7858.51	17416.8	6484.36	18773.2	23359.1	11579.8	12792.3	15211.9	3986.66	_FDAAGK[GlyGly (K)]R_.2	_FDAAGK[GlyGly (K)]R_.2			_FDAAGK[GlyGly (K)]R_.2		_FDAAGK[GlyGly (K)]R_.2	_FDAAGK[GlyGly (K)]R_.2					1	1	1	1	1	1	1	1	1	1	1	1	609.089	2128.05	0	0	3456.29	0
LOC_Os01g03070.1	protein|transposon protein, putative, unclassified, expressed	LOC_Os01g03070.1	1	GlyGly (K)	K	348	HLELENEKDRNLRIA	75804.8	57004.9	52767.4	64704.5	79808.4	54898.8	42836.7	51996.6	33717.8	42464.1	38282.4	32023	_YGASHLELENEK[GlyGly (K)]DR_.3;_YGASHLELENEK[GlyGly (K)]DR_.2;_YGASHLELENEK[GlyGly (K)]DR_.4	_YGASHLELENEK[GlyGly (K)]DR_.3;_YGASHLELENEK[GlyGly (K)]DR_.2;_YGASHLELENEK[GlyGly (K)]DR_.4	_YGASHLELENEK[GlyGly (K)]DR_.3;_YGASHLELENEK[GlyGly (K)]DR_.2;_YGASHLELENEK[GlyGly (K)]DR_.4	_YGASHLELENEK[GlyGly (K)]DR_.3;_YGASHLELENEK[GlyGly (K)]DR_.2;_YGASHLELENEK[GlyGly (K)]DR_.4	_YGASHLELENEK[GlyGly (K)]DR_.3;_YGASHLELENEK[GlyGly (K)]DR_.2;_YGASHLELENEK[GlyGly (K)]DR_.4	_YGASHLELENEK[GlyGly (K)]DR_.3;_YGASHLELENEK[GlyGly (K)]DR_.2;_YGASHLELENEK[GlyGly (K)]DR_.4	_YGASHLELENEK[GlyGly (K)]DR_.3;_YGASHLELENEK[GlyGly (K)]DR_.2;_YGASHLELENEK[GlyGly (K)]DR_.4	_YGASHLELENEK[GlyGly (K)]DR_.3;_YGASHLELENEK[GlyGly (K)]DR_.2;_YGASHLELENEK[GlyGly (K)]DR_.4	_YGASHLELENEK[GlyGly (K)]DR_.3;_YGASHLELENEK[GlyGly (K)]DR_.2;_YGASHLELENEK[GlyGly (K)]DR_.4	_YGASHLELENEK[GlyGly (K)]DR_.3;_YGASHLELENEK[GlyGly (K)]DR_.2;_YGASHLELENEK[GlyGly (K)]DR_.4	_YGASHLELENEK[GlyGly (K)]DR_.3;_YGASHLELENEK[GlyGly (K)]DR_.2;_YGASHLELENEK[GlyGly (K)]DR_.4	_YGASHLELENEK[GlyGly (K)]DR_.3;_YGASHLELENEK[GlyGly (K)]DR_.2	1	1	1	1	1	1	1	1	1	1	1	1	50779.7	45258.3	44931.6	58850.7	47440.4	58285.8
LOC_Os01g03070.1	protein|transposon protein, putative, unclassified, expressed	LOC_Os01g03070.1	1	GlyGly (K)	K	613	IRLLNDVKLREQERI	75804.8	57004.9	52767.4	64704.5	79808.4	54898.8	42836.7	51996.6	33717.8	42464.1	38282.4	32023	_LLNDVK[GlyGly (K)]LR_.2	_LLNDVK[GlyGly (K)]LR_.2	_LLNDVK[GlyGly (K)]LR_.2	_LLNDVK[GlyGly (K)]LR_.2	_LLNDVK[GlyGly (K)]LR_.2	_LLNDVK[GlyGly (K)]LR_.2	_LLNDVK[GlyGly (K)]LR_.2	_LLNDVK[GlyGly (K)]LR_.2	_LLNDVK[GlyGly (K)]LR_.2	_LLNDVK[GlyGly (K)]LR_.2	_LLNDVK[GlyGly (K)]LR_.2	_LLNDVK[GlyGly (K)]LR_.2	1	1	1	1	1	1	1	1	1	1	1	1	16722	5523.26	10254.2	9831.47	14905.1	8049.64
LOC_Os01g03070.1	protein|transposon protein, putative, unclassified, expressed	LOC_Os01g03070.1	1	GlyGly (K)	K	585	LERQILEKEKEEEKK	75804.8	57004.9	52767.4	64704.5	79808.4	54898.8	42836.7	51996.6	33717.8	42464.1	38282.4	32023		_QILEK[GlyGly (K)]EKEEEK_.2	_QILEK[GlyGly (K)]EKEEEK_.2	_QILEK[GlyGly (K)]EKEEEK_.2	_QILEK[GlyGly (K)]EKEEEK_.2		_QILEK[GlyGly (K)]EKEEEK_.3			_QILEK[GlyGly (K)]EKEEEK_.3			0.725651	0.924611	0.884491	0.998581	0.99919	0.5	0.96463	0.592435	0.656978	0.911788	0.5	0.5	0	1917.41	2337.29	3475.35	1988.43	0
LOC_Os01g03070.1	protein|transposon protein, putative, unclassified, expressed	LOC_Os01g03070.1	1	GlyGly (K)	K	650	IAKRGGKKPVLQGEV	75804.8	57004.9	52767.4	64704.5	79808.4	54898.8	42836.7	51996.6	33717.8	42464.1	38282.4	32023	_K[GlyGly (K)]PVLQGEVTK_.2;_K[GlyGly (K)]PVLQGEVTK_.3	_K[GlyGly (K)]PVLQGEVTK_.2	_K[GlyGly (K)]PVLQGEVTK_.2	_K[GlyGly (K)]PVLQGEVTK_.2;_K[GlyGly (K)]PVLQGEVTK_.3	_K[GlyGly (K)]PVLQGEVTK_.2;_K[GlyGly (K)]PVLQGEVTK_.3	_K[GlyGly (K)]PVLQGEVTK_.2	_K[GlyGly (K)]PVLQGEVTK_.2	_K[GlyGly (K)]PVLQGEVTK_.2	_K[GlyGly (K)]PVLQGEVTK_.2	_K[GlyGly (K)]PVLQGEVTK_.2	_K[GlyGly (K)]PVLQGEVTK_.2;_K[GlyGly (K)]PVLQGEVTK_.3		1	1	1	1	1	1	1	1	1	1	1	1	11454.4	5950.25	5802.99	13001.4	10765.8	6697.82
LOC_Os01g03070.1	protein|transposon protein, putative, unclassified, expressed	LOC_Os01g03070.1	1	GlyGly (K)	K	715	QKRLEVEKILHEQEQ	75804.8	57004.9	52767.4	64704.5	79808.4	54898.8	42836.7	51996.6	33717.8	42464.1	38282.4	32023	_LEVEK[GlyGly (K)]ILHEQEQLR_.3			_LEVEK[GlyGly (K)]ILHEQEQLR_.3	_LEVEK[GlyGly (K)]ILHEQEQLR_.3			_LEVEK[GlyGly (K)]ILHEQEQLR_.3		_LEVEK[GlyGly (K)]ILHEQEQLR_.3	_LEVEK[GlyGly (K)]ILHEQEQLR_.3		1	1	1	1	1	1	1	1	1	1	1	1	1122.51	0	0	3310.27	1630.15	0
LOC_Os01g03144.1	protein|white-brown complex homolog protein 7, putative, expressed	LOC_Os01g03144.1	1	GlyGly (K)	K	454	KTVGVFPKERAIVDR	7020.88	7483.43	8839.55	10393.9	11155.1	11217.7	8827.3	8065.42	7453.16	8824.02	8444.64	6886.01	_TVGVFPK[GlyGly (K)]ER_.2	_TVGVFPK[GlyGly (K)]ER_.2	_TVGVFPK[GlyGly (K)]ER_.2	_TVGVFPK[GlyGly (K)]ER_.2	_TVGVFPK[GlyGly (K)]ER_.2	_TVGVFPK[GlyGly (K)]ER_.2	_TVGVFPK[GlyGly (K)]ER_.2	_TVGVFPK[GlyGly (K)]ER_.2	_TVGVFPK[GlyGly (K)]ER_.2	_TVGVFPK[GlyGly (K)]ER_.2	_TVGVFPK[GlyGly (K)]ER_.2	_TVGVFPK[GlyGly (K)]ER_.2	1	1	1	1	1	1	1	1	1	1	1	1	14873	16636.2	16381.3	22052.7	20209.7	22965
LOC_Os01g03144.1	protein|white-brown complex homolog protein 7, putative, expressed	LOC_Os01g03144.1	1	GlyGly (K)	K	421	SVFWRMGKTQTSIQD	7020.88	7483.43	8839.55	10393.9	11155.1	11217.7	8827.3	8065.42	7453.16	8824.02	8444.64	6886.01	_M[Oxidation (M)]GK[GlyGly (K)]TQTSIQDR_.3;_M[Oxidation (M)]GK[GlyGly (K)]TQTSIQDR_.2	_M[Oxidation (M)]GK[GlyGly (K)]TQTSIQDR_.3;_M[Oxidation (M)]GK[GlyGly (K)]TQTSIQDR_.2	_M[Oxidation (M)]GK[GlyGly (K)]TQTSIQDR_.3;_M[Oxidation (M)]GK[GlyGly (K)]TQTSIQDR_.2	_M[Oxidation (M)]GK[GlyGly (K)]TQTSIQDR_.3;_M[Oxidation (M)]GK[GlyGly (K)]TQTSIQDR_.2	_M[Oxidation (M)]GK[GlyGly (K)]TQTSIQDR_.3;_M[Oxidation (M)]GK[GlyGly (K)]TQTSIQDR_.2	_M[Oxidation (M)]GK[GlyGly (K)]TQTSIQDR_.3;_M[Oxidation (M)]GK[GlyGly (K)]TQTSIQDR_.2	_M[Oxidation (M)]GK[GlyGly (K)]TQTSIQDR_.3;_M[Oxidation (M)]GK[GlyGly (K)]TQTSIQDR_.2	_M[Oxidation (M)]GK[GlyGly (K)]TQTSIQDR_.3;_M[Oxidation (M)]GK[GlyGly (K)]TQTSIQDR_.2	_M[Oxidation (M)]GK[GlyGly (K)]TQTSIQDR_.3;_M[Oxidation (M)]GK[GlyGly (K)]TQTSIQDR_.2	_M[Oxidation (M)]GK[GlyGly (K)]TQTSIQDR_.3;_M[Oxidation (M)]GK[GlyGly (K)]TQTSIQDR_.2	_M[Oxidation (M)]GK[GlyGly (K)]TQTSIQDR_.3;_M[Oxidation (M)]GK[GlyGly (K)]TQTSIQDR_.2	_M[Oxidation (M)]GK[GlyGly (K)]TQTSIQDR_.3;_M[Oxidation (M)]GK[GlyGly (K)]TQTSIQDR_.2	1	1	1	1	1	1	1	1	1	1	1	1	7744.73	7283.47	9110.54	10716.2	15304.6	12895.5
LOC_Os01g03144.1	protein|white-brown complex homolog protein 7, putative, expressed	LOC_Os01g03144.1	1	GlyGly (K)	K	465	IVDRERAKGSYALGP	7020.88	7483.43	8839.55	10393.9	11155.1	11217.7	8827.3	8065.42	7453.16	8824.02	8444.64	6886.01	_AK[GlyGly (K)]GSYALGPYLSSK_.2	_AK[GlyGly (K)]GSYALGPYLSSK_.2	_AK[GlyGly (K)]GSYALGPYLSSK_.2	_AK[GlyGly (K)]GSYALGPYLSSK_.2	_AK[GlyGly (K)]GSYALGPYLSSK_.2	_AK[GlyGly (K)]GSYALGPYLSSK_.2	_AK[GlyGly (K)]GSYALGPYLSSK_.2	_AK[GlyGly (K)]GSYALGPYLSSK_.2	_AK[GlyGly (K)]GSYALGPYLSSK_.2	_AK[GlyGly (K)]GSYALGPYLSSK_.2			1	1	1	1	1	1	1	1	1	1	1	1	2017.93	3485.18	5715.08	5541.27	3928.67	4598.01
LOC_Os01g03144.1	protein|white-brown complex homolog protein 7, putative, expressed	LOC_Os01g03144.1	1	GlyGly (K)	K	85	SNASGEAKSGRLLAL	7020.88	7483.43	8839.55	10393.9	11155.1	11217.7	8827.3	8065.42	7453.16	8824.02	8444.64	6886.01	_FLLSNASGEAK[GlyGly (K)]SGR_.3			_FLLSNASGEAK[GlyGly (K)]SGR_.3	_FLLSNASGEAK[GlyGly (K)]SGR_.3	_FLLSNASGEAK[GlyGly (K)]SGR_.3		_FLLSNASGEAK[GlyGly (K)]SGR_.3					1	1	1	1	1	1	1	1	1	1	1	1	2694.39	0	0	4062.01	3334.49	4842.38
LOC_Os01g03490.1	protein|heavy-metal-associated domain-containing protein, putative, expressed	LOC_Os01g03490.1	1	GlyGly (K)	K	210	AAANVKNKNANTATV	Filtered	Filtered	Filtered	Filtered	3.60731	Filtered	0.00739769	0.00803125	Filtered	Filtered	NaN	Filtered	Filtered	Filtered	Filtered	Filtered	_NK[GlyGly (K)]NANTATVNNHHNNVNGK_.4	Filtered	_NK[GlyGly (K)]NANTATVNNHHNNVNGK_.4	_NK[GlyGly (K)]NANTATVNNHHNNVNGK_.4	Filtered	Filtered	_NK[GlyGly (K)]NANTATVNNHHNNVNGK_.4	Filtered	Filtered	Filtered	Filtered	Filtered	1	Filtered	1	1	Filtered	Filtered	1	Filtered	Filtered	Filtered	Filtered	Filtered	500.88	Filtered
LOC_Os01g03510.1	protein|WD domain, G-beta repeat domain containing protein, expressed	LOC_Os01g03510.1	1	GlyGly (K)	K	122	IVVSGDGKGKSFVRA	24854.6	18538.8	24426.5	26959	39645.8	25688.3	37043.4	41383.4	37467.7	40965.1	42834.4	37663.4	_IVVSGDGK[GlyGly (K)]GK_.2	_IVVSGDGK[GlyGly (K)]GK_.2	_IVVSGDGK[GlyGly (K)]GK_.2	_IVVSGDGK[GlyGly (K)]GK_.2	_IVVSGDGK[GlyGly (K)]GK_.2	_IVVSGDGK[GlyGly (K)]GK_.2	_IVVSGDGK[GlyGly (K)]GK_.2	_IVVSGDGK[GlyGly (K)]GK_.2	_IVVSGDGK[GlyGly (K)]GK_.2	_IVVSGDGK[GlyGly (K)]GK_.2	_IVVSGDGK[GlyGly (K)]GK_.2	_IVVSGDGK[GlyGly (K)]GK_.2	1	1	1	1	1	1	1	1	1	1	1	1	67015.1	70826	73201.2	91221.8	88158.6	97569.6
LOC_Os01g03510.1	protein|WD domain, G-beta repeat domain containing protein, expressed	LOC_Os01g03510.1	1	GlyGly (K)	K	93	RYGDRALKAEFRPLS	24854.6	18538.8	24426.5	26959	39645.8	25688.3	37043.4	41383.4	37467.7	40965.1	42834.4	37663.4			_ALK[GlyGly (K)]AEFR_.2	_ALK[GlyGly (K)]AEFR_.2	_ALK[GlyGly (K)]AEFR_.2	_ALK[GlyGly (K)]AEFR_.2	_ALK[GlyGly (K)]AEFR_.2	_ALK[GlyGly (K)]AEFR_.2	_ALK[GlyGly (K)]AEFR_.2	_ALK[GlyGly (K)]AEFR_.2	_ALK[GlyGly (K)]AEFR_.2	_ALK[GlyGly (K)]AEFR_.2	1	1	1	1	1	1	1	1	1	1	1	1	0	0	2039.5	3445.51	5580.64	2426.83
LOC_Os01g03510.1	protein|WD domain, G-beta repeat domain containing protein, expressed	LOC_Os01g03510.1	1	GlyGly (K)	K	210	FISVSSDKKGLIYDG	24854.6	18538.8	24426.5	26959	39645.8	25688.3	37043.4	41383.4	37467.7	40965.1	42834.4	37663.4	_FISVSSDK[GlyGly (K)]K_.2	_FISVSSDK[GlyGly (K)]K_.2	_FISVSSDK[GlyGly (K)]K_.2	_FISVSSDK[GlyGly (K)]K_.2	_FISVSSDK[GlyGly (K)]K_.2	_FISVSSDK[GlyGly (K)]K_.2	_FISVSSDK[GlyGly (K)]K_.2	_FISVSSDK[GlyGly (K)]K_.2	_FISVSSDK[GlyGly (K)]K_.2	_FISVSSDK[GlyGly (K)]K_.2	_FISVSSDK[GlyGly (K)]K_.2	_FISVSSDK[GlyGly (K)]K_.2	1	1	1	1	1	1	1	1	1	1	1	1	10830.3	10904.8	13793.2	9917.75	9179.1	13186
LOC_Os01g03520.1	protein|ubiquitin conjugating enzyme protein, putative, expressed	LOC_Os01g03520.1	1	GlyGly (K)	K	504	VDDSSETKRVGLVRS	15165.1	13112	12046.6	16136.6	13710.2	14549.9	13647.9	13134.5	12328.3	13133.5	16090	14864.5	_VGNDVDDSSETK[GlyGly (K)]R_.2;_VGNDVDDSSETK[GlyGly (K)]R_.3	_VGNDVDDSSETK[GlyGly (K)]R_.2;_VGNDVDDSSETK[GlyGly (K)]R_.3	_VGNDVDDSSETK[GlyGly (K)]R_.2;_VGNDVDDSSETK[GlyGly (K)]R_.3	_VGNDVDDSSETK[GlyGly (K)]R_.2;_VGNDVDDSSETK[GlyGly (K)]R_.3	_VGNDVDDSSETK[GlyGly (K)]R_.2;_VGNDVDDSSETK[GlyGly (K)]R_.3	_VGNDVDDSSETK[GlyGly (K)]R_.2;_VGNDVDDSSETK[GlyGly (K)]R_.3	_VGNDVDDSSETK[GlyGly (K)]R_.2;_VGNDVDDSSETK[GlyGly (K)]R_.3	_VGNDVDDSSETK[GlyGly (K)]R_.2;_VGNDVDDSSETK[GlyGly (K)]R_.3	_VGNDVDDSSETK[GlyGly (K)]R_.2;_VGNDVDDSSETK[GlyGly (K)]R_.3	_VGNDVDDSSETK[GlyGly (K)]R_.2;_VGNDVDDSSETK[GlyGly (K)]R_.3	_VGNDVDDSSETK[GlyGly (K)]R_.2;_VGNDVDDSSETK[GlyGly (K)]R_.3	_VGNDVDDSSETK[GlyGly (K)]R_.2;_VGNDVDDSSETK[GlyGly (K)]R_.3	1	1	1	1	1	1	1	1	1	1	1	1	46930.6	36401.4	36024.4	41600.4	41307.9	33877.4
LOC_Os01g03520.1	protein|ubiquitin conjugating enzyme protein, putative, expressed	LOC_Os01g03520.1	1	GlyGly (K)	K	257	AVNSSVYKTSRWLNG	15165.1	13112	12046.6	16136.6	13710.2	14549.9	13647.9	13134.5	12328.3	13133.5	16090	14864.5	_AVNSSVYK[GlyGly (K)]TSR_.2;_AVNSSVYK[GlyGly (K)]TSR_.3	_AVNSSVYK[GlyGly (K)]TSR_.2;_AVNSSVYK[GlyGly (K)]TSR_.3	_AVNSSVYK[GlyGly (K)]TSR_.2;_AVNSSVYK[GlyGly (K)]TSR_.3	_AVNSSVYK[GlyGly (K)]TSR_.2;_AVNSSVYK[GlyGly (K)]TSR_.3	_AVNSSVYK[GlyGly (K)]TSR_.2;_AVNSSVYK[GlyGly (K)]TSR_.3	_AVNSSVYK[GlyGly (K)]TSR_.2;_AVNSSVYK[GlyGly (K)]TSR_.3	_AVNSSVYK[GlyGly (K)]TSR_.2;_AVNSSVYK[GlyGly (K)]TSR_.3	_AVNSSVYK[GlyGly (K)]TSR_.2;_AVNSSVYK[GlyGly (K)]TSR_.3	_AVNSSVYK[GlyGly (K)]TSR_.2;_AVNSSVYK[GlyGly (K)]TSR_.3	_AVNSSVYK[GlyGly (K)]TSR_.2;_AVNSSVYK[GlyGly (K)]TSR_.3	_AVNSSVYK[GlyGly (K)]TSR_.2;_AVNSSVYK[GlyGly (K)]TSR_.3	_AVNSSVYK[GlyGly (K)]TSR_.2;_AVNSSVYK[GlyGly (K)]TSR_.3	1	1	1	1	1	1	1	1	1	1	1	1	17876.5	13391.1	11221	17953.4	15929.1	21859.3
LOC_Os01g03520.1	protein|ubiquitin conjugating enzyme protein, putative, expressed	LOC_Os01g03520.1	1	GlyGly (K)	K	1018	ACTTERSKEQPCSVG	15165.1	13112	12046.6	16136.6	13710.2	14549.9	13647.9	13134.5	12328.3	13133.5	16090	14864.5	_SK[GlyGly (K)]EQPC[Carbamidomethyl (C)]SVGFK_.2	_SK[GlyGly (K)]EQPC[Carbamidomethyl (C)]SVGFK_.2	_SK[GlyGly (K)]EQPC[Carbamidomethyl (C)]SVGFK_.2	_SK[GlyGly (K)]EQPC[Carbamidomethyl (C)]SVGFK_.2	_SK[GlyGly (K)]EQPC[Carbamidomethyl (C)]SVGFK_.2	_SK[GlyGly (K)]EQPC[Carbamidomethyl (C)]SVGFK_.2	_SK[GlyGly (K)]EQPC[Carbamidomethyl (C)]SVGFK_.2	_SK[GlyGly (K)]EQPC[Carbamidomethyl (C)]SVGFK_.2	_SK[GlyGly (K)]EQPC[Carbamidomethyl (C)]SVGFK_.2	_SK[GlyGly (K)]EQPC[Carbamidomethyl (C)]SVGFK_.2	_SK[GlyGly (K)]EQPC[Carbamidomethyl (C)]SVGFK_.2	_SK[GlyGly (K)]EQPC[Carbamidomethyl (C)]SVGFK_.2	1	1	1	1	1	1	1	1	1	1	1	1	15220.3	14795.6	14607.6	19080.5	13075.6	16069
LOC_Os01g03520.1	protein|ubiquitin conjugating enzyme protein, putative, expressed	LOC_Os01g03520.1	1	GlyGly (K)	K	177	IIKGVSSKDLRRIRE	15165.1	13112	12046.6	16136.6	13710.2	14549.9	13647.9	13134.5	12328.3	13133.5	16090	14864.5					_GVSSK[GlyGly (K)]DLR_.2	_GVSSK[GlyGly (K)]DLR_.2	_GVSSK[GlyGly (K)]DLR_.2	_GVSSK[GlyGly (K)]DLR_.2	_GVSSK[GlyGly (K)]DLR_.2	_GVSSK[GlyGly (K)]DLR_.2	_GVSSK[GlyGly (K)]DLR_.2	_GVSSK[GlyGly (K)]DLR_.2	1	1	1	1	1	1	1	1	1	1	1	1	0	0	0	0	5862.12	5737.92
LOC_Os01g03760.1	protein|expressed protein	LOC_Os01g03760.1	1	GlyGly (K)	K	356	ERILSAPKARGILLN	72213.7	82681.9	68629.7	100160	97108.1	107072	49087.6	51186.4	57851.3	60529	74194.9	31981.1	_ILSAPK[GlyGly (K)]AR_.2	_ILSAPK[GlyGly (K)]AR_.2	_ILSAPK[GlyGly (K)]AR_.2	_ILSAPK[GlyGly (K)]AR_.2	_ILSAPK[GlyGly (K)]AR_.2	_ILSAPK[GlyGly (K)]AR_.2	_ILSAPK[GlyGly (K)]AR_.2	_ILSAPK[GlyGly (K)]AR_.2	_ILSAPK[GlyGly (K)]AR_.2	_ILSAPK[GlyGly (K)]AR_.2	_ILSAPK[GlyGly (K)]AR_.2	_ILSAPK[GlyGly (K)]AR_.2	1	1	1	1	1	1	1	1	1	1	1	1	226668	254350	225574	283626	266307	280135
LOC_Os01g03760.1	protein|expressed protein	LOC_Os01g03760.1	1	GlyGly (K)	K	418	LAGPPGSKTVKQAAQ	72213.7	82681.9	68629.7	100160	97108.1	107072	49087.6	51186.4	57851.3	60529	74194.9	31981.1	_ELALAGPPGSK[GlyGly (K)]TVK_.2;_ELALAGPPGSK[GlyGly (K)]TVK_.3	_ELALAGPPGSK[GlyGly (K)]TVK_.2;_ELALAGPPGSK[GlyGly (K)]TVK_.3	_ELALAGPPGSK[GlyGly (K)]TVK_.2;_ELALAGPPGSK[GlyGly (K)]TVK_.3	_ELALAGPPGSK[GlyGly (K)]TVK_.2;_ELALAGPPGSK[GlyGly (K)]TVK_.3	_ELALAGPPGSK[GlyGly (K)]TVK_.2;_ELALAGPPGSK[GlyGly (K)]TVK_.3	_ELALAGPPGSK[GlyGly (K)]TVK_.2;_ELALAGPPGSK[GlyGly (K)]TVK_.3	_ELALAGPPGSK[GlyGly (K)]TVK_.2;_ELALAGPPGSK[GlyGly (K)]TVK_.3	_ELALAGPPGSK[GlyGly (K)]TVK_.2;_ELALAGPPGSK[GlyGly (K)]TVK_.3	_ELALAGPPGSK[GlyGly (K)]TVK_.2;_ELALAGPPGSK[GlyGly (K)]TVK_.3	_ELALAGPPGSK[GlyGly (K)]TVK_.2;_ELALAGPPGSK[GlyGly (K)]TVK_.3	_ELALAGPPGSK[GlyGly (K)]TVK_.2;_ELALAGPPGSK[GlyGly (K)]TVK_.3		1	1	1	1	1	1	1	1	1	1	1	1	12458.2	23283.3	18227.5	31364.1	22564.1	30452
LOC_Os01g03760.1	protein|expressed protein	LOC_Os01g03760.1	1	GlyGly (K)	K	508	TLKNLRTKNEAALEA	72213.7	82681.9	68629.7	100160	97108.1	107072	49087.6	51186.4	57851.3	60529	74194.9	31981.1	_TK[GlyGly (K)]NEAALEAATDSGK_.2	_TK[GlyGly (K)]NEAALEAATDSGK_.2	_TK[GlyGly (K)]NEAALEAATDSGK_.2	_TK[GlyGly (K)]NEAALEAATDSGK_.2	_TK[GlyGly (K)]NEAALEAATDSGK_.2	_TK[GlyGly (K)]NEAALEAATDSGK_.2	_TK[GlyGly (K)]NEAALEAATDSGK_.2		_TK[GlyGly (K)]NEAALEAATDSGK_.2	_TK[GlyGly (K)]NEAALEAATDSGK_.2	_TK[GlyGly (K)]NEAALEAATDSGK_.2	_TK[GlyGly (K)]NEAALEAATDSGK_.2	1	1	1	1	1	1	1	1	1	1	1	1	2535.42	2575.83	1930.77	3180.53	3461.34	4278.83
LOC_Os01g03760.1	protein|expressed protein	LOC_Os01g03760.1	1	GlyGly (K)	K	503	ESLKVTLKNLRTKNE	72213.7	82681.9	68629.7	100160	97108.1	107072	49087.6	51186.4	57851.3	60529	74194.9	31981.1	_VTLK[GlyGly (K)]NLR_.2	_VTLK[GlyGly (K)]NLR_.2	_VTLK[GlyGly (K)]NLR_.2	_VTLK[GlyGly (K)]NLR_.2	_VTLK[GlyGly (K)]NLR_.2	_VTLK[GlyGly (K)]NLR_.2			_VTLK[GlyGly (K)]NLR_.2	_VTLK[GlyGly (K)]NLR_.2	_VTLK[GlyGly (K)]NLR_.2		1	1	1	1	1	1	1	1	1	1	1	1	3545.39	2615.75	2559.01	5726.11	3646.58	5243.54
LOC_Os01g03820.1	protein|C2 domain containing protein, putative, expressed	LOC_Os01g03820.1	1	GlyGly (K)	K	496	KALAVNGKSGKCDPY	3549.56	4023.41	4463.72	4104.74	2521.27	Filtered	1770.6	1685.64	Filtered	1562.31	2633.06	Filtered	_ALAVNGK[GlyGly (K)]SGK_.2	_ALAVNGK[GlyGly (K)]SGK_.2	_ALAVNGK[GlyGly (K)]SGK_.2	_ALAVNGK[GlyGly (K)]SGK_.2		Filtered	_ALAVNGK[GlyGly (K)]SGK_.2	_ALAVNGK[GlyGly (K)]SGK_.2	Filtered	_ALAVNGK[GlyGly (K)]SGK_.2	_ALAVNGK[GlyGly (K)]SGK_.2	Filtered	1	1	1	1	1	Filtered	1	1	Filtered	1	1	Filtered	4544.4	5151.07	5714.79	5255.19	0	Filtered
LOC_Os01g03870.1	protein|expressed protein	LOC_Os01g03870.1	1	GlyGly (K)	K	613	EEKMNRVKVDPAQGK	41924.8	16793.8	11028.5	8961.18	59028.1	8132.98	53571.4	61674.1	14935.3	12912.7	24736.1	Filtered	_VK[GlyGly (K)]VDPAQGK_.2	_VK[GlyGly (K)]VDPAQGK_.2	_VK[GlyGly (K)]VDPAQGK_.2	_VK[GlyGly (K)]VDPAQGK_.2	_VK[GlyGly (K)]VDPAQGK_.2	_VK[GlyGly (K)]VDPAQGK_.2	_VK[GlyGly (K)]VDPAQGK_.2	_VK[GlyGly (K)]VDPAQGK_.2	_VK[GlyGly (K)]VDPAQGK_.2	_VK[GlyGly (K)]VDPAQGK_.2	_VK[GlyGly (K)]VDPAQGK_.2	Filtered	1	1	1	1	1	1	1	1	1	1	1	Filtered	41924.8	16793.8	11028.5	8961.18	59028.1	8132.98
LOC_Os01g04010.1	protein|expressed protein	LOC_Os01g04010.1	1	GlyGly (K)	K	24	EDEADEAKRLRAEDL	3833.14	2466.75	3458.15	3321.15	2634.52	2618.79	7665.7	7134.54	7837.98	4790.82	5363.16	8772.31	_DAEDEADEAK[GlyGly (K)]R_.2	_DAEDEADEAK[GlyGly (K)]R_.2;_ARDAEDEADEAK[GlyGly (K)]R_.3	_DAEDEADEAK[GlyGly (K)]R_.2;_ARDAEDEADEAK[GlyGly (K)]R_.3	_DAEDEADEAK[GlyGly (K)]R_.2;_ARDAEDEADEAK[GlyGly (K)]R_.3	_DAEDEADEAK[GlyGly (K)]R_.2;_ARDAEDEADEAK[GlyGly (K)]R_.3	_DAEDEADEAK[GlyGly (K)]R_.2;_ARDAEDEADEAK[GlyGly (K)]R_.3	_DAEDEADEAK[GlyGly (K)]R_.2;_ARDAEDEADEAK[GlyGly (K)]R_.3	_DAEDEADEAK[GlyGly (K)]R_.2;_ARDAEDEADEAK[GlyGly (K)]R_.3	_DAEDEADEAK[GlyGly (K)]R_.2;_ARDAEDEADEAK[GlyGly (K)]R_.3	_DAEDEADEAK[GlyGly (K)]R_.2;_ARDAEDEADEAK[GlyGly (K)]R_.3	_DAEDEADEAK[GlyGly (K)]R_.2;_ARDAEDEADEAK[GlyGly (K)]R_.3	_DAEDEADEAK[GlyGly (K)]R_.2;_ARDAEDEADEAK[GlyGly (K)]R_.3	1	1	1	1	1	1	1	1	1	1	1	1	3123.51	5012.78	7119.63	6904.71	5889.5	6090.26
LOC_Os01g04110.1;LOC_Os08g37480.1;LOC_Os08g37480.2	protein|mediator of RNA polymerase II transcription subunit 22, putative, expressed;protein|mediator of RNA polymerase II transcription subunit 22, putative, expressed;protein|mediator of RNA polymerase II transcription subunit 22, putative, expressed	LOC_Os01g04110.1	1	GlyGly (K)	K	24	AAAVQKQKTLLQKAD	2743.67	2977.35	2432.75	4228.13	1838.83	4479.82	2117.76	1926.31	1199.51	2402.74	2948.63	3311.65	_QK[GlyGly (K)]TLLQK_.2	_QK[GlyGly (K)]TLLQK_.2	_QK[GlyGly (K)]TLLQK_.2	_QK[GlyGly (K)]TLLQK_.2	_QK[GlyGly (K)]TLLQK_.2	_QK[GlyGly (K)]TLLQK_.2	_QK[GlyGly (K)]TLLQK_.2	_QK[GlyGly (K)]TLLQK_.2	_QK[GlyGly (K)]TLLQK_.2	_QK[GlyGly (K)]TLLQK_.2	_QK[GlyGly (K)]TLLQK_.2	_QK[GlyGly (K)]TLLQK_.2	1	1	1	1	1	1	1	1	1	1	1	1	2743.67	2977.35	2432.75	4228.13	1838.83	4479.82
LOC_Os01g04110.1;LOC_Os08g37480.1;LOC_Os08g37480.2	protein|mediator of RNA polymerase II transcription subunit 22, putative, expressed;protein|mediator of RNA polymerase II transcription subunit 22, putative, expressed;protein|mediator of RNA polymerase II transcription subunit 22, putative, expressed	LOC_Os08g37480.1	1	GlyGly (K)	K	24	AAAVQKQKTLLQKAD	2743.67	2977.35	2432.75	4228.13	1838.83	4479.82	2117.76	1926.31	1199.51	2402.74	2948.63	3311.65	_QK[GlyGly (K)]TLLQK_.2	_QK[GlyGly (K)]TLLQK_.2	_QK[GlyGly (K)]TLLQK_.2	_QK[GlyGly (K)]TLLQK_.2	_QK[GlyGly (K)]TLLQK_.2	_QK[GlyGly (K)]TLLQK_.2	_QK[GlyGly (K)]TLLQK_.2	_QK[GlyGly (K)]TLLQK_.2	_QK[GlyGly (K)]TLLQK_.2	_QK[GlyGly (K)]TLLQK_.2	_QK[GlyGly (K)]TLLQK_.2	_QK[GlyGly (K)]TLLQK_.2	1	1	1	1	1	1	1	1	1	1	1	1	2743.67	2977.35	2432.75	4228.13	1838.83	4479.82
LOC_Os01g04110.1;LOC_Os08g37480.1;LOC_Os08g37480.2	protein|mediator of RNA polymerase II transcription subunit 22, putative, expressed;protein|mediator of RNA polymerase II transcription subunit 22, putative, expressed;protein|mediator of RNA polymerase II transcription subunit 22, putative, expressed	LOC_Os08g37480.2	1	GlyGly (K)	K	24	AAAVQKQKTLLQKAD	2743.67	2977.35	2432.75	4228.13	1838.83	4479.82	2117.76	1926.31	1199.51	2402.74	2948.63	3311.65	_QK[GlyGly (K)]TLLQK_.2	_QK[GlyGly (K)]TLLQK_.2	_QK[GlyGly (K)]TLLQK_.2	_QK[GlyGly (K)]TLLQK_.2	_QK[GlyGly (K)]TLLQK_.2	_QK[GlyGly (K)]TLLQK_.2	_QK[GlyGly (K)]TLLQK_.2	_QK[GlyGly (K)]TLLQK_.2	_QK[GlyGly (K)]TLLQK_.2	_QK[GlyGly (K)]TLLQK_.2	_QK[GlyGly (K)]TLLQK_.2	_QK[GlyGly (K)]TLLQK_.2	1	1	1	1	1	1	1	1	1	1	1	1	2743.67	2977.35	2432.75	4228.13	1838.83	4479.82
LOC_Os01g04260.1	protein|fatty acid hydroxylase, putative, expressed	LOC_Os01g04260.1	1	GlyGly (K)	K	87	PTIEAMKKQIIVASK	5604.92	6001.2	6303.56	9020.5	9732.47	10405.7	3223	2908.43	3439.61	4962.53	4417.14	5145.32	_K[GlyGly (K)]QIIVASK_.2	_K[GlyGly (K)]QIIVASK_.2	_K[GlyGly (K)]QIIVASK_.2	_K[GlyGly (K)]QIIVASK_.2	_K[GlyGly (K)]QIIVASK_.2	_K[GlyGly (K)]QIIVASK_.2	_K[GlyGly (K)]QIIVASK_.2	_K[GlyGly (K)]QIIVASK_.2	_K[GlyGly (K)]QIIVASK_.2	_K[GlyGly (K)]QIIVASK_.2	_K[GlyGly (K)]QIIVASK_.2	_K[GlyGly (K)]QIIVASK_.2	1	1	1	1	1	1	1	1	1	1	1	1	5297.02	6358.99	5993.45	7690.52	8113.93	9607.74
LOC_Os01g04260.1	protein|fatty acid hydroxylase, putative, expressed	LOC_Os01g04260.1	1	GlyGly (K)	K	155	HRELHDIKPLYKYLH	5604.92	6001.2	6303.56	9020.5	9732.47	10405.7	3223	2908.43	3439.61	4962.53	4417.14	5145.32	_ELHDIK[GlyGly (K)]PLYK_.3	_ELHDIK[GlyGly (K)]PLYK_.3	_ELHDIK[GlyGly (K)]PLYK_.3	_ELHDIK[GlyGly (K)]PLYK_.3	_ELHDIK[GlyGly (K)]PLYK_.3	_ELHDIK[GlyGly (K)]PLYK_.3	_ELHDIK[GlyGly (K)]PLYK_.3	_ELHDIK[GlyGly (K)]PLYK_.3	_ELHDIK[GlyGly (K)]PLYK_.3	_ELHDIK[GlyGly (K)]PLYK_.3	_ELHDIK[GlyGly (K)]PLYK_.3		1	1	1	1	1	1	1	1	1	1	1	1	5792.64	5375.71	6465.59	10603.8	11765.2	11071.8
LOC_Os01g04300.1	protein|glycosyl hydrolase family 10 protein, putative, expressed	LOC_Os01g04300.1	1	GlyGly (K)	K	519	IDGDGHFKFRGFHGT	5710.93	3095.64	10325.5	6955.06	7484.8	8162.17	3577.61	4192.74	3925.29	4194.74	Filtered	5615.96	_GHIDGDGHFK[GlyGly (K)]FR_.3			_GHIDGDGHFK[GlyGly (K)]FR_.3	_GHIDGDGHFK[GlyGly (K)]FR_.3	_GHIDGDGHFK[GlyGly (K)]FR_.3	_GHIDGDGHFK[GlyGly (K)]FR_.3	_GHIDGDGHFK[GlyGly (K)]FR_.3		_GHIDGDGHFK[GlyGly (K)]FR_.3	Filtered		1	1	1	1	1	1	1	1	1	1	Filtered	1	3544.98	0	0	1258.83	5234.11	2282.57
LOC_Os01g04330.1	protein|OsCML16 - Calmodulin-related calcium sensor protein, expressed	LOC_Os01g04330.1	1	GlyGly (K)	K	127	ITAAELGKVLGRIGE	6319.21	7087.36	8383.98	8625.79	5333.17	7763.31	18875.2	22781.3	27375.5	21511.1	27400.5	29143.8	_ITAAELGK[GlyGly (K)]VLGR_.3;_ITAAELGK[GlyGly (K)]VLGR_.2	_ITAAELGK[GlyGly (K)]VLGR_.3;_ITAAELGK[GlyGly (K)]VLGR_.2	_ITAAELGK[GlyGly (K)]VLGR_.3;_ITAAELGK[GlyGly (K)]VLGR_.2	_ITAAELGK[GlyGly (K)]VLGR_.3;_ITAAELGK[GlyGly (K)]VLGR_.2	_ITAAELGK[GlyGly (K)]VLGR_.3;_ITAAELGK[GlyGly (K)]VLGR_.2	_ITAAELGK[GlyGly (K)]VLGR_.3;_ITAAELGK[GlyGly (K)]VLGR_.2	_ITAAELGK[GlyGly (K)]VLGR_.3;_ITAAELGK[GlyGly (K)]VLGR_.2	_ITAAELGK[GlyGly (K)]VLGR_.3;_ITAAELGK[GlyGly (K)]VLGR_.2	_ITAAELGK[GlyGly (K)]VLGR_.3;_ITAAELGK[GlyGly (K)]VLGR_.2	_ITAAELGK[GlyGly (K)]VLGR_.3;_ITAAELGK[GlyGly (K)]VLGR_.2	_ITAAELGK[GlyGly (K)]VLGR_.3;_ITAAELGK[GlyGly (K)]VLGR_.2	_ITAAELGK[GlyGly (K)]VLGR_.3;_ITAAELGK[GlyGly (K)]VLGR_.2	1	1	1	1	1	1	1	1	1	1	1	1	21322	33261.2	43525.3	43329.2	18253.3	46708.6
LOC_Os01g04330.1	protein|OsCML16 - Calmodulin-related calcium sensor protein, expressed	LOC_Os01g04330.1	1	GlyGly (K)	K	8	MSNTTEKKMPQQQQV	6319.21	7087.36	8383.98	8625.79	5333.17	7763.31	18875.2	22781.3	27375.5	21511.1	27400.5	29143.8	_K[GlyGly (K)]M[Oxidation (M)]PQQQQVER_.2;_K[GlyGly (K)]M[Oxidation (M)]PQQQQVER_.3	_K[GlyGly (K)]M[Oxidation (M)]PQQQQVER_.2;_K[GlyGly (K)]M[Oxidation (M)]PQQQQVER_.3	_K[GlyGly (K)]M[Oxidation (M)]PQQQQVER_.2;_K[GlyGly (K)]M[Oxidation (M)]PQQQQVER_.3	_K[GlyGly (K)]M[Oxidation (M)]PQQQQVER_.2;_K[GlyGly (K)]M[Oxidation (M)]PQQQQVER_.3	_K[GlyGly (K)]M[Oxidation (M)]PQQQQVER_.2;_K[GlyGly (K)]M[Oxidation (M)]PQQQQVER_.3	_K[GlyGly (K)]M[Oxidation (M)]PQQQQVER_.2;_K[GlyGly (K)]M[Oxidation (M)]PQQQQVER_.3	_K[GlyGly (K)]M[Oxidation (M)]PQQQQVER_.2;_K[GlyGly (K)]M[Oxidation (M)]PQQQQVER_.3	_K[GlyGly (K)]M[Oxidation (M)]PQQQQVER_.2;_K[GlyGly (K)]M[Oxidation (M)]PQQQQVER_.3	_K[GlyGly (K)]M[Oxidation (M)]PQQQQVER_.2;_K[GlyGly (K)]M[Oxidation (M)]PQQQQVER_.3	_K[GlyGly (K)]M[Oxidation (M)]PQQQQVER_.2;_K[GlyGly (K)]M[Oxidation (M)]PQQQQVER_.3	_K[GlyGly (K)]M[Oxidation (M)]PQQQQVER_.2;_K[GlyGly (K)]M[Oxidation (M)]PQQQQVER_.3	_K[GlyGly (K)]M[Oxidation (M)]PQQQQVER_.2;_K[GlyGly (K)]M[Oxidation (M)]PQQQQVER_.3	1	1	1	1	1	1	1	1	1	1	1	1	3298.37	2532.6	2698.32	2176.08	3245.4	2102.34
LOC_Os01g04350.1	protein|hsp20/alpha crystallin family protein, putative, expressed	LOC_Os01g04350.1	1	GlyGly (K)	K	63	ADLPAGVKKEEVRVE	22281.2	23761	17506.1	24530.1	25097.4	18471.9	16940.7	20596.5	34074.1	48080.3	44593.7	56330.6	_ADLPAGVK[GlyGly (K)]K_.2	_ADLPAGVK[GlyGly (K)]K_.2	_ADLPAGVK[GlyGly (K)]K_.2	_ADLPAGVK[GlyGly (K)]K_.2	_ADLPAGVK[GlyGly (K)]K_.2	_ADLPAGVK[GlyGly (K)]K_.2	_ADLPAGVK[GlyGly (K)]K_.2	_ADLPAGVK[GlyGly (K)]K_.2	_ADLPAGVK[GlyGly (K)]K_.2	_ADLPAGVK[GlyGly (K)]K_.2	_ADLPAGVK[GlyGly (K)]K_.2	_ADLPAGVK[GlyGly (K)]K_.2	1	1	1	1	1	1	1	1	1	1	1	1	32758.4	35958.5	39098.8	62399.9	47764.9	54831
LOC_Os01g04350.1	protein|hsp20/alpha crystallin family protein, putative, expressed	LOC_Os01g04350.1	2	GlyGly (K)	K	64	DLPAGVKKEEVRVEV	22281.2	23761	17506.1	24530.1	25097.4	18471.9	16940.7	20596.5	34074.1	48080.3	44593.7	56330.6				_ADLPAGVK[GlyGly (K)]K[GlyGly (K)]EEVR_.3	_ADLPAGVK[GlyGly (K)]K[GlyGly (K)]EEVR_.3	_ADLPAGVK[GlyGly (K)]K[GlyGly (K)]EEVR_.3	_ADLPAGVK[GlyGly (K)]K[GlyGly (K)]EEVR_.3	_ADLPAGVK[GlyGly (K)]K[GlyGly (K)]EEVR_.3		_ADLPAGVK[GlyGly (K)]K[GlyGly (K)]EEVR_.3	_ADLPAGVK[GlyGly (K)]K[GlyGly (K)]EEVR_.3	_ADLPAGVK[GlyGly (K)]K[GlyGly (K)]EEVR_.3	1	1	1	1	1	1	1	1	1	1	1	1	0	0	0	2186.09	2483.84	1220.88
LOC_Os01g04350.1	protein|hsp20/alpha crystallin family protein, putative, expressed	LOC_Os01g04350.1	2	GlyGly (K)	K	63	ADLPAGVKKEEVRVE	22281.2	23761	17506.1	24530.1	25097.4	18471.9	16940.7	20596.5	34074.1	48080.3	44593.7	56330.6				_ADLPAGVK[GlyGly (K)]K[GlyGly (K)]EEVR_.3	_ADLPAGVK[GlyGly (K)]K[GlyGly (K)]EEVR_.3	_ADLPAGVK[GlyGly (K)]K[GlyGly (K)]EEVR_.3	_ADLPAGVK[GlyGly (K)]K[GlyGly (K)]EEVR_.3	_ADLPAGVK[GlyGly (K)]K[GlyGly (K)]EEVR_.3		_ADLPAGVK[GlyGly (K)]K[GlyGly (K)]EEVR_.3	_ADLPAGVK[GlyGly (K)]K[GlyGly (K)]EEVR_.3	_ADLPAGVK[GlyGly (K)]K[GlyGly (K)]EEVR_.3	1	1	1	1	1	1	1	1	1	1	1	1	0	0	0	2186.09	2483.84	1220.88
LOC_Os01g04350.1	protein|hsp20/alpha crystallin family protein, putative, expressed	LOC_Os01g04350.1	1	GlyGly (K)	K	139	VPKVVTDKQPAIAAA	22281.2	23761	17506.1	24530.1	25097.4	18471.9	16940.7	20596.5	34074.1	48080.3	44593.7	56330.6	_VVTDK[GlyGly (K)]QPAIAAAAPVPAVVAPAVEAK_.3					_VVTDK[GlyGly (K)]QPAIAAAAPVPAVVAPAVEAK_.3	_VVTDK[GlyGly (K)]QPAIAAAAPVPAVVAPAVEAK_.3	_VVTDK[GlyGly (K)]QPAIAAAAPVPAVVAPAVEAK_.3	_VVTDK[GlyGly (K)]QPAIAAAAPVPAVVAPAVEAK_.3	_VVTDK[GlyGly (K)]QPAIAAAAPVPAVVAPAVEAK_.3	_VVTDK[GlyGly (K)]QPAIAAAAPVPAVVAPAVEAK_.3	_VVTDK[GlyGly (K)]QPAIAAAAPVPAVVAPAVEAK_.3	1	1	1	1	1	1	1	1	1	1	1	1	32101.3	0	0	0	0	33166.9
LOC_Os01g04360.1	protein|hsp20/alpha crystallin family protein, putative, expressed	LOC_Os01g04360.1	1	GlyGly (K)	K	120	NAKVDQVKASMENGV	18938.9	Filtered	Filtered	Filtered	8338.72	Filtered	16664.4	3892.5	4480.76	9655	6318.16	9435.54		Filtered	Filtered	Filtered		Filtered				_VDQVK[GlyGly (K)]ASM[Oxidation (M)]ENGVLTVTVPK_.3	_VDQVK[GlyGly (K)]ASM[Oxidation (M)]ENGVLTVTVPK_.3	_VDQVK[GlyGly (K)]ASM[Oxidation (M)]ENGVLTVTVPK_.3	1	Filtered	Filtered	Filtered	1	Filtered	1	1	1	1	1	1	0	Filtered	Filtered	Filtered	0	Filtered
LOC_Os01g04360.1	protein|hsp20/alpha crystallin family protein, putative, expressed	LOC_Os01g04360.1	1	GlyGly (K)	K	47	ANARVDWKETPESHV	18938.9	Filtered	Filtered	Filtered	8338.72	Filtered	16664.4	3892.5	4480.76	9655	6318.16	9435.54		Filtered	Filtered	Filtered		Filtered			_VDWK[GlyGly (K)]ETPESHVFK_.3	_VDWK[GlyGly (K)]ETPESHVFK_.3	_VDWK[GlyGly (K)]ETPESHVFK_.3	_VDWK[GlyGly (K)]ETPESHVFK_.3	1	Filtered	Filtered	Filtered	1	Filtered	1	1	1	1	1	1	0	Filtered	Filtered	Filtered	0	Filtered
LOC_Os01g04370.1	protein|hsp20/alpha crystallin family protein, putative, expressed	LOC_Os01g04370.1	1	GlyGly (K)	K	121	NAKVDQVKAGLENGV	7620.19	12974.8	6303.35	44298	4287.15	Filtered	47607.2	41013.5	54864.9	88340.8	95519	87911.3		_VDQVK[GlyGly (K)]AGLENGVLTVTVPK_.3		_VDQVK[GlyGly (K)]AGLENGVLTVTVPK_.3	_VDQVK[GlyGly (K)]AGLENGVLTVTVPK_.3	Filtered	_VDQVK[GlyGly (K)]AGLENGVLTVTVPK_.3	_VDQVK[GlyGly (K)]AGLENGVLTVTVPK_.3	_VDQVK[GlyGly (K)]AGLENGVLTVTVPK_.3	_VDQVK[GlyGly (K)]AGLENGVLTVTVPK_.3	_VDQVK[GlyGly (K)]AGLENGVLTVTVPK_.3	_VDQVK[GlyGly (K)]AGLENGVLTVTVPK_.3	1	1	1	1	1	Filtered	1	1	1	1	1	1	0	3182.03	0	5222.47	1428.02	Filtered
LOC_Os01g04370.1	protein|hsp20/alpha crystallin family protein, putative, expressed	LOC_Os01g04370.1	1	GlyGly (K)	K	116	FRLPENAKVDQVKAG	7620.19	12974.8	6303.35	44298	4287.15	Filtered	47607.2	41013.5	54864.9	88340.8	95519	87911.3	_FRLPENAK[GlyGly (K)]VDQVK_.3;_LPENAK[GlyGly (K)]VDQVK_.3	_FRLPENAK[GlyGly (K)]VDQVK_.3;_LPENAK[GlyGly (K)]VDQVK_.2		_FRLPENAK[GlyGly (K)]VDQVK_.3	_LPENAK[GlyGly (K)]VDQVK_.2	Filtered	_FRLPENAK[GlyGly (K)]VDQVK_.3;_LPENAK[GlyGly (K)]VDQVK_.2;_LPENAK[GlyGly (K)]VDQVK_.3	_FRLPENAK[GlyGly (K)]VDQVK_.3;_LPENAK[GlyGly (K)]VDQVK_.2;_LPENAK[GlyGly (K)]VDQVK_.3	_FRLPENAK[GlyGly (K)]VDQVK_.3;_LPENAK[GlyGly (K)]VDQVK_.2;_LPENAK[GlyGly (K)]VDQVK_.3	_FRLPENAK[GlyGly (K)]VDQVK_.3;_LPENAK[GlyGly (K)]VDQVK_.2;_LPENAK[GlyGly (K)]VDQVK_.3	_FRLPENAK[GlyGly (K)]VDQVK_.3;_LPENAK[GlyGly (K)]VDQVK_.2;_LPENAK[GlyGly (K)]VDQVK_.3	_FRLPENAK[GlyGly (K)]VDQVK_.3;_LPENAK[GlyGly (K)]VDQVK_.2;_LPENAK[GlyGly (K)]VDQVK_.3	1	1	1	1	1	Filtered	1	1	1	1	1	1	2341.78	9689.87	0	19789.3	1	Filtered
LOC_Os01g04370.1	protein|hsp20/alpha crystallin family protein, putative, expressed	LOC_Os01g04370.1	1	GlyGly (K)	K	139	TVPKAEVKKPEVKAI	7620.19	12974.8	6303.35	44298	4287.15	Filtered	47607.2	41013.5	54864.9	88340.8	95519	87911.3						Filtered	_AEVK[GlyGly (K)]KPEVK_.2	_AEVK[GlyGly (K)]KPEVK_.2	_AEVK[GlyGly (K)]KPEVK_.2	_AEVK[GlyGly (K)]KPEVK_.2	_AEVK[GlyGly (K)]KPEVK_.2	_AEVK[GlyGly (K)]KPEVK_.2	0.5	0.5	0.5	0.369666	0.5	Filtered	0.999705	1	1	0.99969	0.999748	1	0	0	0	0	0	Filtered
LOC_Os01g04370.1	protein|hsp20/alpha crystallin family protein, putative, expressed	LOC_Os01g04370.1	2	GlyGly (K)	K	140	VPKAEVKKPEVKAIE	7620.19	12974.8	6303.35	44298	4287.15	Filtered	47607.2	41013.5	54864.9	88340.8	95519	87911.3	_AEVK[GlyGly (K)]K[GlyGly (K)]PEVK_.2				_AEVK[GlyGly (K)]K[GlyGly (K)]PEVK_.2	Filtered	_AEVK[GlyGly (K)]K[GlyGly (K)]PEVK_.2	_AEVK[GlyGly (K)]K[GlyGly (K)]PEVK_.2	_AEVK[GlyGly (K)]K[GlyGly (K)]PEVK_.2	_AEVK[GlyGly (K)]K[GlyGly (K)]PEVK_.2	_AEVK[GlyGly (K)]K[GlyGly (K)]PEVK_.2		1	1	1	1	1	Filtered	1	1	1	1	1	1	10219.5	0	0	0	1459.62	Filtered
LOC_Os01g04370.1	protein|hsp20/alpha crystallin family protein, putative, expressed	LOC_Os01g04370.1	2	GlyGly (K)	K	139	TVPKAEVKKPEVKAI	7620.19	12974.8	6303.35	44298	4287.15	Filtered	47607.2	41013.5	54864.9	88340.8	95519	87911.3	_AEVK[GlyGly (K)]K[GlyGly (K)]PEVK_.2				_AEVK[GlyGly (K)]K[GlyGly (K)]PEVK_.2	Filtered	_AEVK[GlyGly (K)]K[GlyGly (K)]PEVK_.2	_AEVK[GlyGly (K)]K[GlyGly (K)]PEVK_.2	_AEVK[GlyGly (K)]K[GlyGly (K)]PEVK_.2	_AEVK[GlyGly (K)]K[GlyGly (K)]PEVK_.2	_AEVK[GlyGly (K)]K[GlyGly (K)]PEVK_.2		1	1	1	1	1	Filtered	1	1	1	1	1	1	10219.5	0	0	0	1459.62	Filtered
LOC_Os01g04370.1	protein|hsp20/alpha crystallin family protein, putative, expressed	LOC_Os01g04370.1	1	GlyGly (K)	K	57	TPESHVFKADLPGVK	7620.19	12974.8	6303.35	44298	4287.15	Filtered	47607.2	41013.5	54864.9	88340.8	95519	87911.3			_ETPESHVFK[GlyGly (K)]ADLPGVK_.3		_ETPESHVFK[GlyGly (K)]ADLPGVK_.3	Filtered	_ETPESHVFK[GlyGly (K)]ADLPGVK_.3	_ETPESHVFK[GlyGly (K)]ADLPGVK_.3	_ETPESHVFK[GlyGly (K)]ADLPGVK_.3	_ETPESHVFK[GlyGly (K)]ADLPGVK_.3	_ETPESHVFK[GlyGly (K)]ADLPGVK_.3		1	1	1	1	1	Filtered	1	1	1	1	1	1	0	0	1859.27	0	639.828	Filtered
LOC_Os01g04370.1	protein|hsp20/alpha crystallin family protein, putative, expressed	LOC_Os01g04370.1	1	GlyGly (K)	K	64	KADLPGVKKEEVKVE	7620.19	12974.8	6303.35	44298	4287.15	Filtered	47607.2	41013.5	54864.9	88340.8	95519	87911.3					_ADLPGVK[GlyGly (K)]K_.2	Filtered	_ADLPGVK[GlyGly (K)]K_.2;_ADLPGVK[GlyGly (K)]K_.1	_ADLPGVK[GlyGly (K)]K_.2;_ADLPGVK[GlyGly (K)]K_.1	_ADLPGVK[GlyGly (K)]K_.2	_ADLPGVK[GlyGly (K)]K_.2;_ADLPGVK[GlyGly (K)]K_.1	_ADLPGVK[GlyGly (K)]K_.2;_ADLPGVK[GlyGly (K)]K_.1	_ADLPGVK[GlyGly (K)]K_.2;_ADLPGVK[GlyGly (K)]K_.1	1	1	1	1	1	Filtered	1	1	1	1	1	1	0	0	0	0	215.302	Filtered
LOC_Os01g04370.1	protein|hsp20/alpha crystallin family protein, putative, expressed	LOC_Os01g04370.1	1	GlyGly (K)	K	144	EVKKPEVKAIEISG_	7620.19	12974.8	6303.35	44298	4287.15	Filtered	47607.2	41013.5	54864.9	88340.8	95519	87911.3						Filtered					_KPEVK[GlyGly (K)]AIEISG_.2	_KPEVK[GlyGly (K)]AIEISG_.2	0.5	0.5	0.5	0.5	0.5	Filtered	0.5	0.0288834	0.5	0.5	0.993926	0.954307	0	0	0	0	0	Filtered
LOC_Os01g04370.1	protein|hsp20/alpha crystallin family protein, putative, expressed	LOC_Os01g04370.1	1	GlyGly (K)	K	48	ANARIDWKETPESHV	7620.19	12974.8	6303.35	44298	4287.15	Filtered	47607.2	41013.5	54864.9	88340.8	95519	87911.3						Filtered	_IDWK[GlyGly (K)]ETPESHVFK_.3	_IDWK[GlyGly (K)]ETPESHVFK_.3	_IDWK[GlyGly (K)]ETPESHVFK_.3	_IDWK[GlyGly (K)]ETPESHVFK_.3	_IDWK[GlyGly (K)]ETPESHVFK_.3	_IDWK[GlyGly (K)]ETPESHVFK_.3	1	1	1	1	1	Filtered	1	1	1	1	1	1	0	0	0	0	0	Filtered
LOC_Os01g04380.1	protein|hsp20/alpha crystallin family protein, putative, expressed	LOC_Os01g04380.1	1	GlyGly (K)	K	121	NAKVDQVKAGMENGV	Filtered	Filtered	Filtered	Filtered	Filtered	2097.75	6013.58	5058.67	435.45	10367	10799.2	9622.24	Filtered	Filtered	Filtered	Filtered	Filtered	_VDQVK[GlyGly (K)]AGM[Oxidation (M)]ENGVLTVTVPK_.3	_VDQVK[GlyGly (K)]AGM[Oxidation (M)]ENGVLTVTVPK_.3	_VDQVK[GlyGly (K)]AGM[Oxidation (M)]ENGVLTVTVPK_.3	_VDQVK[GlyGly (K)]AGM[Oxidation (M)]ENGVLTVTVPK_.3	_VDQVK[GlyGly (K)]AGM[Oxidation (M)]ENGVLTVTVPK_.3	_VDQVK[GlyGly (K)]AGM[Oxidation (M)]ENGVLTVTVPK_.3	_VDQVK[GlyGly (K)]AGM[Oxidation (M)]ENGVLTVTVPK_.3	Filtered	Filtered	Filtered	Filtered	Filtered	1	1	1	1	1	1	1	Filtered	Filtered	Filtered	Filtered	Filtered	1231.95
LOC_Os01g04650.1	protein|PB1 domain containing protein, expressed	LOC_Os01g04650.1	1	GlyGly (K)	K	246	EQRANQQKLAAAAAV	13092.7	12917.1	12275.4	13943	12846.8	12936.3	17826.3	20784.1	21813.8	23077.1	27823.6	18881.9	_ANQQK[GlyGly (K)]LAAAAAVAAAR_.3;_ANQQK[GlyGly (K)]LAAAAAVAAAR_.2	_ANQQK[GlyGly (K)]LAAAAAVAAAR_.3;_ANQQK[GlyGly (K)]LAAAAAVAAAR_.2	_ANQQK[GlyGly (K)]LAAAAAVAAAR_.3;_ANQQK[GlyGly (K)]LAAAAAVAAAR_.2	_ANQQK[GlyGly (K)]LAAAAAVAAAR_.3;_ANQQK[GlyGly (K)]LAAAAAVAAAR_.2	_ANQQK[GlyGly (K)]LAAAAAVAAAR_.3;_ANQQK[GlyGly (K)]LAAAAAVAAAR_.2	_ANQQK[GlyGly (K)]LAAAAAVAAAR_.3;_ANQQK[GlyGly (K)]LAAAAAVAAAR_.2	_ANQQK[GlyGly (K)]LAAAAAVAAAR_.3;_ANQQK[GlyGly (K)]LAAAAAVAAAR_.2	_ANQQK[GlyGly (K)]LAAAAAVAAAR_.3;_ANQQK[GlyGly (K)]LAAAAAVAAAR_.2	_ANQQK[GlyGly (K)]LAAAAAVAAAR_.3;_ANQQK[GlyGly (K)]LAAAAAVAAAR_.2	_ANQQK[GlyGly (K)]LAAAAAVAAAR_.3;_ANQQK[GlyGly (K)]LAAAAAVAAAR_.2	_ANQQK[GlyGly (K)]LAAAAAVAAAR_.3;_ANQQK[GlyGly (K)]LAAAAAVAAAR_.2	_ANQQK[GlyGly (K)]LAAAAAVAAAR_.3;_ANQQK[GlyGly (K)]LAAAAAVAAAR_.2	1	1	1	1	1	1	1	1	1	1	1	1	22732.7	37577.9	33348.1	32738.7	16894.4	36863.8
LOC_Os01g04650.1	protein|PB1 domain containing protein, expressed	LOC_Os01g04650.1	1	GlyGly (K)	K	73	IVPRPTDKSLCYLGG	13092.7	12917.1	12275.4	13943	12846.8	12936.3	17826.3	20784.1	21813.8	23077.1	27823.6	18881.9	_PTDK[GlyGly (K)]SLC[Carbamidomethyl (C)]YLGGETR_.3;_PTDK[GlyGly (K)]SLC[Carbamidomethyl (C)]YLGGETR_.2	_PTDK[GlyGly (K)]SLC[Carbamidomethyl (C)]YLGGETR_.3;_PTDK[GlyGly (K)]SLC[Carbamidomethyl (C)]YLGGETR_.2	_PTDK[GlyGly (K)]SLC[Carbamidomethyl (C)]YLGGETR_.3;_PTDK[GlyGly (K)]SLC[Carbamidomethyl (C)]YLGGETR_.2	_PTDK[GlyGly (K)]SLC[Carbamidomethyl (C)]YLGGETR_.3;_PTDK[GlyGly (K)]SLC[Carbamidomethyl (C)]YLGGETR_.2	_PTDK[GlyGly (K)]SLC[Carbamidomethyl (C)]YLGGETR_.3;_PTDK[GlyGly (K)]SLC[Carbamidomethyl (C)]YLGGETR_.2	_PTDK[GlyGly (K)]SLC[Carbamidomethyl (C)]YLGGETR_.3;_PTDK[GlyGly (K)]SLC[Carbamidomethyl (C)]YLGGETR_.2	_PTDK[GlyGly (K)]SLC[Carbamidomethyl (C)]YLGGETR_.3;_PTDK[GlyGly (K)]SLC[Carbamidomethyl (C)]YLGGETR_.2	_PTDK[GlyGly (K)]SLC[Carbamidomethyl (C)]YLGGETR_.3;_PTDK[GlyGly (K)]SLC[Carbamidomethyl (C)]YLGGETR_.2	_PTDK[GlyGly (K)]SLC[Carbamidomethyl (C)]YLGGETR_.3;_PTDK[GlyGly (K)]SLC[Carbamidomethyl (C)]YLGGETR_.2	_PTDK[GlyGly (K)]SLC[Carbamidomethyl (C)]YLGGETR_.3;_PTDK[GlyGly (K)]SLC[Carbamidomethyl (C)]YLGGETR_.2	_PTDK[GlyGly (K)]SLC[Carbamidomethyl (C)]YLGGETR_.3;_PTDK[GlyGly (K)]SLC[Carbamidomethyl (C)]YLGGETR_.2	_PTDK[GlyGly (K)]SLC[Carbamidomethyl (C)]YLGGETR_.3;_PTDK[GlyGly (K)]SLC[Carbamidomethyl (C)]YLGGETR_.2	1	1	1	1	1	1	1	1	1	1	1	1	11611.5	24171.4	16498.5	23076.2	10821.9	16874.8
LOC_Os01g04650.1	protein|PB1 domain containing protein, expressed	LOC_Os01g04650.1	1	GlyGly (K)	K	364	RVFSDDDKSDHGGGG	13092.7	12917.1	12275.4	13943	12846.8	12936.3	17826.3	20784.1	21813.8	23077.1	27823.6	18881.9	_VFSDDDK[GlyGly (K)]SDHGGGGGR_.3;_VFSDDDK[GlyGly (K)]SDHGGGGGR_.2;_VFSDDDK[GlyGly (K)]SDHGGGGGR_.4	_VFSDDDK[GlyGly (K)]SDHGGGGGR_.3;_VFSDDDK[GlyGly (K)]SDHGGGGGR_.2;_VFSDDDK[GlyGly (K)]SDHGGGGGR_.4	_VFSDDDK[GlyGly (K)]SDHGGGGGR_.3;_VFSDDDK[GlyGly (K)]SDHGGGGGR_.2;_VFSDDDK[GlyGly (K)]SDHGGGGGR_.4	_VFSDDDK[GlyGly (K)]SDHGGGGGR_.3;_VFSDDDK[GlyGly (K)]SDHGGGGGR_.2;_VFSDDDK[GlyGly (K)]SDHGGGGGR_.4	_VFSDDDK[GlyGly (K)]SDHGGGGGR_.3;_VFSDDDK[GlyGly (K)]SDHGGGGGR_.2;_VFSDDDK[GlyGly (K)]SDHGGGGGR_.4	_VFSDDDK[GlyGly (K)]SDHGGGGGR_.3;_VFSDDDK[GlyGly (K)]SDHGGGGGR_.2;_VFSDDDK[GlyGly (K)]SDHGGGGGR_.4	_VFSDDDK[GlyGly (K)]SDHGGGGGR_.3;_VFSDDDK[GlyGly (K)]SDHGGGGGR_.2;_VFSDDDK[GlyGly (K)]SDHGGGGGR_.4	_VFSDDDK[GlyGly (K)]SDHGGGGGR_.3;_VFSDDDK[GlyGly (K)]SDHGGGGGR_.2;_VFSDDDK[GlyGly (K)]SDHGGGGGR_.4	_VFSDDDK[GlyGly (K)]SDHGGGGGR_.3;_VFSDDDK[GlyGly (K)]SDHGGGGGR_.2;_VFSDDDK[GlyGly (K)]SDHGGGGGR_.4	_VFSDDDK[GlyGly (K)]SDHGGGGGR_.3;_VFSDDDK[GlyGly (K)]SDHGGGGGR_.2;_VFSDDDK[GlyGly (K)]SDHGGGGGR_.4	_VFSDDDK[GlyGly (K)]SDHGGGGGR_.3;_VFSDDDK[GlyGly (K)]SDHGGGGGR_.2;_VFSDDDK[GlyGly (K)]SDHGGGGGR_.4	_VFSDDDK[GlyGly (K)]SDHGGGGGR_.3;_VFSDDDK[GlyGly (K)]SDHGGGGGR_.2;_VFSDDDK[GlyGly (K)]SDHGGGGGR_.4	1	1	1	1	1	1	1	1	1	1	1	1	9013.73	6486.51	7704.34	11122.2	9551.63	9714.99
LOC_Os01g04650.1	protein|PB1 domain containing protein, expressed	LOC_Os01g04650.1	1	GlyGly (K)	K	166	RLFLFPAKPESSSSL	13092.7	12917.1	12275.4	13943	12846.8	12936.3	17826.3	20784.1	21813.8	23077.1	27823.6	18881.9	_LFLFPAK[GlyGly (K)]PESSSSLGSLLDDSSK_.3		_LFLFPAK[GlyGly (K)]PESSSSLGSLLDDSSK_.3	_LFLFPAK[GlyGly (K)]PESSSSLGSLLDDSSK_.3	_LFLFPAK[GlyGly (K)]PESSSSLGSLLDDSSK_.3	_LFLFPAK[GlyGly (K)]PESSSSLGSLLDDSSK_.3	_LFLFPAK[GlyGly (K)]PESSSSLGSLLDDSSK_.3	_LFLFPAK[GlyGly (K)]PESSSSLGSLLDDSSK_.3	_LFLFPAK[GlyGly (K)]PESSSSLGSLLDDSSK_.3	_LFLFPAK[GlyGly (K)]PESSSSLGSLLDDSSK_.3			1	1	1	1	1	1	1	1	1	1	1	1	2504.04	0	8460.48	7893.02	2405.99	6306.21
LOC_Os01g04730.1	protein|ribosomal protein L24, putative, expressed	LOC_Os01g04730.1	1	GlyGly (K)	K	88	VERITREKVNGSTVN	350714	243881	173648	197869	391921	190539	346567	405404	204020	252055	266501	193044	_EK[GlyGly (K)]VNGSTVNVGIHPSK_.3;_EK[GlyGly (K)]VNGSTVNVGIHPSK_.2;_EK[GlyGly (K)]VNGSTVNVGIHPSK_.4	_EK[GlyGly (K)]VNGSTVNVGIHPSK_.3;_EK[GlyGly (K)]VNGSTVNVGIHPSK_.2;_EK[GlyGly (K)]VNGSTVNVGIHPSK_.4	_EK[GlyGly (K)]VNGSTVNVGIHPSK_.3;_EK[GlyGly (K)]VNGSTVNVGIHPSK_.2;_EK[GlyGly (K)]VNGSTVNVGIHPSK_.4	_EK[GlyGly (K)]VNGSTVNVGIHPSK_.3;_EK[GlyGly (K)]VNGSTVNVGIHPSK_.2;_EK[GlyGly (K)]VNGSTVNVGIHPSK_.4	_EK[GlyGly (K)]VNGSTVNVGIHPSK_.3;_EK[GlyGly (K)]VNGSTVNVGIHPSK_.2;_EK[GlyGly (K)]VNGSTVNVGIHPSK_.4	_EK[GlyGly (K)]VNGSTVNVGIHPSK_.3;_EK[GlyGly (K)]VNGSTVNVGIHPSK_.2;_EK[GlyGly (K)]VNGSTVNVGIHPSK_.4	_EK[GlyGly (K)]VNGSTVNVGIHPSK_.3;_EK[GlyGly (K)]VNGSTVNVGIHPSK_.2;_EK[GlyGly (K)]VNGSTVNVGIHPSK_.4	_EK[GlyGly (K)]VNGSTVNVGIHPSK_.3;_EK[GlyGly (K)]VNGSTVNVGIHPSK_.2;_EK[GlyGly (K)]VNGSTVNVGIHPSK_.4	_EK[GlyGly (K)]VNGSTVNVGIHPSK_.3;_EK[GlyGly (K)]VNGSTVNVGIHPSK_.2;_EK[GlyGly (K)]VNGSTVNVGIHPSK_.4	_EK[GlyGly (K)]VNGSTVNVGIHPSK_.3;_EK[GlyGly (K)]VNGSTVNVGIHPSK_.2;_EK[GlyGly (K)]VNGSTVNVGIHPSK_.4	_EK[GlyGly (K)]VNGSTVNVGIHPSK_.3;_EK[GlyGly (K)]VNGSTVNVGIHPSK_.2;_EK[GlyGly (K)]VNGSTVNVGIHPSK_.4	_EK[GlyGly (K)]VNGSTVNVGIHPSK_.3;_EK[GlyGly (K)]VNGSTVNVGIHPSK_.2;_EK[GlyGly (K)]VNGSTVNVGIHPSK_.4	1	1	1	1	1	1	1	1	1	1	1	1	55186.7	62805.7	48028.5	58345.2	55965.7	55003.1
LOC_Os01g04730.1	protein|ribosomal protein L24, putative, expressed	LOC_Os01g04730.1	1	GlyGly (K)	K	16	SSRRKCRKAHFTAPS	350714	243881	173648	197869	391921	190539	346567	405404	204020	252055	266501	193044	_K[GlyGly (K)]AHFTAPSSVR_.3;_K[GlyGly (K)]AHFTAPSSVR_.2	_K[GlyGly (K)]AHFTAPSSVR_.3;_K[GlyGly (K)]AHFTAPSSVR_.2	_K[GlyGly (K)]AHFTAPSSVR_.3;_K[GlyGly (K)]AHFTAPSSVR_.2	_K[GlyGly (K)]AHFTAPSSVR_.3;_K[GlyGly (K)]AHFTAPSSVR_.2	_K[GlyGly (K)]AHFTAPSSVR_.3;_K[GlyGly (K)]AHFTAPSSVR_.2	_K[GlyGly (K)]AHFTAPSSVR_.3;_K[GlyGly (K)]AHFTAPSSVR_.2	_K[GlyGly (K)]AHFTAPSSVR_.3;_K[GlyGly (K)]AHFTAPSSVR_.2	_K[GlyGly (K)]AHFTAPSSVR_.3;_K[GlyGly (K)]AHFTAPSSVR_.2	_K[GlyGly (K)]AHFTAPSSVR_.3;_K[GlyGly (K)]AHFTAPSSVR_.2	_K[GlyGly (K)]AHFTAPSSVR_.3;_K[GlyGly (K)]AHFTAPSSVR_.2	_K[GlyGly (K)]AHFTAPSSVR_.3;_K[GlyGly (K)]AHFTAPSSVR_.2	_K[GlyGly (K)]AHFTAPSSVR_.3;_K[GlyGly (K)]AHFTAPSSVR_.2	1	1	1	1	1	1	1	1	1	1	1	1	49929.5	46185.2	38036.4	43529.1	72182.6	60828.2
LOC_Os01g04730.1	protein|ribosomal protein L24, putative, expressed	LOC_Os01g04730.1	1	GlyGly (K)	K	51	VRSIPIRKDDEVQVV	350714	243881	173648	197869	391921	190539	346567	405404	204020	252055	266501	193044	_K[GlyGly (K)]DDEVQVVR_.2;_K[GlyGly (K)]DDEVQVVR_.3	_K[GlyGly (K)]DDEVQVVR_.2;_K[GlyGly (K)]DDEVQVVR_.3	_K[GlyGly (K)]DDEVQVVR_.2;_K[GlyGly (K)]DDEVQVVR_.3	_K[GlyGly (K)]DDEVQVVR_.2;_K[GlyGly (K)]DDEVQVVR_.3	_K[GlyGly (K)]DDEVQVVR_.2;_K[GlyGly (K)]DDEVQVVR_.3	_K[GlyGly (K)]DDEVQVVR_.2;_K[GlyGly (K)]DDEVQVVR_.3	_K[GlyGly (K)]DDEVQVVR_.2;_K[GlyGly (K)]DDEVQVVR_.3	_K[GlyGly (K)]DDEVQVVR_.2;_K[GlyGly (K)]DDEVQVVR_.3	_K[GlyGly (K)]DDEVQVVR_.2;_K[GlyGly (K)]DDEVQVVR_.3	_K[GlyGly (K)]DDEVQVVR_.2;_K[GlyGly (K)]DDEVQVVR_.3	_K[GlyGly (K)]DDEVQVVR_.2;_K[GlyGly (K)]DDEVQVVR_.3	_K[GlyGly (K)]DDEVQVVR_.2;_K[GlyGly (K)]DDEVQVVR_.3	1	1	1	1	1	1	1	1	1	1	1	1	12645.7	12918.7	15312.8	14815.3	13406.3	17018.4
LOC_Os01g04730.1	protein|ribosomal protein L24, putative, expressed	LOC_Os01g04730.1	1	GlyGly (K)	K	107	PSKVVVTKLKLDKDR	350714	243881	173648	197869	391921	190539	346567	405404	204020	252055	266501	193044	_VVVTK[GlyGly (K)]LK_.2	_VVVTK[GlyGly (K)]LK_.2	_VVVTK[GlyGly (K)]LK_.2	_VVVTK[GlyGly (K)]LK_.2	_VVVTK[GlyGly (K)]LK_.2	_VVVTK[GlyGly (K)]LK_.2	_VVVTK[GlyGly (K)]LK_.2	_VVVTK[GlyGly (K)]LK_.2	_VVVTK[GlyGly (K)]LK_.2	_VVVTK[GlyGly (K)]LK_.2	_VVVTK[GlyGly (K)]LK_.2	_VVVTK[GlyGly (K)]LK_.2	1	1	1	1	1	1	1	1	1	1	1	1	13353	13734.6	13568.3	16399.6	12368.5	17764.1
LOC_Os01g04730.1	protein|ribosomal protein L24, putative, expressed	LOC_Os01g04730.1	1	GlyGly (K)	K	68	SYKGREGKVVQVYRR	350714	243881	173648	197869	391921	190539	346567	405404	204020	252055	266501	193044	_EGK[GlyGly (K)]VVQVYR_.2	_EGK[GlyGly (K)]VVQVYR_.2	_EGK[GlyGly (K)]VVQVYR_.2	_EGK[GlyGly (K)]VVQVYR_.2	_EGK[GlyGly (K)]VVQVYR_.2	_EGK[GlyGly (K)]VVQVYR_.2	_EGK[GlyGly (K)]VVQVYR_.2	_EGK[GlyGly (K)]VVQVYR_.2	_EGK[GlyGly (K)]VVQVYR_.2	_EGK[GlyGly (K)]VVQVYR_.2	_EGK[GlyGly (K)]VVQVYR_.2	_EGK[GlyGly (K)]VVQVYR_.2	1	1	1	1	1	1	1	1	1	1	1	1	13489.8	17646.2	14427.3	17539.8	15278.9	20706.6
LOC_Os01g04730.1	protein|ribosomal protein L24, putative, expressed	LOC_Os01g04730.1	1	GlyGly (K)	K	112	VTKLKLDKDRKAILD	350714	243881	173648	197869	391921	190539	346567	405404	204020	252055	266501	193044	_LKLDK[GlyGly (K)]DR_.2												0.997298	0.561935	0.5	0.5	0.5	0.5	0.5	0.5	0.5	0.5	0.5	0.5	24784.1	0	0	0	0	0
LOC_Os01g04750.1;LOC_Os01g04800.1	protein|B3 DNA binding domain containing protein, expressed;protein|B3 DNA binding domain containing protein, expressed	LOC_Os01g04750.1	1	GlyGly (K)	K	189	VTPSDVGKLNRLVVP	5124.82	6001.59	3788.99	6297.81	4344.35	5938.27	4658.43	8813.04	7354.62	2418.53	6834.07	4781.34	_AVTPSDVGK[GlyGly (K)]LNR_.2;_AVTPSDVGK[GlyGly (K)]LNR_.3	_AVTPSDVGK[GlyGly (K)]LNR_.2;_AVTPSDVGK[GlyGly (K)]LNR_.3	_AVTPSDVGK[GlyGly (K)]LNR_.2;_AVTPSDVGK[GlyGly (K)]LNR_.3	_AVTPSDVGK[GlyGly (K)]LNR_.2;_AVTPSDVGK[GlyGly (K)]LNR_.3	_AVTPSDVGK[GlyGly (K)]LNR_.2;_AVTPSDVGK[GlyGly (K)]LNR_.3	_AVTPSDVGK[GlyGly (K)]LNR_.2;_AVTPSDVGK[GlyGly (K)]LNR_.3	_AVTPSDVGK[GlyGly (K)]LNR_.2;_AVTPSDVGK[GlyGly (K)]LNR_.3	_AVTPSDVGK[GlyGly (K)]LNR_.2;_AVTPSDVGK[GlyGly (K)]LNR_.3	_AVTPSDVGK[GlyGly (K)]LNR_.2;_AVTPSDVGK[GlyGly (K)]LNR_.3	_AVTPSDVGK[GlyGly (K)]LNR_.2;_AVTPSDVGK[GlyGly (K)]LNR_.3	_AVTPSDVGK[GlyGly (K)]LNR_.2;_AVTPSDVGK[GlyGly (K)]LNR_.3	_AVTPSDVGK[GlyGly (K)]LNR_.2	1	1	1	1	1	1	1	1	1	1	1	1	9979.99	11560	7288.8	12111.3	8553.79	11424
LOC_Os01g04750.1;LOC_Os01g04800.1	protein|B3 DNA binding domain containing protein, expressed;protein|B3 DNA binding domain containing protein, expressed	LOC_Os01g04800.1	1	GlyGly (K)	K	193	VTPSDVGKLNRLVVP	5124.82	6001.59	3788.99	6297.81	4344.35	5938.27	4658.43	8813.04	7354.62	2418.53	6834.07	4781.34	_AVTPSDVGK[GlyGly (K)]LNR_.2;_AVTPSDVGK[GlyGly (K)]LNR_.3	_AVTPSDVGK[GlyGly (K)]LNR_.2;_AVTPSDVGK[GlyGly (K)]LNR_.3	_AVTPSDVGK[GlyGly (K)]LNR_.2;_AVTPSDVGK[GlyGly (K)]LNR_.3	_AVTPSDVGK[GlyGly (K)]LNR_.2;_AVTPSDVGK[GlyGly (K)]LNR_.3	_AVTPSDVGK[GlyGly (K)]LNR_.2;_AVTPSDVGK[GlyGly (K)]LNR_.3	_AVTPSDVGK[GlyGly (K)]LNR_.2;_AVTPSDVGK[GlyGly (K)]LNR_.3	_AVTPSDVGK[GlyGly (K)]LNR_.2;_AVTPSDVGK[GlyGly (K)]LNR_.3	_AVTPSDVGK[GlyGly (K)]LNR_.2;_AVTPSDVGK[GlyGly (K)]LNR_.3	_AVTPSDVGK[GlyGly (K)]LNR_.2;_AVTPSDVGK[GlyGly (K)]LNR_.3	_AVTPSDVGK[GlyGly (K)]LNR_.2;_AVTPSDVGK[GlyGly (K)]LNR_.3	_AVTPSDVGK[GlyGly (K)]LNR_.2;_AVTPSDVGK[GlyGly (K)]LNR_.3	_AVTPSDVGK[GlyGly (K)]LNR_.2	1	1	1	1	1	1	1	1	1	1	1	1	9979.99	11560	7288.8	12111.3	8553.79	11424
LOC_Os01g04814.1	protein|vacuolar protein sorting-associating protein 4B, putative, expressed	LOC_Os01g04814.1	1	GlyGly (K)	K	300	YIPLPDLKARQHMFK	6268.34	6744.85	8892.79	10812.4	8731.01	11074.6	7480.65	8251.83	9829.78	10376.6	11177	12192.6	_IYIPLPDLK[GlyGly (K)]AR_.3;_IYIPLPDLK[GlyGly (K)]AR_.2	_IYIPLPDLK[GlyGly (K)]AR_.3;_IYIPLPDLK[GlyGly (K)]AR_.2	_IYIPLPDLK[GlyGly (K)]AR_.3;_IYIPLPDLK[GlyGly (K)]AR_.2	_IYIPLPDLK[GlyGly (K)]AR_.3;_IYIPLPDLK[GlyGly (K)]AR_.2	_IYIPLPDLK[GlyGly (K)]AR_.3;_IYIPLPDLK[GlyGly (K)]AR_.2	_IYIPLPDLK[GlyGly (K)]AR_.3;_IYIPLPDLK[GlyGly (K)]AR_.2	_IYIPLPDLK[GlyGly (K)]AR_.3;_IYIPLPDLK[GlyGly (K)]AR_.2	_IYIPLPDLK[GlyGly (K)]AR_.3;_IYIPLPDLK[GlyGly (K)]AR_.2	_IYIPLPDLK[GlyGly (K)]AR_.3	_IYIPLPDLK[GlyGly (K)]AR_.3;_IYIPLPDLK[GlyGly (K)]AR_.2	_IYIPLPDLK[GlyGly (K)]AR_.3;_IYIPLPDLK[GlyGly (K)]AR_.2	_IYIPLPDLK[GlyGly (K)]AR_.3;_IYIPLPDLK[GlyGly (K)]AR_.2	1	1	1	1	1	1	1	1	1	1	1	1	9009.73	12801.6	15952.2	29973.9	10489.1	28960.6
LOC_Os01g04814.1	protein|vacuolar protein sorting-associating protein 4B, putative, expressed	LOC_Os01g04814.1	1	GlyGly (K)	K	417	QRPTVSKKDLEVHER	6268.34	6744.85	8892.79	10812.4	8731.01	11074.6	7480.65	8251.83	9829.78	10376.6	11177	12192.6	_K[GlyGly (K)]DLEVHER_.2	_K[GlyGly (K)]DLEVHER_.2	_K[GlyGly (K)]DLEVHER_.2	_K[GlyGly (K)]DLEVHER_.2	_K[GlyGly (K)]DLEVHER_.2	_K[GlyGly (K)]DLEVHER_.2	_K[GlyGly (K)]DLEVHER_.2	_K[GlyGly (K)]DLEVHER_.2	_K[GlyGly (K)]DLEVHER_.2	_K[GlyGly (K)]DLEVHER_.2	_K[GlyGly (K)]DLEVHER_.2	_K[GlyGly (K)]DLEVHER_.2	1	1	1	1	1	1	1	1	1	1	1	1	11987.9	11450	11118.9	11093.5	12702.8	11616.8
LOC_Os01g04814.1	protein|vacuolar protein sorting-associating protein 4B, putative, expressed	LOC_Os01g04814.1	1	GlyGly (K)	K	111	GDDSEQSKLRAGLNS	6268.34	6744.85	8892.79	10812.4	8731.01	11074.6	7480.65	8251.83	9829.78	10376.6	11177	12192.6	_DGEGGGDDSEQSK[GlyGly (K)]LR_.3;_DGEGGGDDSEQSK[GlyGly (K)]LR_.2;_GKDGEGGGDDSEQSK[GlyGly (K)]LR_.3	_DGEGGGDDSEQSK[GlyGly (K)]LR_.3;_DGEGGGDDSEQSK[GlyGly (K)]LR_.2;_GKDGEGGGDDSEQSK[GlyGly (K)]LR_.3	_DGEGGGDDSEQSK[GlyGly (K)]LR_.3;_DGEGGGDDSEQSK[GlyGly (K)]LR_.2;_GKDGEGGGDDSEQSK[GlyGly (K)]LR_.3	_DGEGGGDDSEQSK[GlyGly (K)]LR_.3;_DGEGGGDDSEQSK[GlyGly (K)]LR_.2;_GKDGEGGGDDSEQSK[GlyGly (K)]LR_.3	_DGEGGGDDSEQSK[GlyGly (K)]LR_.3;_DGEGGGDDSEQSK[GlyGly (K)]LR_.2;_GKDGEGGGDDSEQSK[GlyGly (K)]LR_.3	_DGEGGGDDSEQSK[GlyGly (K)]LR_.3;_DGEGGGDDSEQSK[GlyGly (K)]LR_.2;_GKDGEGGGDDSEQSK[GlyGly (K)]LR_.3	_DGEGGGDDSEQSK[GlyGly (K)]LR_.3;_DGEGGGDDSEQSK[GlyGly (K)]LR_.2;_GKDGEGGGDDSEQSK[GlyGly (K)]LR_.3	_DGEGGGDDSEQSK[GlyGly (K)]LR_.3;_DGEGGGDDSEQSK[GlyGly (K)]LR_.2;_GKDGEGGGDDSEQSK[GlyGly (K)]LR_.3	_DGEGGGDDSEQSK[GlyGly (K)]LR_.3;_DGEGGGDDSEQSK[GlyGly (K)]LR_.2;_GKDGEGGGDDSEQSK[GlyGly (K)]LR_.3	_DGEGGGDDSEQSK[GlyGly (K)]LR_.3;_DGEGGGDDSEQSK[GlyGly (K)]LR_.2;_GKDGEGGGDDSEQSK[GlyGly (K)]LR_.3	_DGEGGGDDSEQSK[GlyGly (K)]LR_.3;_DGEGGGDDSEQSK[GlyGly (K)]LR_.2;_GKDGEGGGDDSEQSK[GlyGly (K)]LR_.3	_DGEGGGDDSEQSK[GlyGly (K)]LR_.3;_DGEGGGDDSEQSK[GlyGly (K)]LR_.2;_GKDGEGGGDDSEQSK[GlyGly (K)]LR_.3	1	1	1	1	1	1	1	1	1	1	1	1	14878.9	17002.7	18782.9	19001.3	19596.2	23828.5
LOC_Os01g04814.1	protein|vacuolar protein sorting-associating protein 4B, putative, expressed	LOC_Os01g04814.1	1	GlyGly (K)	K	405	ISRTDFEKVLARQRP	6268.34	6744.85	8892.79	10812.4	8731.01	11074.6	7480.65	8251.83	9829.78	10376.6	11177	12192.6		_TDFEK[GlyGly (K)]VLAR_.2	_TDFEK[GlyGly (K)]VLAR_.2	_TDFEK[GlyGly (K)]VLAR_.2		_TDFEK[GlyGly (K)]VLAR_.2	_TDFEK[GlyGly (K)]VLAR_.2	_TDFEK[GlyGly (K)]VLAR_.2	_TDFEK[GlyGly (K)]VLAR_.2	_TDFEK[GlyGly (K)]VLAR_.2	_TDFEK[GlyGly (K)]VLAR_.2	_TDFEK[GlyGly (K)]VLAR_.2	1	1	1	1	1	1	1	1	1	1	1	1	0	8224.77	10403.5	15061.9	0	18218.9
LOC_Os01g04814.1	protein|vacuolar protein sorting-associating protein 4B, putative, expressed	LOC_Os01g04814.1	1	GlyGly (K)	K	124	NSAIITEKPNIKWND	6268.34	6744.85	8892.79	10812.4	8731.01	11074.6	7480.65	8251.83	9829.78	10376.6	11177	12192.6	_AGLNSAIITEK[GlyGly (K)]PNIK_.2;_AGLNSAIITEK[GlyGly (K)]PNIK_.3	_AGLNSAIITEK[GlyGly (K)]PNIK_.2;_AGLNSAIITEK[GlyGly (K)]PNIK_.3	_AGLNSAIITEK[GlyGly (K)]PNIK_.2;_AGLNSAIITEK[GlyGly (K)]PNIK_.3	_AGLNSAIITEK[GlyGly (K)]PNIK_.2;_AGLNSAIITEK[GlyGly (K)]PNIK_.3	_AGLNSAIITEK[GlyGly (K)]PNIK_.2;_AGLNSAIITEK[GlyGly (K)]PNIK_.3	_AGLNSAIITEK[GlyGly (K)]PNIK_.2;_AGLNSAIITEK[GlyGly (K)]PNIK_.3	_AGLNSAIITEK[GlyGly (K)]PNIK_.2;_AGLNSAIITEK[GlyGly (K)]PNIK_.3	_AGLNSAIITEK[GlyGly (K)]PNIK_.2;_AGLNSAIITEK[GlyGly (K)]PNIK_.3	_AGLNSAIITEK[GlyGly (K)]PNIK_.2;_AGLNSAIITEK[GlyGly (K)]PNIK_.3	_AGLNSAIITEK[GlyGly (K)]PNIK_.2;_AGLNSAIITEK[GlyGly (K)]PNIK_.3	_AGLNSAIITEK[GlyGly (K)]PNIK_.2;_AGLNSAIITEK[GlyGly (K)]PNIK_.3	_AGLNSAIITEK[GlyGly (K)]PNIK_.2;_AGLNSAIITEK[GlyGly (K)]PNIK_.3	1	1	1	1	1	1	1	1	1	1	1	1	6346.38	12382.8	14975.2	19082.1	9492.89	19492.1
LOC_Os01g04814.1	protein|vacuolar protein sorting-associating protein 4B, putative, expressed	LOC_Os01g04814.1	1	GlyGly (K)	K	44	EYFKTHLKYEKNPKI	6268.34	6744.85	8892.79	10812.4	8731.01	11074.6	7480.65	8251.83	9829.78	10376.6	11177	12192.6		_THLK[GlyGly (K)]YEK_.2	_THLK[GlyGly (K)]YEK_.2		_THLK[GlyGly (K)]YEK_.2								1	1	1	1	1	1	1	1	1	1	1	1	0	11431.4	3335.41	0	982.765	0
LOC_Os01g04880.1;LOC_Os01g04880.2	protein|retrotransposon protein, putative, unclassified, expressed;protein|retrotransposon protein, putative, unclassified, expressed	LOC_Os01g04880.1	1	GlyGly (K)	K	140	PSLEESKKSPVSQTG	930.654	Filtered	2094.93	3462.46	2532.87	2657.61	2835.35	1678.12	1562.63	1822.3	2580.11	Filtered		Filtered	_K[GlyGly (K)]SPVSQTGTPK_.2	_K[GlyGly (K)]SPVSQTGTPK_.2	_K[GlyGly (K)]SPVSQTGTPK_.2	_K[GlyGly (K)]SPVSQTGTPK_.2		_K[GlyGly (K)]SPVSQTGTPK_.2	_K[GlyGly (K)]SPVSQTGTPK_.2	_K[GlyGly (K)]SPVSQTGTPK_.2	_K[GlyGly (K)]SPVSQTGTPK_.2	Filtered	1	Filtered	1	1	1	1	1	1	1	1	1	Filtered	0	Filtered	2730.72	3718.63	3270.47	3464.17
LOC_Os01g04880.1;LOC_Os01g04880.2	protein|retrotransposon protein, putative, unclassified, expressed;protein|retrotransposon protein, putative, unclassified, expressed	LOC_Os01g04880.2	1	GlyGly (K)	K	140	PSLEESKKSPVSQTG	930.654	Filtered	2094.93	3462.46	2532.87	2657.61	2835.35	1678.12	1562.63	1822.3	2580.11	Filtered		Filtered	_K[GlyGly (K)]SPVSQTGTPK_.2	_K[GlyGly (K)]SPVSQTGTPK_.2	_K[GlyGly (K)]SPVSQTGTPK_.2	_K[GlyGly (K)]SPVSQTGTPK_.2		_K[GlyGly (K)]SPVSQTGTPK_.2	_K[GlyGly (K)]SPVSQTGTPK_.2	_K[GlyGly (K)]SPVSQTGTPK_.2	_K[GlyGly (K)]SPVSQTGTPK_.2	Filtered	1	Filtered	1	1	1	1	1	1	1	1	1	Filtered	0	Filtered	2730.72	3718.63	3270.47	3464.17
LOC_Os01g04880.1;LOC_Os01g04880.2	protein|retrotransposon protein, putative, unclassified, expressed;protein|retrotransposon protein, putative, unclassified, expressed	LOC_Os01g04880.1	1	GlyGly (K)	K	150	VSQTGTPKTRPTALK	930.654	Filtered	2094.93	3462.46	2532.87	2657.61	2835.35	1678.12	1562.63	1822.3	2580.11	Filtered	_SPVSQTGTPK[GlyGly (K)]TR_.2	Filtered		_SPVSQTGTPK[GlyGly (K)]TR_.2	_SPVSQTGTPK[GlyGly (K)]TR_.2		_SPVSQTGTPK[GlyGly (K)]TR_.2	_SPVSQTGTPK[GlyGly (K)]TR_.2			_SPVSQTGTPK[GlyGly (K)]TR_.2	Filtered	1	Filtered	1	1	1	1	1	1	1	1	1	Filtered	640.69	Filtered	0	3291.76	1771.44	0
LOC_Os01g04880.1;LOC_Os01g04880.2	protein|retrotransposon protein, putative, unclassified, expressed;protein|retrotransposon protein, putative, unclassified, expressed	LOC_Os01g04880.2	1	GlyGly (K)	K	150	VSQTGTPKTRPTALK	930.654	Filtered	2094.93	3462.46	2532.87	2657.61	2835.35	1678.12	1562.63	1822.3	2580.11	Filtered	_SPVSQTGTPK[GlyGly (K)]TR_.2	Filtered		_SPVSQTGTPK[GlyGly (K)]TR_.2	_SPVSQTGTPK[GlyGly (K)]TR_.2		_SPVSQTGTPK[GlyGly (K)]TR_.2	_SPVSQTGTPK[GlyGly (K)]TR_.2			_SPVSQTGTPK[GlyGly (K)]TR_.2	Filtered	1	Filtered	1	1	1	1	1	1	1	1	1	Filtered	640.69	Filtered	0	3291.76	1771.44	0
LOC_Os01g04910.1	protein|TP53RK-binding protein, putative, expressed	LOC_Os01g04910.1	1	GlyGly (K)	K	117	DASNEEIKAVEKLIC	4759.18	6600.26	5267.57	4168.99	5804.01	4434.25	5569.1	4701.58	4939.29	4670.95	3611.51	5291.49	_FDASNEEIK[GlyGly (K)]AVEK_.2	_FDASNEEIK[GlyGly (K)]AVEK_.2	_FDASNEEIK[GlyGly (K)]AVEK_.2;_FDASNEEIK[GlyGly (K)]AVEK_.3		_FDASNEEIK[GlyGly (K)]AVEK_.2	_FDASNEEIK[GlyGly (K)]AVEK_.2	_FDASNEEIK[GlyGly (K)]AVEK_.2;_FDASNEEIK[GlyGly (K)]AVEK_.3	_FDASNEEIK[GlyGly (K)]AVEK_.2	_FDASNEEIK[GlyGly (K)]AVEK_.2	_FDASNEEIK[GlyGly (K)]AVEK_.2;_FDASNEEIK[GlyGly (K)]AVEK_.3	_FDASNEEIK[GlyGly (K)]AVEK_.2;_FDASNEEIK[GlyGly (K)]AVEK_.3	_FDASNEEIK[GlyGly (K)]AVEK_.2;_FDASNEEIK[GlyGly (K)]AVEK_.3	1	1	1	1	1	1	1	1	1	1	1	1	1308.12	1659.27	4135.49	0	672.95	2230.77
LOC_Os01g04920.1;LOC_Os01g04920.2	protein|glycosyl transferase, group 1 domain containing protein, expressed;protein|glycosyl transferase, group 1 domain containing protein, expressed	LOC_Os01g04920.1	1	GlyGly (K)	K	263	VPSVAISKDFETAHV	5166.04	7613.18	14428.5	17633.9	6143.6	13465.1	8146.65	7455.78	7822.37	10308.5	7658.34	Filtered	_AADLTLVPSVAISK[GlyGly (K)]DFETAHVISANR_.4	_AADLTLVPSVAISK[GlyGly (K)]DFETAHVISANR_.4	_AADLTLVPSVAISK[GlyGly (K)]DFETAHVISANR_.4	_AADLTLVPSVAISK[GlyGly (K)]DFETAHVISANR_.4	_AADLTLVPSVAISK[GlyGly (K)]DFETAHVISANR_.4	_AADLTLVPSVAISK[GlyGly (K)]DFETAHVISANR_.4	_AADLTLVPSVAISK[GlyGly (K)]DFETAHVISANR_.4	_AADLTLVPSVAISK[GlyGly (K)]DFETAHVISANR_.4	_AADLTLVPSVAISK[GlyGly (K)]DFETAHVISANR_.4	_AADLTLVPSVAISK[GlyGly (K)]DFETAHVISANR_.4	_AADLTLVPSVAISK[GlyGly (K)]DFETAHVISANR_.4	Filtered	1	1	1	1	1	1	1	1	1	1	1	Filtered	5166.04	7613.18	14428.5	17633.9	6143.6	13465.1
LOC_Os01g04920.1;LOC_Os01g04920.2	protein|glycosyl transferase, group 1 domain containing protein, expressed;protein|glycosyl transferase, group 1 domain containing protein, expressed	LOC_Os01g04920.2	1	GlyGly (K)	K	263	VPSVAISKDFETAHV	5166.04	7613.18	14428.5	17633.9	6143.6	13465.1	8146.65	7455.78	7822.37	10308.5	7658.34	Filtered	_AADLTLVPSVAISK[GlyGly (K)]DFETAHVISANR_.4	_AADLTLVPSVAISK[GlyGly (K)]DFETAHVISANR_.4	_AADLTLVPSVAISK[GlyGly (K)]DFETAHVISANR_.4	_AADLTLVPSVAISK[GlyGly (K)]DFETAHVISANR_.4	_AADLTLVPSVAISK[GlyGly (K)]DFETAHVISANR_.4	_AADLTLVPSVAISK[GlyGly (K)]DFETAHVISANR_.4	_AADLTLVPSVAISK[GlyGly (K)]DFETAHVISANR_.4	_AADLTLVPSVAISK[GlyGly (K)]DFETAHVISANR_.4	_AADLTLVPSVAISK[GlyGly (K)]DFETAHVISANR_.4	_AADLTLVPSVAISK[GlyGly (K)]DFETAHVISANR_.4	_AADLTLVPSVAISK[GlyGly (K)]DFETAHVISANR_.4	Filtered	1	1	1	1	1	1	1	1	1	1	1	Filtered	5166.04	7613.18	14428.5	17633.9	6143.6	13465.1
LOC_Os01g04950.1;LOC_Os01g04950.2;LOC_Os01g04950.3	protein|peptide transporter PTR2, putative, expressed;protein|peptide transporter PTR2, putative, expressed;protein|peptide transporter PTR2, putative, expressed	LOC_Os01g04950.1	1	GlyGly (K)	K	573	TADSPDDKAEHAGAN	5558.23	8194.74	6319.67	8270.14	7665.12	5178.37	3558.71	8099.46	5502.71	7184.66	7735.49	5798.46	_TADSPDDK[GlyGly (K)]AEHAGAN_.2;_TADSPDDK[GlyGly (K)]AEHAGAN_.3	_TADSPDDK[GlyGly (K)]AEHAGAN_.2;_TADSPDDK[GlyGly (K)]AEHAGAN_.3	_TADSPDDK[GlyGly (K)]AEHAGAN_.2;_TADSPDDK[GlyGly (K)]AEHAGAN_.3	_TADSPDDK[GlyGly (K)]AEHAGAN_.2;_TADSPDDK[GlyGly (K)]AEHAGAN_.3	_TADSPDDK[GlyGly (K)]AEHAGAN_.2;_TADSPDDK[GlyGly (K)]AEHAGAN_.3	_TADSPDDK[GlyGly (K)]AEHAGAN_.2;_TADSPDDK[GlyGly (K)]AEHAGAN_.3	_TADSPDDK[GlyGly (K)]AEHAGAN_.2;_TADSPDDK[GlyGly (K)]AEHAGAN_.3	_TADSPDDK[GlyGly (K)]AEHAGAN_.2;_TADSPDDK[GlyGly (K)]AEHAGAN_.3	_TADSPDDK[GlyGly (K)]AEHAGAN_.2;_TADSPDDK[GlyGly (K)]AEHAGAN_.3	_TADSPDDK[GlyGly (K)]AEHAGAN_.2;_TADSPDDK[GlyGly (K)]AEHAGAN_.3;_KTADSPDDK[GlyGly (K)]AEHAGAN_.3	_TADSPDDK[GlyGly (K)]AEHAGAN_.2;_TADSPDDK[GlyGly (K)]AEHAGAN_.3;_KTADSPDDK[GlyGly (K)]AEHAGAN_.3	_TADSPDDK[GlyGly (K)]AEHAGAN_.2	1	1	1	1	1	1	1	1	1	1	1	1	11008.7	16127.2	13034.9	15486.3	12479.2	12337.6
LOC_Os01g04950.1;LOC_Os01g04950.2;LOC_Os01g04950.3	protein|peptide transporter PTR2, putative, expressed;protein|peptide transporter PTR2, putative, expressed;protein|peptide transporter PTR2, putative, expressed	LOC_Os01g04950.2	1	GlyGly (K)	K	573	TADSPDDKAEHAGAN	5558.23	8194.74	6319.67	8270.14	7665.12	5178.37	3558.71	8099.46	5502.71	7184.66	7735.49	5798.46	_TADSPDDK[GlyGly (K)]AEHAGAN_.2;_TADSPDDK[GlyGly (K)]AEHAGAN_.3	_TADSPDDK[GlyGly (K)]AEHAGAN_.2;_TADSPDDK[GlyGly (K)]AEHAGAN_.3	_TADSPDDK[GlyGly (K)]AEHAGAN_.2;_TADSPDDK[GlyGly (K)]AEHAGAN_.3	_TADSPDDK[GlyGly (K)]AEHAGAN_.2;_TADSPDDK[GlyGly (K)]AEHAGAN_.3	_TADSPDDK[GlyGly (K)]AEHAGAN_.2;_TADSPDDK[GlyGly (K)]AEHAGAN_.3	_TADSPDDK[GlyGly (K)]AEHAGAN_.2;_TADSPDDK[GlyGly (K)]AEHAGAN_.3	_TADSPDDK[GlyGly (K)]AEHAGAN_.2;_TADSPDDK[GlyGly (K)]AEHAGAN_.3	_TADSPDDK[GlyGly (K)]AEHAGAN_.2;_TADSPDDK[GlyGly (K)]AEHAGAN_.3	_TADSPDDK[GlyGly (K)]AEHAGAN_.2;_TADSPDDK[GlyGly (K)]AEHAGAN_.3	_TADSPDDK[GlyGly (K)]AEHAGAN_.2;_TADSPDDK[GlyGly (K)]AEHAGAN_.3;_KTADSPDDK[GlyGly (K)]AEHAGAN_.3	_TADSPDDK[GlyGly (K)]AEHAGAN_.2;_TADSPDDK[GlyGly (K)]AEHAGAN_.3;_KTADSPDDK[GlyGly (K)]AEHAGAN_.3	_TADSPDDK[GlyGly (K)]AEHAGAN_.2	1	1	1	1	1	1	1	1	1	1	1	1	11008.7	16127.2	13034.9	15486.3	12479.2	12337.6
LOC_Os01g04950.1;LOC_Os01g04950.2;LOC_Os01g04950.3	protein|peptide transporter PTR2, putative, expressed;protein|peptide transporter PTR2, putative, expressed;protein|peptide transporter PTR2, putative, expressed	LOC_Os01g04950.3	1	GlyGly (K)	K	573	TADSPDDKAEHAGAN	5558.23	8194.74	6319.67	8270.14	7665.12	5178.37	3558.71	8099.46	5502.71	7184.66	7735.49	5798.46	_TADSPDDK[GlyGly (K)]AEHAGAN_.2;_TADSPDDK[GlyGly (K)]AEHAGAN_.3	_TADSPDDK[GlyGly (K)]AEHAGAN_.2;_TADSPDDK[GlyGly (K)]AEHAGAN_.3	_TADSPDDK[GlyGly (K)]AEHAGAN_.2;_TADSPDDK[GlyGly (K)]AEHAGAN_.3	_TADSPDDK[GlyGly (K)]AEHAGAN_.2;_TADSPDDK[GlyGly (K)]AEHAGAN_.3	_TADSPDDK[GlyGly (K)]AEHAGAN_.2;_TADSPDDK[GlyGly (K)]AEHAGAN_.3	_TADSPDDK[GlyGly (K)]AEHAGAN_.2;_TADSPDDK[GlyGly (K)]AEHAGAN_.3	_TADSPDDK[GlyGly (K)]AEHAGAN_.2;_TADSPDDK[GlyGly (K)]AEHAGAN_.3	_TADSPDDK[GlyGly (K)]AEHAGAN_.2;_TADSPDDK[GlyGly (K)]AEHAGAN_.3	_TADSPDDK[GlyGly (K)]AEHAGAN_.2;_TADSPDDK[GlyGly (K)]AEHAGAN_.3	_TADSPDDK[GlyGly (K)]AEHAGAN_.2;_TADSPDDK[GlyGly (K)]AEHAGAN_.3;_KTADSPDDK[GlyGly (K)]AEHAGAN_.3	_TADSPDDK[GlyGly (K)]AEHAGAN_.2;_TADSPDDK[GlyGly (K)]AEHAGAN_.3;_KTADSPDDK[GlyGly (K)]AEHAGAN_.3	_TADSPDDK[GlyGly (K)]AEHAGAN_.2	1	1	1	1	1	1	1	1	1	1	1	1	11008.7	16127.2	13034.9	15486.3	12479.2	12337.6
LOC_Os01g04950.1;LOC_Os01g04950.2;LOC_Os01g04950.3	protein|peptide transporter PTR2, putative, expressed;protein|peptide transporter PTR2, putative, expressed;protein|peptide transporter PTR2, putative, expressed	LOC_Os01g04950.1	1	GlyGly (K)	K	565	ASWYTYKKTADSPDD	5558.23	8194.74	6319.67	8270.14	7665.12	5178.37	3558.71	8099.46	5502.71	7184.66	7735.49	5798.46	_K[GlyGly (K)]TADSPDDKAEHAGAN_.3	_K[GlyGly (K)]TADSPDDKAEHAGAN_.3			_K[GlyGly (K)]TADSPDDKAEHAGAN_.3	_K[GlyGly (K)]TADSPDDKAEHAGAN_.3					_K[GlyGly (K)]TADSPDDKAEHAGAN_.3		0.975826	0.781434	0.794207	0.5	0.96745	0.780948	0.5	0.5	0.536523	0.780884	0.861097	0.331974	1.0374	216.67	0	0	488.056	154.348
LOC_Os01g04950.1;LOC_Os01g04950.2;LOC_Os01g04950.3	protein|peptide transporter PTR2, putative, expressed;protein|peptide transporter PTR2, putative, expressed;protein|peptide transporter PTR2, putative, expressed	LOC_Os01g04950.2	1	GlyGly (K)	K	565	ASWYTYKKTADSPDD	5558.23	8194.74	6319.67	8270.14	7665.12	5178.37	3558.71	8099.46	5502.71	7184.66	7735.49	5798.46	_K[GlyGly (K)]TADSPDDKAEHAGAN_.3	_K[GlyGly (K)]TADSPDDKAEHAGAN_.3			_K[GlyGly (K)]TADSPDDKAEHAGAN_.3	_K[GlyGly (K)]TADSPDDKAEHAGAN_.3					_K[GlyGly (K)]TADSPDDKAEHAGAN_.3		0.975826	0.781434	0.794207	0.5	0.96745	0.780948	0.5	0.5	0.536523	0.780884	0.861097	0.331974	1.0374	216.67	0	0	488.056	154.348
LOC_Os01g04950.1;LOC_Os01g04950.2;LOC_Os01g04950.3	protein|peptide transporter PTR2, putative, expressed;protein|peptide transporter PTR2, putative, expressed;protein|peptide transporter PTR2, putative, expressed	LOC_Os01g04950.3	1	GlyGly (K)	K	565	ASWYTYKKTADSPDD	5558.23	8194.74	6319.67	8270.14	7665.12	5178.37	3558.71	8099.46	5502.71	7184.66	7735.49	5798.46	_K[GlyGly (K)]TADSPDDKAEHAGAN_.3	_K[GlyGly (K)]TADSPDDKAEHAGAN_.3			_K[GlyGly (K)]TADSPDDKAEHAGAN_.3	_K[GlyGly (K)]TADSPDDKAEHAGAN_.3					_K[GlyGly (K)]TADSPDDKAEHAGAN_.3		0.975826	0.781434	0.794207	0.5	0.96745	0.780948	0.5	0.5	0.536523	0.780884	0.861097	0.331974	1.0374	216.67	0	0	488.056	154.348
LOC_Os01g05420.1	protein|IWS1 C-terminus family protein, putative, expressed	LOC_Os01g05420.1	1	GlyGly (K)	K	162	KRGGSGGKGFGGGGG	679.355	Filtered	Filtered	Filtered	1049.92	Filtered	689.322	1609.62	Filtered	1591.74	2194.59	Filtered	_GGSGGK[GlyGly (K)]GFGGGGGGGHGDQDEGER_.3	Filtered	Filtered	Filtered	_GGSGGK[GlyGly (K)]GFGGGGGGGHGDQDEGER_.3	Filtered	_GGSGGK[GlyGly (K)]GFGGGGGGGHGDQDEGER_.3	_GGSGGK[GlyGly (K)]GFGGGGGGGHGDQDEGER_.3	Filtered	_GGSGGK[GlyGly (K)]GFGGGGGGGHGDQDEGER_.3	_GGSGGK[GlyGly (K)]GFGGGGGGGHGDQDEGER_.3	Filtered	1	Filtered	Filtered	Filtered	1	Filtered	1	1	Filtered	1	1	Filtered	647.104	Filtered	Filtered	Filtered	1000.08	Filtered
LOC_Os01g05420.1	protein|IWS1 C-terminus family protein, putative, expressed	LOC_Os01g05420.1	1	GlyGly (K)	K	291	ANLNRQSKPAINKLM	679.355	Filtered	Filtered	Filtered	1049.92	Filtered	689.322	1609.62	Filtered	1591.74	2194.59	Filtered		Filtered	Filtered	Filtered		Filtered	_QSK[GlyGly (K)]PAINK_.2	_QSK[GlyGly (K)]PAINK_.2	Filtered			Filtered	1	Filtered	Filtered	Filtered	1	Filtered	1	1	Filtered	1	1	Filtered	0	Filtered	Filtered	Filtered	0	Filtered
LOC_Os01g05470.1	protein|transcription factor X1, putative, expressed	LOC_Os01g05470.1	1	GlyGly (K)	K	462	VEDQKREKEDVLARM	5781.17	5038.21	6065.81	6339.91	6394.08	5561.53	6932.3	5243.26	5761	4679.32	4626.93	2964.41	_EK[GlyGly (K)]EDVLAR_.2	_EK[GlyGly (K)]EDVLAR_.2	_EK[GlyGly (K)]EDVLAR_.2	_EK[GlyGly (K)]EDVLAR_.2	_EK[GlyGly (K)]EDVLAR_.2	_EK[GlyGly (K)]EDVLAR_.2	_EK[GlyGly (K)]EDVLAR_.2	_EK[GlyGly (K)]EDVLAR_.2	_EK[GlyGly (K)]EDVLAR_.2	_EK[GlyGly (K)]EDVLAR_.2	_EK[GlyGly (K)]EDVLAR_.2	_EK[GlyGly (K)]EDVLAR_.2	1	1	1	1	1	1	1	1	1	1	1	1	7335.25	7481.79	8841.61	8536.24	9772.76	8504.07
LOC_Os01g05470.1	protein|transcription factor X1, putative, expressed	LOC_Os01g05470.1	1	GlyGly (K)	K	302	VVGRYLRKHTNLTTI	5781.17	5038.21	6065.81	6339.91	6394.08	5561.53	6932.3	5243.26	5761	4679.32	4626.93	2964.41	_K[GlyGly (K)]HTNLTTIDEVSK_.3	_K[GlyGly (K)]HTNLTTIDEVSK_.3;_K[GlyGly (K)]HTNLTTIDEVSK_.2	_K[GlyGly (K)]HTNLTTIDEVSK_.3	_K[GlyGly (K)]HTNLTTIDEVSK_.3	_K[GlyGly (K)]HTNLTTIDEVSK_.3;_K[GlyGly (K)]HTNLTTIDEVSK_.2	_K[GlyGly (K)]HTNLTTIDEVSK_.3	_K[GlyGly (K)]HTNLTTIDEVSK_.3;_K[GlyGly (K)]HTNLTTIDEVSK_.2	_K[GlyGly (K)]HTNLTTIDEVSK_.3;_K[GlyGly (K)]HTNLTTIDEVSK_.2	_K[GlyGly (K)]HTNLTTIDEVSK_.3;_K[GlyGly (K)]HTNLTTIDEVSK_.2	_K[GlyGly (K)]HTNLTTIDEVSK_.3;_K[GlyGly (K)]HTNLTTIDEVSK_.2	_K[GlyGly (K)]HTNLTTIDEVSK_.3	_K[GlyGly (K)]HTNLTTIDEVSK_.3	1	1	1	1	1	1	1	1	1	1	1	1	8142.14	8653.05	7733.49	9264.23	9588.25	7092.2
LOC_Os01g05490.1	protein|triosephosphate isomerase, cytosolic, putative, expressed	LOC_Os01g05490.1	1	GlyGly (K)	K	156	KAISERIKDWTNVVV	247400	213129	245913	240244	160055	213526	216638	215396	198579	277962	237459	255373	_IK[GlyGly (K)]DWTNVVVAYEPVWAIGTGK_.3	_IK[GlyGly (K)]DWTNVVVAYEPVWAIGTGK_.3	_IK[GlyGly (K)]DWTNVVVAYEPVWAIGTGK_.3	_IK[GlyGly (K)]DWTNVVVAYEPVWAIGTGK_.3	_IK[GlyGly (K)]DWTNVVVAYEPVWAIGTGK_.3	_IK[GlyGly (K)]DWTNVVVAYEPVWAIGTGK_.3	_IK[GlyGly (K)]DWTNVVVAYEPVWAIGTGK_.3	_IK[GlyGly (K)]DWTNVVVAYEPVWAIGTGK_.3	_IK[GlyGly (K)]DWTNVVVAYEPVWAIGTGK_.3	_IK[GlyGly (K)]DWTNVVVAYEPVWAIGTGK_.3	_IK[GlyGly (K)]DWTNVVVAYEPVWAIGTGK_.3	_IK[GlyGly (K)]DWTNVVVAYEPVWAIGTGK_.3	1	1	1	1	1	1	1	1	1	1	1	1	147762	161766	324618	512733	87658.8	237447
LOC_Os01g05490.1	protein|triosephosphate isomerase, cytosolic, putative, expressed	LOC_Os01g05490.1	1	GlyGly (K)	K	22	GTTDQVDKIVKILNE	247400	213129	245913	240244	160055	213526	216638	215396	198579	277962	237459	255373	_C[Carbamidomethyl (C)]NGTTDQVDK[GlyGly (K)]IVK_.2;_C[Carbamidomethyl (C)]NGTTDQVDK[GlyGly (K)]IVK_.3	_C[Carbamidomethyl (C)]NGTTDQVDK[GlyGly (K)]IVK_.2;_C[Carbamidomethyl (C)]NGTTDQVDK[GlyGly (K)]IVK_.3	_C[Carbamidomethyl (C)]NGTTDQVDK[GlyGly (K)]IVK_.2;_C[Carbamidomethyl (C)]NGTTDQVDK[GlyGly (K)]IVK_.3	_C[Carbamidomethyl (C)]NGTTDQVDK[GlyGly (K)]IVK_.2;_C[Carbamidomethyl (C)]NGTTDQVDK[GlyGly (K)]IVK_.3	_C[Carbamidomethyl (C)]NGTTDQVDK[GlyGly (K)]IVK_.2;_C[Carbamidomethyl (C)]NGTTDQVDK[GlyGly (K)]IVK_.3	_C[Carbamidomethyl (C)]NGTTDQVDK[GlyGly (K)]IVK_.2;_C[Carbamidomethyl (C)]NGTTDQVDK[GlyGly (K)]IVK_.3	_C[Carbamidomethyl (C)]NGTTDQVDK[GlyGly (K)]IVK_.2;_C[Carbamidomethyl (C)]NGTTDQVDK[GlyGly (K)]IVK_.3	_C[Carbamidomethyl (C)]NGTTDQVDK[GlyGly (K)]IVK_.2;_C[Carbamidomethyl (C)]NGTTDQVDK[GlyGly (K)]IVK_.3	_C[Carbamidomethyl (C)]NGTTDQVDK[GlyGly (K)]IVK_.2;_C[Carbamidomethyl (C)]NGTTDQVDK[GlyGly (K)]IVK_.3	_C[Carbamidomethyl (C)]NGTTDQVDK[GlyGly (K)]IVK_.2;_C[Carbamidomethyl (C)]NGTTDQVDK[GlyGly (K)]IVK_.3	_C[Carbamidomethyl (C)]NGTTDQVDK[GlyGly (K)]IVK_.2;_C[Carbamidomethyl (C)]NGTTDQVDK[GlyGly (K)]IVK_.3	_C[Carbamidomethyl (C)]NGTTDQVDK[GlyGly (K)]IVK_.2;_C[Carbamidomethyl (C)]NGTTDQVDK[GlyGly (K)]IVK_.3	1	1	1	1	1	1	1	1	1	1	1	1	58279.5	69023	69896.9	82083.1	60217.7	77986.4
LOC_Os01g05490.1	protein|triosephosphate isomerase, cytosolic, putative, expressed	LOC_Os01g05490.1	1	GlyGly (K)	K	70	AAQNCWVKKGGAFTG	247400	213129	245913	240244	160055	213526	216638	215396	198579	277962	237459	255373	_SQLRPEIQVAAQNC[Carbamidomethyl (C)]WVK[GlyGly (K)]K_.3;_SQLRPEIQVAAQNC[Carbamidomethyl (C)]WVK[GlyGly (K)]K_.4	_SQLRPEIQVAAQNC[Carbamidomethyl (C)]WVK[GlyGly (K)]K_.3;_SQLRPEIQVAAQNC[Carbamidomethyl (C)]WVK[GlyGly (K)]K_.4	_SQLRPEIQVAAQNC[Carbamidomethyl (C)]WVK[GlyGly (K)]K_.3;_SQLRPEIQVAAQNC[Carbamidomethyl (C)]WVK[GlyGly (K)]K_.4	_SQLRPEIQVAAQNC[Carbamidomethyl (C)]WVK[GlyGly (K)]K_.3;_SQLRPEIQVAAQNC[Carbamidomethyl (C)]WVK[GlyGly (K)]K_.4	_SQLRPEIQVAAQNC[Carbamidomethyl (C)]WVK[GlyGly (K)]K_.3;_SQLRPEIQVAAQNC[Carbamidomethyl (C)]WVK[GlyGly (K)]K_.4	_SQLRPEIQVAAQNC[Carbamidomethyl (C)]WVK[GlyGly (K)]K_.3;_SQLRPEIQVAAQNC[Carbamidomethyl (C)]WVK[GlyGly (K)]K_.4	_SQLRPEIQVAAQNC[Carbamidomethyl (C)]WVK[GlyGly (K)]K_.3;_SQLRPEIQVAAQNC[Carbamidomethyl (C)]WVK[GlyGly (K)]K_.4	_SQLRPEIQVAAQNC[Carbamidomethyl (C)]WVK[GlyGly (K)]K_.3;_SQLRPEIQVAAQNC[Carbamidomethyl (C)]WVK[GlyGly (K)]K_.4	_SQLRPEIQVAAQNC[Carbamidomethyl (C)]WVK[GlyGly (K)]K_.3;_SQLRPEIQVAAQNC[Carbamidomethyl (C)]WVK[GlyGly (K)]K_.4	_SQLRPEIQVAAQNC[Carbamidomethyl (C)]WVK[GlyGly (K)]K_.3;_SQLRPEIQVAAQNC[Carbamidomethyl (C)]WVK[GlyGly (K)]K_.4	_SQLRPEIQVAAQNC[Carbamidomethyl (C)]WVK[GlyGly (K)]K_.3;_SQLRPEIQVAAQNC[Carbamidomethyl (C)]WVK[GlyGly (K)]K_.4	_SQLRPEIQVAAQNC[Carbamidomethyl (C)]WVK[GlyGly (K)]K_.3	1	1	1	1	1	1	1	1	1	1	1	1	28661.2	33363.6	30892.8	32125	19081.6	30308.2
LOC_Os01g05490.1	protein|triosephosphate isomerase, cytosolic, putative, expressed	LOC_Os01g05490.1	1	GlyGly (K)	K	191	EVHDGLRKWLAANVS	247400	213129	245913	240244	160055	213526	216638	215396	198579	277962	237459	255373	_K[GlyGly (K)]WLAANVSAEVAESTR_.3;_K[GlyGly (K)]WLAANVSAEVAESTR_.2	_K[GlyGly (K)]WLAANVSAEVAESTR_.3;_K[GlyGly (K)]WLAANVSAEVAESTR_.2	_K[GlyGly (K)]WLAANVSAEVAESTR_.3;_K[GlyGly (K)]WLAANVSAEVAESTR_.2	_K[GlyGly (K)]WLAANVSAEVAESTR_.3;_K[GlyGly (K)]WLAANVSAEVAESTR_.2	_K[GlyGly (K)]WLAANVSAEVAESTR_.3;_K[GlyGly (K)]WLAANVSAEVAESTR_.2	_K[GlyGly (K)]WLAANVSAEVAESTR_.3;_K[GlyGly (K)]WLAANVSAEVAESTR_.2	_K[GlyGly (K)]WLAANVSAEVAESTR_.3;_K[GlyGly (K)]WLAANVSAEVAESTR_.2	_K[GlyGly (K)]WLAANVSAEVAESTR_.3;_K[GlyGly (K)]WLAANVSAEVAESTR_.2	_K[GlyGly (K)]WLAANVSAEVAESTR_.3;_K[GlyGly (K)]WLAANVSAEVAESTR_.2	_K[GlyGly (K)]WLAANVSAEVAESTR_.3;_K[GlyGly (K)]WLAANVSAEVAESTR_.2	_K[GlyGly (K)]WLAANVSAEVAESTR_.3;_K[GlyGly (K)]WLAANVSAEVAESTR_.2	_K[GlyGly (K)]WLAANVSAEVAESTR_.3	1	1	1	1	1	1	1	1	1	1	1	1	17358.5	22340.3	35392.9	42515.6	7799.15	31223.5
LOC_Os01g05500.1;LOC_Os01g05500.2	protein|zinc finger protein, putative, expressed;protein|zinc finger protein, putative, expressed	LOC_Os01g05500.1	1	GlyGly (K)	K	1546	FLKALSGKVNDTTEP	19156.7	19265.5	12787.7	17252.2	27884.4	23722.6	13854.5	19328.6	36195.2	15678.9	23863.7	33693.5	_ALSGK[GlyGly (K)]VNDTTEPALDPSLR_.3	_ALSGK[GlyGly (K)]VNDTTEPALDPSLR_.3	_ALSGK[GlyGly (K)]VNDTTEPALDPSLR_.3	_ALSGK[GlyGly (K)]VNDTTEPALDPSLR_.3	_ALSGK[GlyGly (K)]VNDTTEPALDPSLR_.3	_ALSGK[GlyGly (K)]VNDTTEPALDPSLR_.3	_ALSGK[GlyGly (K)]VNDTTEPALDPSLR_.3	_ALSGK[GlyGly (K)]VNDTTEPALDPSLR_.3	_ALSGK[GlyGly (K)]VNDTTEPALDPSLR_.3	_ALSGK[GlyGly (K)]VNDTTEPALDPSLR_.3	_ALSGK[GlyGly (K)]VNDTTEPALDPSLR_.3	_ALSGK[GlyGly (K)]VNDTTEPALDPSLR_.3	1	1	1	1	1	1	1	1	1	1	1	1	19414.9	36696	44525.8	51888.3	19475.7	47809.1
LOC_Os01g05500.1;LOC_Os01g05500.2	protein|zinc finger protein, putative, expressed;protein|zinc finger protein, putative, expressed	LOC_Os01g05500.2	1	GlyGly (K)	K	1546	FLKALSGKVNDTTEP	19156.7	19265.5	12787.7	17252.2	27884.4	23722.6	13854.5	19328.6	36195.2	15678.9	23863.7	33693.5	_ALSGK[GlyGly (K)]VNDTTEPALDPSLR_.3	_ALSGK[GlyGly (K)]VNDTTEPALDPSLR_.3	_ALSGK[GlyGly (K)]VNDTTEPALDPSLR_.3	_ALSGK[GlyGly (K)]VNDTTEPALDPSLR_.3	_ALSGK[GlyGly (K)]VNDTTEPALDPSLR_.3	_ALSGK[GlyGly (K)]VNDTTEPALDPSLR_.3	_ALSGK[GlyGly (K)]VNDTTEPALDPSLR_.3	_ALSGK[GlyGly (K)]VNDTTEPALDPSLR_.3	_ALSGK[GlyGly (K)]VNDTTEPALDPSLR_.3	_ALSGK[GlyGly (K)]VNDTTEPALDPSLR_.3	_ALSGK[GlyGly (K)]VNDTTEPALDPSLR_.3	_ALSGK[GlyGly (K)]VNDTTEPALDPSLR_.3	1	1	1	1	1	1	1	1	1	1	1	1	19414.9	36696	44525.8	51888.3	19475.7	47809.1
LOC_Os01g05500.1;LOC_Os01g05500.2	protein|zinc finger protein, putative, expressed;protein|zinc finger protein, putative, expressed	LOC_Os01g05500.1	1	GlyGly (K)	K	1407	TKHLHPSKSSGSVTR	19156.7	19265.5	12787.7	17252.2	27884.4	23722.6	13854.5	19328.6	36195.2	15678.9	23863.7	33693.5			_HLHPSK[GlyGly (K)]SSGSVTR_.3	_HLHPSK[GlyGly (K)]SSGSVTR_.3	_HLHPSK[GlyGly (K)]SSGSVTR_.3;_HLHPSK[GlyGly (K)]SSGSVTR_.2	_HLHPSK[GlyGly (K)]SSGSVTR_.3		_HLHPSK[GlyGly (K)]SSGSVTR_.3		_HLHPSK[GlyGly (K)]SSGSVTR_.3			1	1	1	1	1	1	1	1	1	1	1	1	0	0	245.171	378.502	6727.83	3174.85
LOC_Os01g05500.1;LOC_Os01g05500.2	protein|zinc finger protein, putative, expressed;protein|zinc finger protein, putative, expressed	LOC_Os01g05500.2	1	GlyGly (K)	K	1407	TKHLHPSKSSGSVTR	19156.7	19265.5	12787.7	17252.2	27884.4	23722.6	13854.5	19328.6	36195.2	15678.9	23863.7	33693.5			_HLHPSK[GlyGly (K)]SSGSVTR_.3	_HLHPSK[GlyGly (K)]SSGSVTR_.3	_HLHPSK[GlyGly (K)]SSGSVTR_.3;_HLHPSK[GlyGly (K)]SSGSVTR_.2	_HLHPSK[GlyGly (K)]SSGSVTR_.3		_HLHPSK[GlyGly (K)]SSGSVTR_.3		_HLHPSK[GlyGly (K)]SSGSVTR_.3			1	1	1	1	1	1	1	1	1	1	1	1	0	0	245.171	378.502	6727.83	3174.85
LOC_Os01g05540.1	protein|expressed protein	LOC_Os01g05540.1	1	GlyGly (K)	K	63	VDPYAAAKRGGGGGD	35247.2	46968	48554.5	45992.4	45108.6	44281.2	31356.2	31923.2	37135.1	29169.3	33393.9	37189.5	_VDPYAAAK[GlyGly (K)]R_.2	_VDPYAAAK[GlyGly (K)]R_.2	_VDPYAAAK[GlyGly (K)]R_.2	_VDPYAAAK[GlyGly (K)]R_.2	_VDPYAAAK[GlyGly (K)]R_.2	_VDPYAAAK[GlyGly (K)]R_.2	_VDPYAAAK[GlyGly (K)]R_.2	_VDPYAAAK[GlyGly (K)]R_.2	_VDPYAAAK[GlyGly (K)]R_.2	_VDPYAAAK[GlyGly (K)]R_.2	_VDPYAAAK[GlyGly (K)]R_.2	_VDPYAAAK[GlyGly (K)]R_.2	1	1	1	1	1	1	1	1	1	1	1	1	47390.4	55797.6	57682.4	54638.7	47919	52605.7
LOC_Os01g05560.1	protein|expressed protein	LOC_Os01g05560.1	1	GlyGly (K)	K	14	KKRRSKGKDGAVAPV	17392.5	14664.6	17231.4	17337.3	16850.2	16238.3	14650.9	14496	14619.4	12252.9	12298.1	9957.58	_GK[GlyGly (K)]DGAVAPVGLR_.3;_GK[GlyGly (K)]DGAVAPVGLR_.2	_GK[GlyGly (K)]DGAVAPVGLR_.3;_GK[GlyGly (K)]DGAVAPVGLR_.2	_GK[GlyGly (K)]DGAVAPVGLR_.3;_GK[GlyGly (K)]DGAVAPVGLR_.2	_GK[GlyGly (K)]DGAVAPVGLR_.3;_GK[GlyGly (K)]DGAVAPVGLR_.2	_GK[GlyGly (K)]DGAVAPVGLR_.3;_GK[GlyGly (K)]DGAVAPVGLR_.2	_GK[GlyGly (K)]DGAVAPVGLR_.3;_GK[GlyGly (K)]DGAVAPVGLR_.2	_GK[GlyGly (K)]DGAVAPVGLR_.3;_GK[GlyGly (K)]DGAVAPVGLR_.2	_GK[GlyGly (K)]DGAVAPVGLR_.3;_GK[GlyGly (K)]DGAVAPVGLR_.2	_GK[GlyGly (K)]DGAVAPVGLR_.3;_GK[GlyGly (K)]DGAVAPVGLR_.2	_GK[GlyGly (K)]DGAVAPVGLR_.3;_GK[GlyGly (K)]DGAVAPVGLR_.2	_GK[GlyGly (K)]DGAVAPVGLR_.3;_GK[GlyGly (K)]DGAVAPVGLR_.2	_GK[GlyGly (K)]DGAVAPVGLR_.3;_GK[GlyGly (K)]DGAVAPVGLR_.2	1	1	1	1	1	1	1	1	1	1	1	1	51040.7	41645.8	49002.2	49236.2	48129.6	46147
LOC_Os01g05610.1;LOC_Os01g05630.1	protein|Core histone H2A/H2B/H3/H4 domain containing protein, putative, expressed;protein|Core histone H2A/H2B/H3/H4 domain containing protein, putative, expressed	LOC_Os01g05610.1	1	GlyGly (K)	K	149	EGTKAVTKFTSA___	1.18446e+06	1.26686e+06	1.50093e+06	1.50534e+06	1.59879e+06	1.39151e+06	1.68259e+06	1.82115e+06	2.03687e+06	1.89638e+06	2.09738e+06	779169	_AVTK[GlyGly (K)]FTSA_.2;_AVTK[GlyGly (K)]FTSA_.1	_AVTK[GlyGly (K)]FTSA_.2;_AVTK[GlyGly (K)]FTSA_.1	_AVTK[GlyGly (K)]FTSA_.2;_AVTK[GlyGly (K)]FTSA_.1	_AVTK[GlyGly (K)]FTSA_.2;_AVTK[GlyGly (K)]FTSA_.1	_AVTK[GlyGly (K)]FTSA_.2;_AVTK[GlyGly (K)]FTSA_.1	_AVTK[GlyGly (K)]FTSA_.2;_AVTK[GlyGly (K)]FTSA_.1	_AVTK[GlyGly (K)]FTSA_.2;_AVTK[GlyGly (K)]FTSA_.1	_AVTK[GlyGly (K)]FTSA_.2;_AVTK[GlyGly (K)]FTSA_.1	_AVTK[GlyGly (K)]FTSA_.2;_AVTK[GlyGly (K)]FTSA_.1	_AVTK[GlyGly (K)]FTSA_.2;_AVTK[GlyGly (K)]FTSA_.1	_AVTK[GlyGly (K)]FTSA_.2;_AVTK[GlyGly (K)]FTSA_.1	_AVTK[GlyGly (K)]FTSA_.2;_AVTK[GlyGly (K)]FTSA_.1	1	1	1	1	1	1	1	1	1	1	1	1	10632338	12504675	13021819	13262216	12298096	14995906
LOC_Os01g05610.1;LOC_Os01g05630.1	protein|Core histone H2A/H2B/H3/H4 domain containing protein, putative, expressed;protein|Core histone H2A/H2B/H3/H4 domain containing protein, putative, expressed	LOC_Os01g05630.1	1	GlyGly (K)	K	149	EGTKAVTKFTSA___	1.18446e+06	1.26686e+06	1.50093e+06	1.50534e+06	1.59879e+06	1.39151e+06	1.68259e+06	1.82115e+06	2.03687e+06	1.89638e+06	2.09738e+06	779169	_AVTK[GlyGly (K)]FTSA_.2;_AVTK[GlyGly (K)]FTSA_.1	_AVTK[GlyGly (K)]FTSA_.2;_AVTK[GlyGly (K)]FTSA_.1	_AVTK[GlyGly (K)]FTSA_.2;_AVTK[GlyGly (K)]FTSA_.1	_AVTK[GlyGly (K)]FTSA_.2;_AVTK[GlyGly (K)]FTSA_.1	_AVTK[GlyGly (K)]FTSA_.2;_AVTK[GlyGly (K)]FTSA_.1	_AVTK[GlyGly (K)]FTSA_.2;_AVTK[GlyGly (K)]FTSA_.1	_AVTK[GlyGly (K)]FTSA_.2;_AVTK[GlyGly (K)]FTSA_.1	_AVTK[GlyGly (K)]FTSA_.2;_AVTK[GlyGly (K)]FTSA_.1	_AVTK[GlyGly (K)]FTSA_.2;_AVTK[GlyGly (K)]FTSA_.1	_AVTK[GlyGly (K)]FTSA_.2;_AVTK[GlyGly (K)]FTSA_.1	_AVTK[GlyGly (K)]FTSA_.2;_AVTK[GlyGly (K)]FTSA_.1	_AVTK[GlyGly (K)]FTSA_.2;_AVTK[GlyGly (K)]FTSA_.1	1	1	1	1	1	1	1	1	1	1	1	1	10632338	12504675	13021819	13262216	12298096	14995906
LOC_Os01g05610.1;LOC_Os01g05630.1	protein|Core histone H2A/H2B/H3/H4 domain containing protein, putative, expressed;protein|Core histone H2A/H2B/H3/H4 domain containing protein, putative, expressed	LOC_Os01g05610.1	1	GlyGly (K)	K	108	KLAGESAKLARYNKK	1.18446e+06	1.26686e+06	1.50093e+06	1.50534e+06	1.59879e+06	1.39151e+06	1.68259e+06	1.82115e+06	2.03687e+06	1.89638e+06	2.09738e+06	779169	_LAGESAK[GlyGly (K)]LAR_.2	_LAGESAK[GlyGly (K)]LAR_.2	_LAGESAK[GlyGly (K)]LAR_.2	_LAGESAK[GlyGly (K)]LAR_.2	_LAGESAK[GlyGly (K)]LAR_.2	_LAGESAK[GlyGly (K)]LAR_.2	_LAGESAK[GlyGly (K)]LAR_.2	_LAGESAK[GlyGly (K)]LAR_.2	_LAGESAK[GlyGly (K)]LAR_.2	_LAGESAK[GlyGly (K)]LAR_.2	_LAGESAK[GlyGly (K)]LAR_.2	_LAGESAK[GlyGly (K)]LAR_.2	1	1	1	1	1	1	1	1	1	1	1	1	3338.34	2046.05	3123.25	3766.27	2972.66	1330.06
LOC_Os01g05610.1;LOC_Os01g05630.1	protein|Core histone H2A/H2B/H3/H4 domain containing protein, putative, expressed;protein|Core histone H2A/H2B/H3/H4 domain containing protein, putative, expressed	LOC_Os01g05630.1	1	GlyGly (K)	K	108	KLAGESAKLARYNKK	1.18446e+06	1.26686e+06	1.50093e+06	1.50534e+06	1.59879e+06	1.39151e+06	1.68259e+06	1.82115e+06	2.03687e+06	1.89638e+06	2.09738e+06	779169	_LAGESAK[GlyGly (K)]LAR_.2	_LAGESAK[GlyGly (K)]LAR_.2	_LAGESAK[GlyGly (K)]LAR_.2	_LAGESAK[GlyGly (K)]LAR_.2	_LAGESAK[GlyGly (K)]LAR_.2	_LAGESAK[GlyGly (K)]LAR_.2	_LAGESAK[GlyGly (K)]LAR_.2	_LAGESAK[GlyGly (K)]LAR_.2	_LAGESAK[GlyGly (K)]LAR_.2	_LAGESAK[GlyGly (K)]LAR_.2	_LAGESAK[GlyGly (K)]LAR_.2	_LAGESAK[GlyGly (K)]LAR_.2	1	1	1	1	1	1	1	1	1	1	1	1	3338.34	2046.05	3123.25	3766.27	2972.66	1330.06
LOC_Os01g05670.1	protein|3-oxo-5-alpha-steroid 4-dehydrogenase, putative, expressed	LOC_Os01g05670.1	1	GlyGly (K)	K	21	VRGGVELKDSAKVAD	146531	148082	125509	229475	183869	184176	76046	88454.8	64736.3	99986.4	105025	47970.4	_GGVELK[GlyGly (K)]DSAK_.2	_GGVELK[GlyGly (K)]DSAK_.2	_GGVELK[GlyGly (K)]DSAK_.2	_GGVELK[GlyGly (K)]DSAK_.2	_GGVELK[GlyGly (K)]DSAK_.2	_GGVELK[GlyGly (K)]DSAK_.2	_GGVELK[GlyGly (K)]DSAK_.2	_GGVELK[GlyGly (K)]DSAK_.2	_GGVELK[GlyGly (K)]DSAK_.2	_GGVELK[GlyGly (K)]DSAK_.2	_GGVELK[GlyGly (K)]DSAK_.2	_GGVELK[GlyGly (K)]DSAK_.2	1	1	1	1	1	1	1	1	1	1	1	1	245706	349087	350651	517318	285200	459214
LOC_Os01g05670.1	protein|3-oxo-5-alpha-steroid 4-dehydrogenase, putative, expressed	LOC_Os01g05670.1	1	GlyGly (K)	K	293	LKKLFDGKEGRPKYP	146531	148082	125509	229475	183869	184176	76046	88454.8	64736.3	99986.4	105025	47970.4	_LFDGK[GlyGly (K)]EGR_.2;_LFDGK[GlyGly (K)]EGRPK_.3;_LFDGK[GlyGly (K)]EGRPK_.2	_LFDGK[GlyGly (K)]EGR_.2;_LFDGK[GlyGly (K)]EGRPK_.3;_LFDGK[GlyGly (K)]EGRPK_.2	_LFDGK[GlyGly (K)]EGR_.2;_LFDGK[GlyGly (K)]EGRPK_.3;_LFDGK[GlyGly (K)]EGRPK_.2	_LFDGK[GlyGly (K)]EGR_.2;_LFDGK[GlyGly (K)]EGRPK_.3;_LFDGK[GlyGly (K)]EGRPK_.2	_LFDGK[GlyGly (K)]EGR_.2;_LFDGK[GlyGly (K)]EGRPK_.3;_LFDGK[GlyGly (K)]EGRPK_.2	_LFDGK[GlyGly (K)]EGR_.2;_LFDGK[GlyGly (K)]EGRPK_.3;_LFDGK[GlyGly (K)]EGRPK_.2	_LFDGK[GlyGly (K)]EGR_.2;_LFDGK[GlyGly (K)]EGRPK_.3;_LFDGK[GlyGly (K)]EGRPK_.2	_LFDGK[GlyGly (K)]EGR_.2;_LFDGK[GlyGly (K)]EGRPK_.3;_LFDGK[GlyGly (K)]EGRPK_.2	_LFDGK[GlyGly (K)]EGR_.2;_LFDGK[GlyGly (K)]EGRPK_.3;_LFDGK[GlyGly (K)]EGRPK_.2	_LFDGK[GlyGly (K)]EGR_.2;_LFDGK[GlyGly (K)]EGRPK_.3;_LFDGK[GlyGly (K)]EGRPK_.2	_LFDGK[GlyGly (K)]EGR_.2;_LFDGK[GlyGly (K)]EGRPK_.3;_LFDGK[GlyGly (K)]EGRPK_.2	_LFDGK[GlyGly (K)]EGR_.2;_LFDGK[GlyGly (K)]EGRPK_.3;_LFDGK[GlyGly (K)]EGRPK_.2	1	1	1	1	1	1	1	1	1	1	1	1	137124	169950	129991	239823	184466	181581
LOC_Os01g05670.1	protein|3-oxo-5-alpha-steroid 4-dehydrogenase, putative, expressed	LOC_Os01g05670.1	1	GlyGly (K)	K	2	______MKVSVVSRS	146531	148082	125509	229475	183869	184176	76046	88454.8	64736.3	99986.4	105025	47970.4	_M[Oxidation (M)]K[GlyGly (K)]VSVVSR_.2	_M[Oxidation (M)]K[GlyGly (K)]VSVVSR_.2	_M[Oxidation (M)]K[GlyGly (K)]VSVVSR_.2	_M[Oxidation (M)]K[GlyGly (K)]VSVVSR_.2	_M[Oxidation (M)]K[GlyGly (K)]VSVVSR_.2	_M[Oxidation (M)]K[GlyGly (K)]VSVVSR_.2	_M[Oxidation (M)]K[GlyGly (K)]VSVVSR_.2	_M[Oxidation (M)]K[GlyGly (K)]VSVVSR_.2	_M[Oxidation (M)]K[GlyGly (K)]VSVVSR_.2	_M[Oxidation (M)]K[GlyGly (K)]VSVVSR_.2	_M[Oxidation (M)]K[GlyGly (K)]VSVVSR_.2	_M[Oxidation (M)]K[GlyGly (K)]VSVVSR_.2	1	1	1	1	1	1	1	1	1	1	1	1	42310.1	52553.2	49743.1	80961.1	41827.8	56018.6
LOC_Os01g05670.1	protein|3-oxo-5-alpha-steroid 4-dehydrogenase, putative, expressed	LOC_Os01g05670.1	1	GlyGly (K)	K	55	TLPIQPGKSGKPVVL	146531	148082	125509	229475	183869	184176	76046	88454.8	64736.3	99986.4	105025	47970.4	_LTLPIQPGK[GlyGly (K)]SGK_.2;_LTLPIQPGK[GlyGly (K)]SGK_.3	_LTLPIQPGK[GlyGly (K)]SGK_.2;_LTLPIQPGK[GlyGly (K)]SGK_.3	_LTLPIQPGK[GlyGly (K)]SGK_.2;_LTLPIQPGK[GlyGly (K)]SGK_.3	_LTLPIQPGK[GlyGly (K)]SGK_.2;_LTLPIQPGK[GlyGly (K)]SGK_.3	_LTLPIQPGK[GlyGly (K)]SGK_.2;_LTLPIQPGK[GlyGly (K)]SGK_.3	_LTLPIQPGK[GlyGly (K)]SGK_.2;_LTLPIQPGK[GlyGly (K)]SGK_.3	_LTLPIQPGK[GlyGly (K)]SGK_.2;_LTLPIQPGK[GlyGly (K)]SGK_.3	_LTLPIQPGK[GlyGly (K)]SGK_.2;_LTLPIQPGK[GlyGly (K)]SGK_.3	_LTLPIQPGK[GlyGly (K)]SGK_.2;_LTLPIQPGK[GlyGly (K)]SGK_.3	_LTLPIQPGK[GlyGly (K)]SGK_.2;_LTLPIQPGK[GlyGly (K)]SGK_.3	_LTLPIQPGK[GlyGly (K)]SGK_.2;_LTLPIQPGK[GlyGly (K)]SGK_.3	_LTLPIQPGK[GlyGly (K)]SGK_.2	1	1	1	1	1	1	1	1	1	1	1	1	15217.1	21835.3	18836.6	58638.6	26724.6	35531.6
LOC_Os01g05670.1	protein|3-oxo-5-alpha-steroid 4-dehydrogenase, putative, expressed	LOC_Os01g05670.1	1	GlyGly (K)	K	36	LQDAIYAKTKKYYPA	146531	148082	125509	229475	183869	184176	76046	88454.8	64736.3	99986.4	105025	47970.4	_VADLQDAIYAK[GlyGly (K)]TK_.3	_VADLQDAIYAK[GlyGly (K)]TK_.3	_VADLQDAIYAK[GlyGly (K)]TK_.3	_VADLQDAIYAK[GlyGly (K)]TK_.3	_VADLQDAIYAK[GlyGly (K)]TK_.3	_VADLQDAIYAK[GlyGly (K)]TK_.3	_VADLQDAIYAK[GlyGly (K)]TK_.3	_VADLQDAIYAK[GlyGly (K)]TK_.3	_VADLQDAIYAK[GlyGly (K)]TK_.3	_VADLQDAIYAK[GlyGly (K)]TK_.3	_VADLQDAIYAK[GlyGly (K)]TK_.3		1	1	1	1	1	1	1	1	1	1	1	1	21773.3	36905.7	41442.9	76005.1	29712	66301.4
LOC_Os01g05670.1	protein|3-oxo-5-alpha-steroid 4-dehydrogenase, putative, expressed	LOC_Os01g05670.1	1	GlyGly (K)	K	65	KPVVLSAKASLSEYC	146531	148082	125509	229475	183869	184176	76046	88454.8	64736.3	99986.4	105025	47970.4	_SGKPVVLSAK[GlyGly (K)]ASLSEYC[Carbamidomethyl (C)]EK_.3;_PVVLSAK[GlyGly (K)]ASLSEYC[Carbamidomethyl (C)]EK_.3	_SGKPVVLSAK[GlyGly (K)]ASLSEYC[Carbamidomethyl (C)]EK_.3	_SGKPVVLSAK[GlyGly (K)]ASLSEYC[Carbamidomethyl (C)]EK_.3	_SGKPVVLSAK[GlyGly (K)]ASLSEYC[Carbamidomethyl (C)]EK_.3;_PVVLSAK[GlyGly (K)]ASLSEYC[Carbamidomethyl (C)]EK_.3	_PVVLSAK[GlyGly (K)]ASLSEYC[Carbamidomethyl (C)]EK_.3		_SGKPVVLSAK[GlyGly (K)]ASLSEYC[Carbamidomethyl (C)]EK_.3;_PVVLSAK[GlyGly (K)]ASLSEYC[Carbamidomethyl (C)]EK_.3	_PVVLSAK[GlyGly (K)]ASLSEYC[Carbamidomethyl (C)]EK_.3	_SGKPVVLSAK[GlyGly (K)]ASLSEYC[Carbamidomethyl (C)]EK_.3;_SGKPVVLSAK[GlyGly (K)]ASLSEYC[Carbamidomethyl (C)]EK_.4	_SGKPVVLSAK[GlyGly (K)]ASLSEYC[Carbamidomethyl (C)]EK_.3			1	1	1	1	1	1	1	1	1	1	1	1	9579.23	9504.46	10679.3	15301.9	624.288	0
LOC_Os01g05670.1	protein|3-oxo-5-alpha-steroid 4-dehydrogenase, putative, expressed	LOC_Os01g05670.1	1	GlyGly (K)	K	74	SLSEYCEKGSGSLTV	146531	148082	125509	229475	183869	184176	76046	88454.8	64736.3	99986.4	105025	47970.4	_ASLSEYC[Carbamidomethyl (C)]EK[GlyGly (K)]GSGSLTVVFK_.3			_ASLSEYC[Carbamidomethyl (C)]EK[GlyGly (K)]GSGSLTVVFK_.3	_ASLSEYC[Carbamidomethyl (C)]EK[GlyGly (K)]GSGSLTVVFK_.3					_ASLSEYC[Carbamidomethyl (C)]EK[GlyGly (K)]GSGSLTVVFK_.3	_ASLSEYC[Carbamidomethyl (C)]EK[GlyGly (K)]GSGSLTVVFK_.3		1	1	1	1	1	1	1	1	1	1	1	1	5875.88	0	0	21973.6	1677.04	0
LOC_Os01g05694.1	protein|expressed protein	LOC_Os01g05694.1	1	GlyGly (K)	K	116	PYMKATEKYCLRMPN	19776.4	21411.7	16172.6	32073.2	18971.1	18919.1	6687.74	6800.32	6577.9	13225.2	10674.3	18252.7	_ATEK[GlyGly (K)]YC[Carbamidomethyl (C)]LR_.2	_ATEK[GlyGly (K)]YC[Carbamidomethyl (C)]LR_.2	_ATEK[GlyGly (K)]YC[Carbamidomethyl (C)]LR_.2	_ATEK[GlyGly (K)]YC[Carbamidomethyl (C)]LR_.2	_ATEK[GlyGly (K)]YC[Carbamidomethyl (C)]LR_.2	_ATEK[GlyGly (K)]YC[Carbamidomethyl (C)]LR_.2	_ATEK[GlyGly (K)]YC[Carbamidomethyl (C)]LR_.2	_ATEK[GlyGly (K)]YC[Carbamidomethyl (C)]LR_.2	_ATEK[GlyGly (K)]YC[Carbamidomethyl (C)]LR_.2	_ATEK[GlyGly (K)]YC[Carbamidomethyl (C)]LR_.2	_ATEK[GlyGly (K)]YC[Carbamidomethyl (C)]LR_.2	_ATEK[GlyGly (K)]YC[Carbamidomethyl (C)]LR_.2	1	1	1	1	1	1	1	1	1	1	1	1	19776.4	21411.7	16172.6	32073.2	18971.1	18919.1
LOC_Os01g05830.1	protein|expressed protein	LOC_Os01g05830.1	1	GlyGly (K)	K	22	EIERKLQKALNSNSQ	5619.87	4474.44	4254.19	4132.09	5489.09	4816	8234.38	8421.3	8449.64	8861.08	9487.55	4305.12	_LQK[GlyGly (K)]ALNSNSQR_.2	_LQK[GlyGly (K)]ALNSNSQR_.2	_LQK[GlyGly (K)]ALNSNSQR_.2;_LQK[GlyGly (K)]ALNSNSQR_.3	_LQK[GlyGly (K)]ALNSNSQR_.2;_LQK[GlyGly (K)]ALNSNSQR_.3	_LQK[GlyGly (K)]ALNSNSQR_.2;_LQK[GlyGly (K)]ALNSNSQR_.3	_LQK[GlyGly (K)]ALNSNSQR_.2;_LQK[GlyGly (K)]ALNSNSQR_.3	_LQK[GlyGly (K)]ALNSNSQR_.2;_LQK[GlyGly (K)]ALNSNSQR_.3	_LQK[GlyGly (K)]ALNSNSQR_.2;_LQK[GlyGly (K)]ALNSNSQR_.3	_LQK[GlyGly (K)]ALNSNSQR_.2;_LQK[GlyGly (K)]ALNSNSQR_.3	_LQK[GlyGly (K)]ALNSNSQR_.2;_LQK[GlyGly (K)]ALNSNSQR_.3	_LQK[GlyGly (K)]ALNSNSQR_.2;_LQK[GlyGly (K)]ALNSNSQR_.3	_LQK[GlyGly (K)]ALNSNSQR_.2	1	1	1	1	1	1	1	1	1	1	1	1	6422.07	5113.14	8181.62	7952.41	10575.5	9268.96
LOC_Os01g05840.1;LOC_Os01g05840.2	protein|oxidoreductase, short chain dehydrogenase/reductase family domain containing family, expressed;protein|oxidoreductase, short chain dehydrogenase/reductase family domain containing family, expressed	LOC_Os01g05840.1	1	GlyGly (K)	K	161	DNMKATAKSTGIEGR	94960.8	104414	121705	163608	131582	196244	106957	87404.5	123823	122084	103062	111063	_ATAK[GlyGly (K)]STGIEGR_.2;_ATAK[GlyGly (K)]STGIEGR_.3	_ATAK[GlyGly (K)]STGIEGR_.2;_ATAK[GlyGly (K)]STGIEGR_.3	_ATAK[GlyGly (K)]STGIEGR_.2;_ATAK[GlyGly (K)]STGIEGR_.3	_ATAK[GlyGly (K)]STGIEGR_.2;_ATAK[GlyGly (K)]STGIEGR_.3	_ATAK[GlyGly (K)]STGIEGR_.2;_ATAK[GlyGly (K)]STGIEGR_.3	_ATAK[GlyGly (K)]STGIEGR_.2;_ATAK[GlyGly (K)]STGIEGR_.3	_ATAK[GlyGly (K)]STGIEGR_.2;_ATAK[GlyGly (K)]STGIEGR_.3	_ATAK[GlyGly (K)]STGIEGR_.2;_ATAK[GlyGly (K)]STGIEGR_.3	_ATAK[GlyGly (K)]STGIEGR_.2;_ATAK[GlyGly (K)]STGIEGR_.3	_ATAK[GlyGly (K)]STGIEGR_.2;_ATAK[GlyGly (K)]STGIEGR_.3	_ATAK[GlyGly (K)]STGIEGR_.2;_ATAK[GlyGly (K)]STGIEGR_.3	_ATAK[GlyGly (K)]STGIEGR_.2;_ATAK[GlyGly (K)]STGIEGR_.3	1	1	1	1	1	1	1	1	1	1	1	1	429260	391842	438901	517176	556200	607438
LOC_Os01g05840.1;LOC_Os01g05840.2	protein|oxidoreductase, short chain dehydrogenase/reductase family domain containing family, expressed;protein|oxidoreductase, short chain dehydrogenase/reductase family domain containing family, expressed	LOC_Os01g05840.2	1	GlyGly (K)	K	161	DNMKATAKSTGIEGR	94960.8	104414	121705	163608	131582	196244	106957	87404.5	123823	122084	103062	111063	_ATAK[GlyGly (K)]STGIEGR_.2;_ATAK[GlyGly (K)]STGIEGR_.3	_ATAK[GlyGly (K)]STGIEGR_.2;_ATAK[GlyGly (K)]STGIEGR_.3	_ATAK[GlyGly (K)]STGIEGR_.2;_ATAK[GlyGly (K)]STGIEGR_.3	_ATAK[GlyGly (K)]STGIEGR_.2;_ATAK[GlyGly (K)]STGIEGR_.3	_ATAK[GlyGly (K)]STGIEGR_.2;_ATAK[GlyGly (K)]STGIEGR_.3	_ATAK[GlyGly (K)]STGIEGR_.2;_ATAK[GlyGly (K)]STGIEGR_.3	_ATAK[GlyGly (K)]STGIEGR_.2;_ATAK[GlyGly (K)]STGIEGR_.3	_ATAK[GlyGly (K)]STGIEGR_.2;_ATAK[GlyGly (K)]STGIEGR_.3	_ATAK[GlyGly (K)]STGIEGR_.2;_ATAK[GlyGly (K)]STGIEGR_.3	_ATAK[GlyGly (K)]STGIEGR_.2;_ATAK[GlyGly (K)]STGIEGR_.3	_ATAK[GlyGly (K)]STGIEGR_.2;_ATAK[GlyGly (K)]STGIEGR_.3	_ATAK[GlyGly (K)]STGIEGR_.2;_ATAK[GlyGly (K)]STGIEGR_.3	1	1	1	1	1	1	1	1	1	1	1	1	429260	391842	438901	517176	556200	607438
LOC_Os01g05840.1;LOC_Os01g05840.2	protein|oxidoreductase, short chain dehydrogenase/reductase family domain containing family, expressed;protein|oxidoreductase, short chain dehydrogenase/reductase family domain containing family, expressed	LOC_Os01g05840.1	1	GlyGly (K)	K	97	KLDLSSLKSVRAFAD	94960.8	104414	121705	163608	131582	196244	106957	87404.5	123823	122084	103062	111063	_LDLSSLK[GlyGly (K)]SVR_.2;_LDLSSLK[GlyGly (K)]SVR_.3	_LDLSSLK[GlyGly (K)]SVR_.2;_LDLSSLK[GlyGly (K)]SVR_.3	_LDLSSLK[GlyGly (K)]SVR_.2;_LDLSSLK[GlyGly (K)]SVR_.3	_LDLSSLK[GlyGly (K)]SVR_.2;_LDLSSLK[GlyGly (K)]SVR_.3	_LDLSSLK[GlyGly (K)]SVR_.2;_LDLSSLK[GlyGly (K)]SVR_.3	_LDLSSLK[GlyGly (K)]SVR_.2;_LDLSSLK[GlyGly (K)]SVR_.3	_LDLSSLK[GlyGly (K)]SVR_.2;_LDLSSLK[GlyGly (K)]SVR_.3	_LDLSSLK[GlyGly (K)]SVR_.2;_LDLSSLK[GlyGly (K)]SVR_.3	_LDLSSLK[GlyGly (K)]SVR_.2;_LDLSSLK[GlyGly (K)]SVR_.3	_LDLSSLK[GlyGly (K)]SVR_.2;_LDLSSLK[GlyGly (K)]SVR_.3	_LDLSSLK[GlyGly (K)]SVR_.2;_LDLSSLK[GlyGly (K)]SVR_.3	_LDLSSLK[GlyGly (K)]SVR_.2;_LDLSSLK[GlyGly (K)]SVR_.3	1	1	1	1	1	1	1	1	1	1	1	1	121750	157141	192302	274122	163761	317637
LOC_Os01g05840.1;LOC_Os01g05840.2	protein|oxidoreductase, short chain dehydrogenase/reductase family domain containing family, expressed;protein|oxidoreductase, short chain dehydrogenase/reductase family domain containing family, expressed	LOC_Os01g05840.2	1	GlyGly (K)	K	97	KLDLSSLKSVRAFAD	94960.8	104414	121705	163608	131582	196244	106957	87404.5	123823	122084	103062	111063	_LDLSSLK[GlyGly (K)]SVR_.2;_LDLSSLK[GlyGly (K)]SVR_.3	_LDLSSLK[GlyGly (K)]SVR_.2;_LDLSSLK[GlyGly (K)]SVR_.3	_LDLSSLK[GlyGly (K)]SVR_.2;_LDLSSLK[GlyGly (K)]SVR_.3	_LDLSSLK[GlyGly (K)]SVR_.2;_LDLSSLK[GlyGly (K)]SVR_.3	_LDLSSLK[GlyGly (K)]SVR_.2;_LDLSSLK[GlyGly (K)]SVR_.3	_LDLSSLK[GlyGly (K)]SVR_.2;_LDLSSLK[GlyGly (K)]SVR_.3	_LDLSSLK[GlyGly (K)]SVR_.2;_LDLSSLK[GlyGly (K)]SVR_.3	_LDLSSLK[GlyGly (K)]SVR_.2;_LDLSSLK[GlyGly (K)]SVR_.3	_LDLSSLK[GlyGly (K)]SVR_.2;_LDLSSLK[GlyGly (K)]SVR_.3	_LDLSSLK[GlyGly (K)]SVR_.2;_LDLSSLK[GlyGly (K)]SVR_.3	_LDLSSLK[GlyGly (K)]SVR_.2;_LDLSSLK[GlyGly (K)]SVR_.3	_LDLSSLK[GlyGly (K)]SVR_.2;_LDLSSLK[GlyGly (K)]SVR_.3	1	1	1	1	1	1	1	1	1	1	1	1	121750	157141	192302	274122	163761	317637
LOC_Os01g05840.1;LOC_Os01g05840.2	protein|oxidoreductase, short chain dehydrogenase/reductase family domain containing family, expressed;protein|oxidoreductase, short chain dehydrogenase/reductase family domain containing family, expressed	LOC_Os01g05840.1	1	GlyGly (K)	K	194	FDKLNDEKTYDDKMA	94960.8	104414	121705	163608	131582	196244	106957	87404.5	123823	122084	103062	111063	_GIEFDKLNDEK[GlyGly (K)]TYDDK_.3;_LNDEK[GlyGly (K)]TYDDK_.2	_GIEFDKLNDEK[GlyGly (K)]TYDDK_.3;_LNDEK[GlyGly (K)]TYDDK_.2	_GIEFDKLNDEK[GlyGly (K)]TYDDK_.3;_LNDEK[GlyGly (K)]TYDDK_.2	_GIEFDKLNDEK[GlyGly (K)]TYDDK_.3;_LNDEK[GlyGly (K)]TYDDK_.2	_GIEFDKLNDEK[GlyGly (K)]TYDDK_.3;_LNDEK[GlyGly (K)]TYDDK_.2	_GIEFDKLNDEK[GlyGly (K)]TYDDK_.3;_LNDEK[GlyGly (K)]TYDDK_.2	_LNDEK[GlyGly (K)]TYDDK_.2	_LNDEK[GlyGly (K)]TYDDK_.2	_GIEFDKLNDEK[GlyGly (K)]TYDDK_.3;_LNDEK[GlyGly (K)]TYDDK_.2	_LNDEK[GlyGly (K)]TYDDK_.2	_LNDEK[GlyGly (K)]TYDDK_.2	_GIEFDKLNDEK[GlyGly (K)]TYDDK_.3;_LNDEK[GlyGly (K)]TYDDK_.2	1	1	1	1	1	1	1	1	1	1	1	1	21990	26438.2	36940.7	49179	43902	58233.9
LOC_Os01g05840.1;LOC_Os01g05840.2	protein|oxidoreductase, short chain dehydrogenase/reductase family domain containing family, expressed;protein|oxidoreductase, short chain dehydrogenase/reductase family domain containing family, expressed	LOC_Os01g05840.2	1	GlyGly (K)	K	194	FDKLNDEKTYDDKMA	94960.8	104414	121705	163608	131582	196244	106957	87404.5	123823	122084	103062	111063	_GIEFDKLNDEK[GlyGly (K)]TYDDK_.3;_LNDEK[GlyGly (K)]TYDDK_.2	_GIEFDKLNDEK[GlyGly (K)]TYDDK_.3;_LNDEK[GlyGly (K)]TYDDK_.2	_GIEFDKLNDEK[GlyGly (K)]TYDDK_.3;_LNDEK[GlyGly (K)]TYDDK_.2	_GIEFDKLNDEK[GlyGly (K)]TYDDK_.3;_LNDEK[GlyGly (K)]TYDDK_.2	_GIEFDKLNDEK[GlyGly (K)]TYDDK_.3;_LNDEK[GlyGly (K)]TYDDK_.2	_GIEFDKLNDEK[GlyGly (K)]TYDDK_.3;_LNDEK[GlyGly (K)]TYDDK_.2	_LNDEK[GlyGly (K)]TYDDK_.2	_LNDEK[GlyGly (K)]TYDDK_.2	_GIEFDKLNDEK[GlyGly (K)]TYDDK_.3;_LNDEK[GlyGly (K)]TYDDK_.2	_LNDEK[GlyGly (K)]TYDDK_.2	_LNDEK[GlyGly (K)]TYDDK_.2	_GIEFDKLNDEK[GlyGly (K)]TYDDK_.3;_LNDEK[GlyGly (K)]TYDDK_.2	1	1	1	1	1	1	1	1	1	1	1	1	21990	26438.2	36940.7	49179	43902	58233.9
LOC_Os01g05840.1;LOC_Os01g05840.2	protein|oxidoreductase, short chain dehydrogenase/reductase family domain containing family, expressed;protein|oxidoreductase, short chain dehydrogenase/reductase family domain containing family, expressed	LOC_Os01g05840.1	1	GlyGly (K)	K	314	QLWEFSEKLIKSSSK	94960.8	104414	121705	163608	131582	196244	106957	87404.5	123823	122084	103062	111063	_QLWEFSEK[GlyGly (K)]LIK_.2;_QLWEFSEK[GlyGly (K)]LIK_.3	_QLWEFSEK[GlyGly (K)]LIK_.2;_QLWEFSEK[GlyGly (K)]LIK_.3	_QLWEFSEK[GlyGly (K)]LIK_.2;_QLWEFSEK[GlyGly (K)]LIK_.3	_QLWEFSEK[GlyGly (K)]LIK_.2;_QLWEFSEK[GlyGly (K)]LIK_.3	_QLWEFSEK[GlyGly (K)]LIK_.2;_QLWEFSEK[GlyGly (K)]LIK_.3	_QLWEFSEK[GlyGly (K)]LIK_.2;_QLWEFSEK[GlyGly (K)]LIK_.3	_QLWEFSEK[GlyGly (K)]LIK_.2;_QLWEFSEK[GlyGly (K)]LIK_.3	_QLWEFSEK[GlyGly (K)]LIK_.2;_QLWEFSEK[GlyGly (K)]LIK_.3	_QLWEFSEK[GlyGly (K)]LIK_.2;_QLWEFSEK[GlyGly (K)]LIK_.3	_QLWEFSEK[GlyGly (K)]LIK_.2;_QLWEFSEK[GlyGly (K)]LIK_.3	_QLWEFSEK[GlyGly (K)]LIK_.2;_QLWEFSEK[GlyGly (K)]LIK_.3	_QLWEFSEK[GlyGly (K)]LIK_.2;_QLWEFSEK[GlyGly (K)]LIK_.3	1	1	1	1	1	1	1	1	1	1	1	1	16080.7	16079.7	27570.5	40888.5	15441.9	50341.4
LOC_Os01g05840.1;LOC_Os01g05840.2	protein|oxidoreductase, short chain dehydrogenase/reductase family domain containing family, expressed;protein|oxidoreductase, short chain dehydrogenase/reductase family domain containing family, expressed	LOC_Os01g05840.2	1	GlyGly (K)	K	314	QLWEFSEKLIKSSSK	94960.8	104414	121705	163608	131582	196244	106957	87404.5	123823	122084	103062	111063	_QLWEFSEK[GlyGly (K)]LIK_.2;_QLWEFSEK[GlyGly (K)]LIK_.3	_QLWEFSEK[GlyGly (K)]LIK_.2;_QLWEFSEK[GlyGly (K)]LIK_.3	_QLWEFSEK[GlyGly (K)]LIK_.2;_QLWEFSEK[GlyGly (K)]LIK_.3	_QLWEFSEK[GlyGly (K)]LIK_.2;_QLWEFSEK[GlyGly (K)]LIK_.3	_QLWEFSEK[GlyGly (K)]LIK_.2;_QLWEFSEK[GlyGly (K)]LIK_.3	_QLWEFSEK[GlyGly (K)]LIK_.2;_QLWEFSEK[GlyGly (K)]LIK_.3	_QLWEFSEK[GlyGly (K)]LIK_.2;_QLWEFSEK[GlyGly (K)]LIK_.3	_QLWEFSEK[GlyGly (K)]LIK_.2;_QLWEFSEK[GlyGly (K)]LIK_.3	_QLWEFSEK[GlyGly (K)]LIK_.2;_QLWEFSEK[GlyGly (K)]LIK_.3	_QLWEFSEK[GlyGly (K)]LIK_.2;_QLWEFSEK[GlyGly (K)]LIK_.3	_QLWEFSEK[GlyGly (K)]LIK_.2;_QLWEFSEK[GlyGly (K)]LIK_.3	_QLWEFSEK[GlyGly (K)]LIK_.2;_QLWEFSEK[GlyGly (K)]LIK_.3	1	1	1	1	1	1	1	1	1	1	1	1	16080.7	16079.7	27570.5	40888.5	15441.9	50341.4
LOC_Os01g05840.1;LOC_Os01g05840.2	protein|oxidoreductase, short chain dehydrogenase/reductase family domain containing family, expressed;protein|oxidoreductase, short chain dehydrogenase/reductase family domain containing family, expressed	LOC_Os01g05840.1	1	GlyGly (K)	K	76	AASVVRKKIIEENPK	94960.8	104414	121705	163608	131582	196244	106957	87404.5	123823	122084	103062	111063	_K[GlyGly (K)]IIEENPK_.2	_K[GlyGly (K)]IIEENPK_.2	_K[GlyGly (K)]IIEENPK_.2	_K[GlyGly (K)]IIEENPK_.2	_K[GlyGly (K)]IIEENPK_.2	_K[GlyGly (K)]IIEENPK_.2	_K[GlyGly (K)]IIEENPK_.2	_K[GlyGly (K)]IIEENPK_.2	_K[GlyGly (K)]IIEENPK_.2	_K[GlyGly (K)]IIEENPK_.2	_K[GlyGly (K)]IIEENPK_.2	_K[GlyGly (K)]IIEENPK_.2	1	1	1	1	1	1	1	1	1	1	1	1	11312.1	12011.4	10875.9	12765.1	15488.6	13096
LOC_Os01g05840.1;LOC_Os01g05840.2	protein|oxidoreductase, short chain dehydrogenase/reductase family domain containing family, expressed;protein|oxidoreductase, short chain dehydrogenase/reductase family domain containing family, expressed	LOC_Os01g05840.2	1	GlyGly (K)	K	76	AASVVRKKIIEENPK	94960.8	104414	121705	163608	131582	196244	106957	87404.5	123823	122084	103062	111063	_K[GlyGly (K)]IIEENPK_.2	_K[GlyGly (K)]IIEENPK_.2	_K[GlyGly (K)]IIEENPK_.2	_K[GlyGly (K)]IIEENPK_.2	_K[GlyGly (K)]IIEENPK_.2	_K[GlyGly (K)]IIEENPK_.2	_K[GlyGly (K)]IIEENPK_.2	_K[GlyGly (K)]IIEENPK_.2	_K[GlyGly (K)]IIEENPK_.2	_K[GlyGly (K)]IIEENPK_.2	_K[GlyGly (K)]IIEENPK_.2	_K[GlyGly (K)]IIEENPK_.2	1	1	1	1	1	1	1	1	1	1	1	1	11312.1	12011.4	10875.9	12765.1	15488.6	13096
LOC_Os01g05840.1;LOC_Os01g05840.2	protein|oxidoreductase, short chain dehydrogenase/reductase family domain containing family, expressed;protein|oxidoreductase, short chain dehydrogenase/reductase family domain containing family, expressed	LOC_Os01g05840.1	1	GlyGly (K)	K	83	KIIEENPKAHIDVLK	94960.8	104414	121705	163608	131582	196244	106957	87404.5	123823	122084	103062	111063	_IIEENPK[GlyGly (K)]AHIDVLK_.3;_IIEENPK[GlyGly (K)]AHIDVLK_.2;_IIEENPK[GlyGly (K)]AHIDVLK_.4	_IIEENPK[GlyGly (K)]AHIDVLK_.3;_IIEENPK[GlyGly (K)]AHIDVLK_.2;_IIEENPK[GlyGly (K)]AHIDVLK_.4	_IIEENPK[GlyGly (K)]AHIDVLK_.3;_IIEENPK[GlyGly (K)]AHIDVLK_.2;_IIEENPK[GlyGly (K)]AHIDVLK_.4	_IIEENPK[GlyGly (K)]AHIDVLK_.3;_IIEENPK[GlyGly (K)]AHIDVLK_.2;_IIEENPK[GlyGly (K)]AHIDVLK_.4	_IIEENPK[GlyGly (K)]AHIDVLK_.3;_IIEENPK[GlyGly (K)]AHIDVLK_.2;_IIEENPK[GlyGly (K)]AHIDVLK_.4	_IIEENPK[GlyGly (K)]AHIDVLK_.3;_IIEENPK[GlyGly (K)]AHIDVLK_.2;_IIEENPK[GlyGly (K)]AHIDVLK_.4	_IIEENPK[GlyGly (K)]AHIDVLK_.3;_IIEENPK[GlyGly (K)]AHIDVLK_.2	_IIEENPK[GlyGly (K)]AHIDVLK_.3;_IIEENPK[GlyGly (K)]AHIDVLK_.2;_IIEENPK[GlyGly (K)]AHIDVLK_.4	_IIEENPK[GlyGly (K)]AHIDVLK_.3;_IIEENPK[GlyGly (K)]AHIDVLK_.2;_IIEENPK[GlyGly (K)]AHIDVLK_.4	_IIEENPK[GlyGly (K)]AHIDVLK_.3;_IIEENPK[GlyGly (K)]AHIDVLK_.2;_IIEENPK[GlyGly (K)]AHIDVLK_.4	_IIEENPK[GlyGly (K)]AHIDVLK_.3;_IIEENPK[GlyGly (K)]AHIDVLK_.2;_IIEENPK[GlyGly (K)]AHIDVLK_.4	_IIEENPK[GlyGly (K)]AHIDVLK_.3	1	1	1	1	1	1	1	1	1	1	1	1	10060	14856	15556.8	20718.4	13035	30651.3
LOC_Os01g05840.1;LOC_Os01g05840.2	protein|oxidoreductase, short chain dehydrogenase/reductase family domain containing family, expressed;protein|oxidoreductase, short chain dehydrogenase/reductase family domain containing family, expressed	LOC_Os01g05840.2	1	GlyGly (K)	K	83	KIIEENPKAHIDVLK	94960.8	104414	121705	163608	131582	196244	106957	87404.5	123823	122084	103062	111063	_IIEENPK[GlyGly (K)]AHIDVLK_.3;_IIEENPK[GlyGly (K)]AHIDVLK_.2;_IIEENPK[GlyGly (K)]AHIDVLK_.4	_IIEENPK[GlyGly (K)]AHIDVLK_.3;_IIEENPK[GlyGly (K)]AHIDVLK_.2;_IIEENPK[GlyGly (K)]AHIDVLK_.4	_IIEENPK[GlyGly (K)]AHIDVLK_.3;_IIEENPK[GlyGly (K)]AHIDVLK_.2;_IIEENPK[GlyGly (K)]AHIDVLK_.4	_IIEENPK[GlyGly (K)]AHIDVLK_.3;_IIEENPK[GlyGly (K)]AHIDVLK_.2;_IIEENPK[GlyGly (K)]AHIDVLK_.4	_IIEENPK[GlyGly (K)]AHIDVLK_.3;_IIEENPK[GlyGly (K)]AHIDVLK_.2;_IIEENPK[GlyGly (K)]AHIDVLK_.4	_IIEENPK[GlyGly (K)]AHIDVLK_.3;_IIEENPK[GlyGly (K)]AHIDVLK_.2;_IIEENPK[GlyGly (K)]AHIDVLK_.4	_IIEENPK[GlyGly (K)]AHIDVLK_.3;_IIEENPK[GlyGly (K)]AHIDVLK_.2	_IIEENPK[GlyGly (K)]AHIDVLK_.3;_IIEENPK[GlyGly (K)]AHIDVLK_.2;_IIEENPK[GlyGly (K)]AHIDVLK_.4	_IIEENPK[GlyGly (K)]AHIDVLK_.3;_IIEENPK[GlyGly (K)]AHIDVLK_.2;_IIEENPK[GlyGly (K)]AHIDVLK_.4	_IIEENPK[GlyGly (K)]AHIDVLK_.3;_IIEENPK[GlyGly (K)]AHIDVLK_.2;_IIEENPK[GlyGly (K)]AHIDVLK_.4	_IIEENPK[GlyGly (K)]AHIDVLK_.3;_IIEENPK[GlyGly (K)]AHIDVLK_.2;_IIEENPK[GlyGly (K)]AHIDVLK_.4	_IIEENPK[GlyGly (K)]AHIDVLK_.3	1	1	1	1	1	1	1	1	1	1	1	1	10060	14856	15556.8	20718.4	13035	30651.3
LOC_Os01g05840.1;LOC_Os01g05840.2	protein|oxidoreductase, short chain dehydrogenase/reductase family domain containing family, expressed;protein|oxidoreductase, short chain dehydrogenase/reductase family domain containing family, expressed	LOC_Os01g05840.1	1	GlyGly (K)	K	294	FADCNVEKTSRFARN	94960.8	104414	121705	163608	131582	196244	106957	87404.5	123823	122084	103062	111063	_GVTGQYFADC[Carbamidomethyl (C)]NVEK[GlyGly (K)]TSR_.3			_GVTGQYFADC[Carbamidomethyl (C)]NVEK[GlyGly (K)]TSR_.3	_GVTGQYFADC[Carbamidomethyl (C)]NVEK[GlyGly (K)]TSR_.3	_GVTGQYFADC[Carbamidomethyl (C)]NVEK[GlyGly (K)]TSR_.3	_GVTGQYFADC[Carbamidomethyl (C)]NVEK[GlyGly (K)]TSR_.3	_GVTGQYFADC[Carbamidomethyl (C)]NVEK[GlyGly (K)]TSR_.3	_GVTGQYFADC[Carbamidomethyl (C)]NVEK[GlyGly (K)]TSR_.3	_GVTGQYFADC[Carbamidomethyl (C)]NVEK[GlyGly (K)]TSR_.3	_GVTGQYFADC[Carbamidomethyl (C)]NVEK[GlyGly (K)]TSR_.3	_GVTGQYFADC[Carbamidomethyl (C)]NVEK[GlyGly (K)]TSR_.3	1	1	1	1	1	1	1	1	1	1	1	1	3544.76	0	0	4547.79	3890.7	4859.55
LOC_Os01g05840.1;LOC_Os01g05840.2	protein|oxidoreductase, short chain dehydrogenase/reductase family domain containing family, expressed;protein|oxidoreductase, short chain dehydrogenase/reductase family domain containing family, expressed	LOC_Os01g05840.2	1	GlyGly (K)	K	294	FADCNVEKTSRFARN	94960.8	104414	121705	163608	131582	196244	106957	87404.5	123823	122084	103062	111063	_GVTGQYFADC[Carbamidomethyl (C)]NVEK[GlyGly (K)]TSR_.3			_GVTGQYFADC[Carbamidomethyl (C)]NVEK[GlyGly (K)]TSR_.3	_GVTGQYFADC[Carbamidomethyl (C)]NVEK[GlyGly (K)]TSR_.3	_GVTGQYFADC[Carbamidomethyl (C)]NVEK[GlyGly (K)]TSR_.3	_GVTGQYFADC[Carbamidomethyl (C)]NVEK[GlyGly (K)]TSR_.3	_GVTGQYFADC[Carbamidomethyl (C)]NVEK[GlyGly (K)]TSR_.3	_GVTGQYFADC[Carbamidomethyl (C)]NVEK[GlyGly (K)]TSR_.3	_GVTGQYFADC[Carbamidomethyl (C)]NVEK[GlyGly (K)]TSR_.3	_GVTGQYFADC[Carbamidomethyl (C)]NVEK[GlyGly (K)]TSR_.3	_GVTGQYFADC[Carbamidomethyl (C)]NVEK[GlyGly (K)]TSR_.3	1	1	1	1	1	1	1	1	1	1	1	1	3544.76	0	0	4547.79	3890.7	4859.55
LOC_Os01g05840.1;LOC_Os01g05840.2	protein|oxidoreductase, short chain dehydrogenase/reductase family domain containing family, expressed;protein|oxidoreductase, short chain dehydrogenase/reductase family domain containing family, expressed	LOC_Os01g05840.1	1	GlyGly (K)	K	214	LANILHAKELSRRLK	94960.8	104414	121705	163608	131582	196244	106957	87404.5	123823	122084	103062	111063				_LANILHAK[GlyGly (K)]ELSR_.3	_LANILHAK[GlyGly (K)]ELSR_.3	_LANILHAK[GlyGly (K)]ELSR_.3				_LANILHAK[GlyGly (K)]ELSR_.3			1	1	1	1	1	1	1	1	1	1	1	1	0	0	0	6117.81	4978.13	6989.47
LOC_Os01g05840.1;LOC_Os01g05840.2	protein|oxidoreductase, short chain dehydrogenase/reductase family domain containing family, expressed;protein|oxidoreductase, short chain dehydrogenase/reductase family domain containing family, expressed	LOC_Os01g05840.2	1	GlyGly (K)	K	214	LANILHAKELSRRLK	94960.8	104414	121705	163608	131582	196244	106957	87404.5	123823	122084	103062	111063				_LANILHAK[GlyGly (K)]ELSR_.3	_LANILHAK[GlyGly (K)]ELSR_.3	_LANILHAK[GlyGly (K)]ELSR_.3				_LANILHAK[GlyGly (K)]ELSR_.3			1	1	1	1	1	1	1	1	1	1	1	1	0	0	0	6117.81	4978.13	6989.47
LOC_Os01g05970.1	protein|OsFBO1 - F-box and other domain containing protein, expressed	LOC_Os01g05970.1	1	GlyGly (K)	K	149	EGTKAVTKFTSS___	1125517	1.32378e+06	1.31071e+06	1.38513e+06	1456942	1.43886e+06	1.5911e+06	1.92938e+06	1.59271e+06	1.66299e+06	1.40405e+06	578795	_AVTK[GlyGly (K)]FTSS_.2;_AVTK[GlyGly (K)]FTSS_.1	_AVTK[GlyGly (K)]FTSS_.2;_AVTK[GlyGly (K)]FTSS_.1	_AVTK[GlyGly (K)]FTSS_.2;_AVTK[GlyGly (K)]FTSS_.1	_AVTK[GlyGly (K)]FTSS_.2;_AVTK[GlyGly (K)]FTSS_.1	_AVTK[GlyGly (K)]FTSS_.2;_AVTK[GlyGly (K)]FTSS_.1	_AVTK[GlyGly (K)]FTSS_.2;_AVTK[GlyGly (K)]FTSS_.1	_AVTK[GlyGly (K)]FTSS_.2;_AVTK[GlyGly (K)]FTSS_.1	_AVTK[GlyGly (K)]FTSS_.2;_AVTK[GlyGly (K)]FTSS_.1	_AVTK[GlyGly (K)]FTSS_.2	_AVTK[GlyGly (K)]FTSS_.2;_AVTK[GlyGly (K)]FTSS_.1	_AVTK[GlyGly (K)]FTSS_.2;_AVTK[GlyGly (K)]FTSS_.1	_AVTK[GlyGly (K)]FTSS_.2;_AVTK[GlyGly (K)]FTSS_.1	1	1	1	1	1	1	1	1	1	1	1	1	12192103	17466596	15195952	14494358	10856778	14253941
LOC_Os01g05970.1	protein|OsFBO1 - F-box and other domain containing protein, expressed	LOC_Os01g05970.1	1	GlyGly (K)	K	13	EKKPAAKKPAEEEPA	1125517	1.32378e+06	1.31071e+06	1.38513e+06	1456942	1.43886e+06	1.5911e+06	1.92938e+06	1.59271e+06	1.66299e+06	1.40405e+06	578795	_K[GlyGly (K)]PAEEEPAAEK_.2;_K[GlyGly (K)]PAEEEPAAEK_.3;_K[GlyGly (K)]PAEEEPAAEKAEK_.3	_K[GlyGly (K)]PAEEEPAAEK_.2;_K[GlyGly (K)]PAEEEPAAEK_.3;_K[GlyGly (K)]PAEEEPAAEKAEK_.3;_K[GlyGly (K)]PAEEEPAAEKAEK_.4	_K[GlyGly (K)]PAEEEPAAEK_.2;_K[GlyGly (K)]PAEEEPAAEK_.3;_K[GlyGly (K)]PAEEEPAAEKAEK_.3	_K[GlyGly (K)]PAEEEPAAEK_.2;_K[GlyGly (K)]PAEEEPAAEK_.3;_K[GlyGly (K)]PAEEEPAAEKAEK_.3	_K[GlyGly (K)]PAEEEPAAEK_.2;_K[GlyGly (K)]PAEEEPAAEK_.3;_K[GlyGly (K)]PAEEEPAAEKAEK_.3;_K[GlyGly (K)]PAEEEPAAEKAEK_.2	_K[GlyGly (K)]PAEEEPAAEK_.2;_K[GlyGly (K)]PAEEEPAAEK_.3;_K[GlyGly (K)]PAEEEPAAEKAEK_.3;_K[GlyGly (K)]PAEEEPAAEKAEK_.4	_K[GlyGly (K)]PAEEEPAAEK_.2;_K[GlyGly (K)]PAEEEPAAEK_.3;_K[GlyGly (K)]PAEEEPAAEKAEK_.3	_K[GlyGly (K)]PAEEEPAAEK_.2;_K[GlyGly (K)]PAEEEPAAEK_.3;_K[GlyGly (K)]PAEEEPAAEKAEK_.3;_K[GlyGly (K)]PAEEEPAAEKAEK_.2	_K[GlyGly (K)]PAEEEPAAEK_.2;_K[GlyGly (K)]PAEEEPAAEK_.3;_K[GlyGly (K)]PAEEEPAAEKAEK_.3	_K[GlyGly (K)]PAEEEPAAEK_.2;_K[GlyGly (K)]PAEEEPAAEK_.3;_K[GlyGly (K)]PAEEEPAAEKAEK_.3	_K[GlyGly (K)]PAEEEPAAEK_.2;_K[GlyGly (K)]PAEEEPAAEK_.3;_K[GlyGly (K)]PAEEEPAAEKAEK_.3	_K[GlyGly (K)]PAEEEPAAEK_.2;_K[GlyGly (K)]PAEEEPAAEK_.3;_K[GlyGly (K)]PAEEEPAAEKAEK_.3	1	1	1	1	1	1	1	1	1	1	1	1	446174	546724	524453	541555	569176	583826
LOC_Os01g05970.1	protein|OsFBO1 - F-box and other domain containing protein, expressed	LOC_Os01g05970.1	1	GlyGly (K)	K	137	VLPGELAKHAVSEGT	1125517	1.32378e+06	1.31071e+06	1.38513e+06	1456942	1.43886e+06	1.5911e+06	1.92938e+06	1.59271e+06	1.66299e+06	1.40405e+06	578795	_LVLPGELAK[GlyGly (K)]HAVSEGTK_.3;_LVLPGELAK[GlyGly (K)]HAVSEGTK_.4;_LVLPGELAK[GlyGly (K)]HAVSEGTK_.2	_LVLPGELAK[GlyGly (K)]HAVSEGTK_.3;_LVLPGELAK[GlyGly (K)]HAVSEGTK_.4;_LVLPGELAK[GlyGly (K)]HAVSEGTK_.2	_LVLPGELAK[GlyGly (K)]HAVSEGTK_.3;_LVLPGELAK[GlyGly (K)]HAVSEGTK_.4;_LVLPGELAK[GlyGly (K)]HAVSEGTK_.2	_LVLPGELAK[GlyGly (K)]HAVSEGTK_.3;_LVLPGELAK[GlyGly (K)]HAVSEGTK_.4;_LVLPGELAK[GlyGly (K)]HAVSEGTK_.2	_LVLPGELAK[GlyGly (K)]HAVSEGTK_.3;_LVLPGELAK[GlyGly (K)]HAVSEGTK_.4;_LVLPGELAK[GlyGly (K)]HAVSEGTK_.2	_LVLPGELAK[GlyGly (K)]HAVSEGTK_.3;_LVLPGELAK[GlyGly (K)]HAVSEGTK_.4;_LVLPGELAK[GlyGly (K)]HAVSEGTK_.2	_LVLPGELAK[GlyGly (K)]HAVSEGTK_.3;_LVLPGELAK[GlyGly (K)]HAVSEGTK_.4;_LVLPGELAK[GlyGly (K)]HAVSEGTK_.2	_LVLPGELAK[GlyGly (K)]HAVSEGTK_.3;_LVLPGELAK[GlyGly (K)]HAVSEGTK_.4;_LVLPGELAK[GlyGly (K)]HAVSEGTK_.2	_LVLPGELAK[GlyGly (K)]HAVSEGTK_.3;_LVLPGELAK[GlyGly (K)]HAVSEGTK_.4;_LVLPGELAK[GlyGly (K)]HAVSEGTK_.2	_LVLPGELAK[GlyGly (K)]HAVSEGTK_.3;_LVLPGELAK[GlyGly (K)]HAVSEGTK_.4;_LVLPGELAK[GlyGly (K)]HAVSEGTK_.2	_LVLPGELAK[GlyGly (K)]HAVSEGTK_.3;_LVLPGELAK[GlyGly (K)]HAVSEGTK_.4;_LVLPGELAK[GlyGly (K)]HAVSEGTK_.2	_LVLPGELAK[GlyGly (K)]HAVSEGTK_.3;_LVLPGELAK[GlyGly (K)]HAVSEGTK_.4;_LVLPGELAK[GlyGly (K)]HAVSEGTK_.2	1	1	1	1	1	1	1	1	1	1	1	1	469110	607345	654976	934129	690603	1010947
LOC_Os01g05970.1	protein|OsFBO1 - F-box and other domain containing protein, expressed	LOC_Os01g05970.1	1	GlyGly (K)	K	108	KLAAEAAKLARYNKK	1125517	1.32378e+06	1.31071e+06	1.38513e+06	1456942	1.43886e+06	1.5911e+06	1.92938e+06	1.59271e+06	1.66299e+06	1.40405e+06	578795	_LAAEAAK[GlyGly (K)]LAR_.2	_LAAEAAK[GlyGly (K)]LAR_.2	_LAAEAAK[GlyGly (K)]LAR_.2	_LAAEAAK[GlyGly (K)]LAR_.2	_LAAEAAK[GlyGly (K)]LAR_.2	_LAAEAAK[GlyGly (K)]LAR_.2	_LAAEAAK[GlyGly (K)]LAR_.2	_LAAEAAK[GlyGly (K)]LAR_.2	_LAAEAAK[GlyGly (K)]LAR_.2	_LAAEAAK[GlyGly (K)]LAR_.2	_LAAEAAK[GlyGly (K)]LAR_.2	_LAAEAAK[GlyGly (K)]LAR_.2	1	1	1	1	1	1	1	1	1	1	1	1	34674.8	37976.6	43985.2	47680.1	42969.7	52633
LOC_Os01g05970.1	protein|OsFBO1 - F-box and other domain containing protein, expressed	LOC_Os01g05970.1	1	GlyGly (K)	K	23	EEEPAAEKAEKAPAG	1125517	1.32378e+06	1.31071e+06	1.38513e+06	1456942	1.43886e+06	1.5911e+06	1.92938e+06	1.59271e+06	1.66299e+06	1.40405e+06	578795	_KPAEEEPAAEK[GlyGly (K)]AEK_.3;_KPAEEEPAAEK[GlyGly (K)]AEK_.2;_KPAEEEPAAEK[GlyGly (K)]AEK_.4	_KPAEEEPAAEK[GlyGly (K)]AEK_.3;_KPAEEEPAAEK[GlyGly (K)]AEK_.2;_KPAEEEPAAEK[GlyGly (K)]AEK_.4	_KPAEEEPAAEK[GlyGly (K)]AEK_.3;_KPAEEEPAAEK[GlyGly (K)]AEK_.2;_KPAEEEPAAEK[GlyGly (K)]AEK_.4	_KPAEEEPAAEK[GlyGly (K)]AEK_.3;_KPAEEEPAAEK[GlyGly (K)]AEK_.2;_KPAEEEPAAEK[GlyGly (K)]AEK_.4	_KPAEEEPAAEK[GlyGly (K)]AEK_.3;_KPAEEEPAAEK[GlyGly (K)]AEK_.2;_KPAEEEPAAEK[GlyGly (K)]AEK_.4	_KPAEEEPAAEK[GlyGly (K)]AEK_.3;_KPAEEEPAAEK[GlyGly (K)]AEK_.2;_KPAEEEPAAEK[GlyGly (K)]AEK_.4	_KPAEEEPAAEK[GlyGly (K)]AEK_.3;_KPAEEEPAAEK[GlyGly (K)]AEK_.2;_KPAEEEPAAEK[GlyGly (K)]AEK_.4	_KPAEEEPAAEK[GlyGly (K)]AEK_.3;_KPAEEEPAAEK[GlyGly (K)]AEK_.2;_KPAEEEPAAEK[GlyGly (K)]AEK_.4	_KPAEEEPAAEK[GlyGly (K)]AEK_.3;_KPAEEEPAAEK[GlyGly (K)]AEK_.2;_KPAEEEPAAEK[GlyGly (K)]AEK_.4	_KPAEEEPAAEK[GlyGly (K)]AEK_.3;_KPAEEEPAAEK[GlyGly (K)]AEK_.2;_KPAEEEPAAEK[GlyGly (K)]AEK_.4	_KPAEEEPAAEK[GlyGly (K)]AEK_.3;_KPAEEEPAAEK[GlyGly (K)]AEK_.2;_KPAEEEPAAEK[GlyGly (K)]AEK_.4	_KPAEEEPAAEK[GlyGly (K)]AEK_.3;_KPAEEEPAAEK[GlyGly (K)]AEK_.2	1	1	1	1	1	1	1	1	1	1	1	1	1.26373e+06	1.36563e+06	1.19924e+06	1.20582e+06	1.51405e+06	1.39042e+06
LOC_Os01g05970.1	protein|OsFBO1 - F-box and other domain containing protein, expressed	LOC_Os01g05970.1	2	GlyGly (K)	K	23	EEEPAAEKAEKAPAG	1125517	1.32378e+06	1.31071e+06	1.38513e+06	1456942	1.43886e+06	1.5911e+06	1.92938e+06	1.59271e+06	1.66299e+06	1.40405e+06	578795	_K[GlyGly (K)]PAEEEPAAEK[GlyGly (K)]AEK_.3	_K[GlyGly (K)]PAEEEPAAEK[GlyGly (K)]AEK_.3	_K[GlyGly (K)]PAEEEPAAEK[GlyGly (K)]AEK_.3	_K[GlyGly (K)]PAEEEPAAEK[GlyGly (K)]AEK_.3	_K[GlyGly (K)]PAEEEPAAEK[GlyGly (K)]AEK_.3	_K[GlyGly (K)]PAEEEPAAEK[GlyGly (K)]AEK_.3	_K[GlyGly (K)]PAEEEPAAEK[GlyGly (K)]AEK_.3	_K[GlyGly (K)]PAEEEPAAEK[GlyGly (K)]AEK_.3	_K[GlyGly (K)]PAEEEPAAEK[GlyGly (K)]AEK_.3	_K[GlyGly (K)]PAEEEPAAEK[GlyGly (K)]AEK_.3	_K[GlyGly (K)]PAEEEPAAEK[GlyGly (K)]AEK_.3	_K[GlyGly (K)]PAEEEPAAEK[GlyGly (K)]AEK_.3	1	1	1	1	1	1	1	1	1	1	1	1	3205.76	2747.94	3599.07	3326.13	4651.79	3973.05
LOC_Os01g05970.1	protein|OsFBO1 - F-box and other domain containing protein, expressed	LOC_Os01g05970.1	2	GlyGly (K)	K	13	EKKPAAKKPAEEEPA	1125517	1.32378e+06	1.31071e+06	1.38513e+06	1456942	1.43886e+06	1.5911e+06	1.92938e+06	1.59271e+06	1.66299e+06	1.40405e+06	578795	_K[GlyGly (K)]PAEEEPAAEK[GlyGly (K)]AEK_.3	_K[GlyGly (K)]PAEEEPAAEK[GlyGly (K)]AEK_.3	_K[GlyGly (K)]PAEEEPAAEK[GlyGly (K)]AEK_.3	_K[GlyGly (K)]PAEEEPAAEK[GlyGly (K)]AEK_.3	_K[GlyGly (K)]PAEEEPAAEK[GlyGly (K)]AEK_.3	_K[GlyGly (K)]PAEEEPAAEK[GlyGly (K)]AEK_.3	_K[GlyGly (K)]PAEEEPAAEK[GlyGly (K)]AEK_.3	_K[GlyGly (K)]PAEEEPAAEK[GlyGly (K)]AEK_.3	_K[GlyGly (K)]PAEEEPAAEK[GlyGly (K)]AEK_.3	_K[GlyGly (K)]PAEEEPAAEK[GlyGly (K)]AEK_.3	_K[GlyGly (K)]PAEEEPAAEK[GlyGly (K)]AEK_.3	_K[GlyGly (K)]PAEEEPAAEK[GlyGly (K)]AEK_.3	1	1	1	1	1	1	1	1	1	1	1	1	3205.76	2747.94	3599.07	3326.13	4651.79	3973.05
LOC_Os01g05970.1	protein|OsFBO1 - F-box and other domain containing protein, expressed	LOC_Os01g05970.1	1	GlyGly (K)	K	114	AKLARYNKKPTITSR	1125517	1.32378e+06	1.31071e+06	1.38513e+06	1456942	1.43886e+06	1.5911e+06	1.92938e+06	1.59271e+06	1.66299e+06	1.40405e+06	578795	_YNK[GlyGly (K)]KPTITSR_.3	_YNK[GlyGly (K)]KPTITSR_.3	_YNK[GlyGly (K)]KPTITSR_.3	_YNK[GlyGly (K)]KPTITSR_.3	_YNK[GlyGly (K)]KPTITSR_.3	_YNK[GlyGly (K)]KPTITSR_.3	_YNK[GlyGly (K)]KPTITSR_.3		_YNK[GlyGly (K)]KPTITSR_.2	_YNK[GlyGly (K)]KPTITSR_.3;_YNK[GlyGly (K)]KPTITSR_.2	_YNK[GlyGly (K)]KPTITSR_.2		0.949484	0.993731	0.961389	0.924001	0.982788	0.909255	0.998536	0.575502	0.94767	0.996502	0.917988	0.5	14079.4	20976.4	16424.5	14876.1	20159	13692.8
LOC_Os01g05970.1	protein|OsFBO1 - F-box and other domain containing protein, expressed	LOC_Os01g05970.1	2	GlyGly (K)	K	115	KLARYNKKPTITSRE	1125517	1.32378e+06	1.31071e+06	1.38513e+06	1456942	1.43886e+06	1.5911e+06	1.92938e+06	1.59271e+06	1.66299e+06	1.40405e+06	578795	_YNK[GlyGly (K)]K[GlyGly (K)]PTITSR_.3	_YNK[GlyGly (K)]K[GlyGly (K)]PTITSR_.3	_YNK[GlyGly (K)]K[GlyGly (K)]PTITSR_.3	_YNK[GlyGly (K)]K[GlyGly (K)]PTITSR_.3	_YNK[GlyGly (K)]K[GlyGly (K)]PTITSR_.3	_YNK[GlyGly (K)]K[GlyGly (K)]PTITSR_.3	_YNK[GlyGly (K)]K[GlyGly (K)]PTITSR_.3	_YNK[GlyGly (K)]K[GlyGly (K)]PTITSR_.3	_YNK[GlyGly (K)]K[GlyGly (K)]PTITSR_.3	_YNK[GlyGly (K)]K[GlyGly (K)]PTITSR_.3	_YNK[GlyGly (K)]K[GlyGly (K)]PTITSR_.3	_YNK[GlyGly (K)]K[GlyGly (K)]PTITSR_.3	1	1	1	1	1	1	1	1	1	1	1	1	6915.03	8625.04	9275.17	8378.32	10873.9	8184.19
LOC_Os01g05970.1	protein|OsFBO1 - F-box and other domain containing protein, expressed	LOC_Os01g05970.1	2	GlyGly (K)	K	114	AKLARYNKKPTITSR	1125517	1.32378e+06	1.31071e+06	1.38513e+06	1456942	1.43886e+06	1.5911e+06	1.92938e+06	1.59271e+06	1.66299e+06	1.40405e+06	578795	_YNK[GlyGly (K)]K[GlyGly (K)]PTITSR_.3	_YNK[GlyGly (K)]K[GlyGly (K)]PTITSR_.3	_YNK[GlyGly (K)]K[GlyGly (K)]PTITSR_.3	_YNK[GlyGly (K)]K[GlyGly (K)]PTITSR_.3	_YNK[GlyGly (K)]K[GlyGly (K)]PTITSR_.3	_YNK[GlyGly (K)]K[GlyGly (K)]PTITSR_.3	_YNK[GlyGly (K)]K[GlyGly (K)]PTITSR_.3	_YNK[GlyGly (K)]K[GlyGly (K)]PTITSR_.3	_YNK[GlyGly (K)]K[GlyGly (K)]PTITSR_.3	_YNK[GlyGly (K)]K[GlyGly (K)]PTITSR_.3	_YNK[GlyGly (K)]K[GlyGly (K)]PTITSR_.3	_YNK[GlyGly (K)]K[GlyGly (K)]PTITSR_.3	1	1	1	1	1	1	1	1	1	1	1	1	6915.03	8625.04	9275.17	8378.32	10873.9	8184.19
LOC_Os01g05970.1	protein|OsFBO1 - F-box and other domain containing protein, expressed	LOC_Os01g05970.1	1	GlyGly (K)	K	75	IYIFKVLKQVHPDIG	1125517	1.32378e+06	1.31071e+06	1.38513e+06	1456942	1.43886e+06	1.5911e+06	1.92938e+06	1.59271e+06	1.66299e+06	1.40405e+06	578795	_VLK[GlyGly (K)]QVHPDIGISSK_.3;_VLK[GlyGly (K)]QVHPDIGISSK_.2;_VLK[GlyGly (K)]QVHPDIGISSK_.4	_VLK[GlyGly (K)]QVHPDIGISSK_.3;_VLK[GlyGly (K)]QVHPDIGISSK_.2;_VLK[GlyGly (K)]QVHPDIGISSK_.4	_VLK[GlyGly (K)]QVHPDIGISSK_.3;_VLK[GlyGly (K)]QVHPDIGISSK_.2;_VLK[GlyGly (K)]QVHPDIGISSK_.4	_VLK[GlyGly (K)]QVHPDIGISSK_.3;_VLK[GlyGly (K)]QVHPDIGISSK_.2;_VLK[GlyGly (K)]QVHPDIGISSK_.4	_VLK[GlyGly (K)]QVHPDIGISSK_.3;_VLK[GlyGly (K)]QVHPDIGISSK_.2;_VLK[GlyGly (K)]QVHPDIGISSK_.4	_VLK[GlyGly (K)]QVHPDIGISSK_.3;_VLK[GlyGly (K)]QVHPDIGISSK_.2;_VLK[GlyGly (K)]QVHPDIGISSK_.4	_VLK[GlyGly (K)]QVHPDIGISSK_.3;_VLK[GlyGly (K)]QVHPDIGISSK_.2;_VLK[GlyGly (K)]QVHPDIGISSK_.4	_VLK[GlyGly (K)]QVHPDIGISSK_.3;_VLK[GlyGly (K)]QVHPDIGISSK_.2;_VLK[GlyGly (K)]QVHPDIGISSK_.4	_VLK[GlyGly (K)]QVHPDIGISSK_.3;_VLK[GlyGly (K)]QVHPDIGISSK_.2	_VLK[GlyGly (K)]QVHPDIGISSK_.3;_VLK[GlyGly (K)]QVHPDIGISSK_.2;_VLK[GlyGly (K)]QVHPDIGISSK_.4	_VLK[GlyGly (K)]QVHPDIGISSK_.3;_VLK[GlyGly (K)]QVHPDIGISSK_.2;_VLK[GlyGly (K)]QVHPDIGISSK_.4	_VLK[GlyGly (K)]QVHPDIGISSK_.3	1	1	1	1	1	1	1	1	1	1	1	1	79385.1	94354.9	74209.2	110692	120211	130241
LOC_Os01g05970.1	protein|OsFBO1 - F-box and other domain containing protein, expressed	LOC_Os01g05970.1	1	GlyGly (K)	K	72	TYKIYIFKVLKQVHP	1125517	1.32378e+06	1.31071e+06	1.38513e+06	1456942	1.43886e+06	1.5911e+06	1.92938e+06	1.59271e+06	1.66299e+06	1.40405e+06	578795	_IYIFK[GlyGly (K)]VLK_.2	_IYIFK[GlyGly (K)]VLK_.2	_IYIFK[GlyGly (K)]VLK_.2	_IYIFK[GlyGly (K)]VLK_.2	_IYIFK[GlyGly (K)]VLK_.2	_IYIFK[GlyGly (K)]VLK_.2	_IYIFK[GlyGly (K)]VLK_.2	_IYIFK[GlyGly (K)]VLK_.2	_IYIFK[GlyGly (K)]VLK_.2	_IYIFK[GlyGly (K)]VLK_.2	_IYIFK[GlyGly (K)]VLK_.2		1	1	1	1	1	1	1	1	1	1	1	1	18763.7	30700	41098.1	71880.2	24939.8	64811.6
LOC_Os01g05970.1	protein|OsFBO1 - F-box and other domain containing protein, expressed	LOC_Os01g05970.1	1	GlyGly (K)	K	67	KKSVETYKIYIFKVL	1125517	1.32378e+06	1.31071e+06	1.38513e+06	1456942	1.43886e+06	1.5911e+06	1.92938e+06	1.59271e+06	1.66299e+06	1.40405e+06	578795	_SVETYK[GlyGly (K)]IYIFK_.2;_SVETYK[GlyGly (K)]IYIFK_.3	_SVETYK[GlyGly (K)]IYIFK_.2;_SVETYK[GlyGly (K)]IYIFK_.3	_SVETYK[GlyGly (K)]IYIFK_.2;_SVETYK[GlyGly (K)]IYIFK_.3	_SVETYK[GlyGly (K)]IYIFK_.2;_SVETYK[GlyGly (K)]IYIFK_.3	_SVETYK[GlyGly (K)]IYIFK_.2;_SVETYK[GlyGly (K)]IYIFK_.3	_SVETYK[GlyGly (K)]IYIFK_.2;_SVETYK[GlyGly (K)]IYIFK_.3	_SVETYK[GlyGly (K)]IYIFK_.2;_SVETYK[GlyGly (K)]IYIFK_.3	_SVETYK[GlyGly (K)]IYIFK_.2;_SVETYK[GlyGly (K)]IYIFK_.3	_SVETYK[GlyGly (K)]IYIFK_.2	_SVETYK[GlyGly (K)]IYIFK_.2;_SVETYK[GlyGly (K)]IYIFK_.3	_SVETYK[GlyGly (K)]IYIFK_.2;_SVETYK[GlyGly (K)]IYIFK_.3		1	1	1	1	1	1	1	1	1	1	1	1	4740.71	8595.33	12615	21972.3	8078.12	23557.1
LOC_Os01g05970.1	protein|OsFBO1 - F-box and other domain containing protein, expressed	LOC_Os01g05970.1	1	GlyGly (K)	K	145	HAVSEGTKAVTKFTS	1125517	1.32378e+06	1.31071e+06	1.38513e+06	1456942	1.43886e+06	1.5911e+06	1.92938e+06	1.59271e+06	1.66299e+06	1.40405e+06	578795	_HAVSEGTK[GlyGly (K)]AVTK_.3;_HAVSEGTK[GlyGly (K)]AVTK_.2	_HAVSEGTK[GlyGly (K)]AVTK_.3;_HAVSEGTK[GlyGly (K)]AVTK_.2	_HAVSEGTK[GlyGly (K)]AVTK_.3;_HAVSEGTK[GlyGly (K)]AVTK_.2	_HAVSEGTK[GlyGly (K)]AVTK_.3;_HAVSEGTK[GlyGly (K)]AVTK_.2	_HAVSEGTK[GlyGly (K)]AVTK_.3;_HAVSEGTK[GlyGly (K)]AVTK_.2	_HAVSEGTK[GlyGly (K)]AVTK_.3;_HAVSEGTK[GlyGly (K)]AVTK_.2	_HAVSEGTK[GlyGly (K)]AVTK_.3;_HAVSEGTK[GlyGly (K)]AVTK_.2	_HAVSEGTK[GlyGly (K)]AVTK_.3;_HAVSEGTK[GlyGly (K)]AVTK_.2	_HAVSEGTK[GlyGly (K)]AVTK_.3;_HAVSEGTK[GlyGly (K)]AVTK_.2	_HAVSEGTK[GlyGly (K)]AVTK_.3;_HAVSEGTK[GlyGly (K)]AVTK_.2	_HAVSEGTK[GlyGly (K)]AVTK_.3;_HAVSEGTK[GlyGly (K)]AVTK_.2	_HAVSEGTK[GlyGly (K)]AVTK_.3;_HAVSEGTK[GlyGly (K)]AVTK_.2	1	1	1	1	1	1	1	1	1	1	1	1	1.3279e+06	1.82749e+06	1.58649e+06	1.71394e+06	1.66526e+06	1.78713e+06
LOC_Os01g05970.1	protein|OsFBO1 - F-box and other domain containing protein, expressed	LOC_Os01g05970.1	2	GlyGly (K)	K	46	LPAGKGEKGSGEGKK	1125517	1.32378e+06	1.31071e+06	1.38513e+06	1456942	1.43886e+06	1.5911e+06	1.92938e+06	1.59271e+06	1.66299e+06	1.40405e+06	578795	_LPAGK[GlyGly (K)]GEK[GlyGly (K)]GSGEGK_.3	_LPAGK[GlyGly (K)]GEK[GlyGly (K)]GSGEGK_.3	_LPAGK[GlyGly (K)]GEK[GlyGly (K)]GSGEGK_.3	_LPAGK[GlyGly (K)]GEK[GlyGly (K)]GSGEGK_.3	_LPAGK[GlyGly (K)]GEK[GlyGly (K)]GSGEGK_.3	_LPAGK[GlyGly (K)]GEK[GlyGly (K)]GSGEGK_.3	_LPAGK[GlyGly (K)]GEK[GlyGly (K)]GSGEGK_.3	_LPAGK[GlyGly (K)]GEK[GlyGly (K)]GSGEGK_.3	_LPAGK[GlyGly (K)]GEK[GlyGly (K)]GSGEGK_.3	_LPAGK[GlyGly (K)]GEK[GlyGly (K)]GSGEGK_.3	_LPAGK[GlyGly (K)]GEK[GlyGly (K)]GSGEGK_.3		1	1	1	1	1	1	1	1	1	1	1	1	835.119	559.374	669.962	654.646	1621.19	1006.81
LOC_Os01g05970.1	protein|OsFBO1 - F-box and other domain containing protein, expressed	LOC_Os01g05970.1	2	GlyGly (K)	K	43	EKRLPAGKGEKGSGE	1125517	1.32378e+06	1.31071e+06	1.38513e+06	1456942	1.43886e+06	1.5911e+06	1.92938e+06	1.59271e+06	1.66299e+06	1.40405e+06	578795	_LPAGK[GlyGly (K)]GEK[GlyGly (K)]GSGEGK_.3	_LPAGK[GlyGly (K)]GEK[GlyGly (K)]GSGEGK_.3	_LPAGK[GlyGly (K)]GEK[GlyGly (K)]GSGEGK_.3	_LPAGK[GlyGly (K)]GEK[GlyGly (K)]GSGEGK_.3	_LPAGK[GlyGly (K)]GEK[GlyGly (K)]GSGEGK_.3	_LPAGK[GlyGly (K)]GEK[GlyGly (K)]GSGEGK_.3	_LPAGK[GlyGly (K)]GEK[GlyGly (K)]GSGEGK_.3	_LPAGK[GlyGly (K)]GEK[GlyGly (K)]GSGEGK_.3	_LPAGK[GlyGly (K)]GEK[GlyGly (K)]GSGEGK_.3	_LPAGK[GlyGly (K)]GEK[GlyGly (K)]GSGEGK_.3	_LPAGK[GlyGly (K)]GEK[GlyGly (K)]GSGEGK_.3		1	1	1	1	1	1	1	1	1	1	1	1	835.119	559.374	669.962	654.646	1621.19	1006.81
LOC_Os01g05970.1	protein|OsFBO1 - F-box and other domain containing protein, expressed	LOC_Os01g05970.1	1	GlyGly (K)	K	115	KLARYNKKPTITSRE	1125517	1.32378e+06	1.31071e+06	1.38513e+06	1456942	1.43886e+06	1.5911e+06	1.92938e+06	1.59271e+06	1.66299e+06	1.40405e+06	578795	_K[GlyGly (K)]PTITSR_.2	_K[GlyGly (K)]PTITSR_.2	_K[GlyGly (K)]PTITSR_.2	_K[GlyGly (K)]PTITSR_.2	_K[GlyGly (K)]PTITSR_.2	_K[GlyGly (K)]PTITSR_.2	_K[GlyGly (K)]PTITSR_.2	_K[GlyGly (K)]PTITSR_.2	_K[GlyGly (K)]PTITSR_.2	_K[GlyGly (K)]PTITSR_.2	_K[GlyGly (K)]PTITSR_.2	_K[GlyGly (K)]PTITSR_.2	1	1	1	1	1	1	1	1	1	1	1	1	187630	164214	185535	158153	86361.8	127550
LOC_Os01g05970.1	protein|OsFBO1 - F-box and other domain containing protein, expressed	LOC_Os01g05970.1	1	GlyGly (K)	K	61	AGRKKGKKSVETYKI	1125517	1.32378e+06	1.31071e+06	1.38513e+06	1456942	1.43886e+06	1.5911e+06	1.92938e+06	1.59271e+06	1.66299e+06	1.40405e+06	578795	_K[GlyGly (K)]SVETYK_.2	_K[GlyGly (K)]SVETYK_.2	_K[GlyGly (K)]SVETYK_.2	_K[GlyGly (K)]SVETYK_.2	_K[GlyGly (K)]SVETYK_.2	_K[GlyGly (K)]SVETYK_.2	_K[GlyGly (K)]SVETYK_.2		_K[GlyGly (K)]SVETYK_.2			_K[GlyGly (K)]SVETYK_.2	1	1	1	1	1	1	1	1	1	1	1	1	1367.95	20537.9	8575.7	2029.37	1201.64	466.983
LOC_Os01g05970.1	protein|OsFBO1 - F-box and other domain containing protein, expressed	LOC_Os01g05970.1	1	GlyGly (K)	K	43	EKRLPAGKGEKGSGE	1125517	1.32378e+06	1.31071e+06	1.38513e+06	1456942	1.43886e+06	1.5911e+06	1.92938e+06	1.59271e+06	1.66299e+06	1.40405e+06	578795	_LPAGK[GlyGly (K)]GEK_.2				_LPAGK[GlyGly (K)]GEK_.2	_LPAGK[GlyGly (K)]GEK_.2	_LPAGK[GlyGly (K)]GEK_.2						1	1	1	1	1	1	1	1	1	1	1	1	1683.27	0	0	0	3591.53	424.012
LOC_Os01g06270.1	protein|expressed protein	LOC_Os01g06270.1	1	GlyGly (K)	K	381	DNEELSEKTSPQKSL	6414.62	8941.11	8239.03	11417.4	8430.65	12315.8	15055.3	16840.9	19368.6	20168.2	21220.8	23149.8	_DVSTEHDNEELSEK[GlyGly (K)]TSPQK_.3	_DVSTEHDNEELSEK[GlyGly (K)]TSPQK_.3	_DVSTEHDNEELSEK[GlyGly (K)]TSPQK_.3	_DVSTEHDNEELSEK[GlyGly (K)]TSPQK_.3	_DVSTEHDNEELSEK[GlyGly (K)]TSPQK_.3	_DVSTEHDNEELSEK[GlyGly (K)]TSPQK_.3	_DVSTEHDNEELSEK[GlyGly (K)]TSPQK_.3	_DVSTEHDNEELSEK[GlyGly (K)]TSPQK_.3	_DVSTEHDNEELSEK[GlyGly (K)]TSPQK_.3	_DVSTEHDNEELSEK[GlyGly (K)]TSPQK_.3	_DVSTEHDNEELSEK[GlyGly (K)]TSPQK_.3	_DVSTEHDNEELSEK[GlyGly (K)]TSPQK_.3	1	1	1	1	1	1	1	1	1	1	1	1	15104.9	18459.3	17717.8	16877.9	12737.4	16909.1
LOC_Os01g06270.1	protein|expressed protein	LOC_Os01g06270.1	1	GlyGly (K)	K	124	QTQEDHAKTTERTSA	6414.62	8941.11	8239.03	11417.4	8430.65	12315.8	15055.3	16840.9	19368.6	20168.2	21220.8	23149.8	_VQQTQEDHAK[GlyGly (K)]TTER_.3;_VQQTQEDHAK[GlyGly (K)]TTER_.4;_VQQTQEDHAK[GlyGly (K)]TTER_.2	_VQQTQEDHAK[GlyGly (K)]TTER_.3;_VQQTQEDHAK[GlyGly (K)]TTER_.4	_VQQTQEDHAK[GlyGly (K)]TTER_.3;_VQQTQEDHAK[GlyGly (K)]TTER_.4;_VQQTQEDHAK[GlyGly (K)]TTER_.2	_VQQTQEDHAK[GlyGly (K)]TTER_.3;_VQQTQEDHAK[GlyGly (K)]TTER_.4	_VQQTQEDHAK[GlyGly (K)]TTER_.3;_VQQTQEDHAK[GlyGly (K)]TTER_.4;_VQQTQEDHAK[GlyGly (K)]TTER_.2	_VQQTQEDHAK[GlyGly (K)]TTER_.3;_VQQTQEDHAK[GlyGly (K)]TTER_.4	_VQQTQEDHAK[GlyGly (K)]TTER_.3;_VQQTQEDHAK[GlyGly (K)]TTER_.4;_VQQTQEDHAK[GlyGly (K)]TTER_.2	_VQQTQEDHAK[GlyGly (K)]TTER_.3;_VQQTQEDHAK[GlyGly (K)]TTER_.4;_VQQTQEDHAK[GlyGly (K)]TTER_.2	_VQQTQEDHAK[GlyGly (K)]TTER_.3;_VQQTQEDHAK[GlyGly (K)]TTER_.4;_VQQTQEDHAK[GlyGly (K)]TTER_.2	_VQQTQEDHAK[GlyGly (K)]TTER_.3;_VQQTQEDHAK[GlyGly (K)]TTER_.4;_VQQTQEDHAK[GlyGly (K)]TTER_.2	_VQQTQEDHAK[GlyGly (K)]TTER_.3;_VQQTQEDHAK[GlyGly (K)]TTER_.4;_VQQTQEDHAK[GlyGly (K)]TTER_.2	_VQQTQEDHAK[GlyGly (K)]TTER_.3;_VQQTQEDHAK[GlyGly (K)]TTER_.4;_VQQTQEDHAK[GlyGly (K)]TTER_.2	1	1	1	1	1	1	1	1	1	1	1	1	4030.56	8877.98	7293.06	10996.7	14320.5	14498.2
LOC_Os01g06270.1	protein|expressed protein	LOC_Os01g06270.1	1	GlyGly (K)	K	411	SITDHMKKLFYSEQG	6414.62	8941.11	8239.03	11417.4	8430.65	12315.8	15055.3	16840.9	19368.6	20168.2	21220.8	23149.8	_K[GlyGly (K)]LFYSEQGVNSR_.2	_K[GlyGly (K)]LFYSEQGVNSR_.2	_K[GlyGly (K)]LFYSEQGVNSR_.2	_K[GlyGly (K)]LFYSEQGVNSR_.2	_K[GlyGly (K)]LFYSEQGVNSR_.2	_K[GlyGly (K)]LFYSEQGVNSR_.2	_K[GlyGly (K)]LFYSEQGVNSR_.2	_K[GlyGly (K)]LFYSEQGVNSR_.2	_K[GlyGly (K)]LFYSEQGVNSR_.2	_K[GlyGly (K)]LFYSEQGVNSR_.2	_K[GlyGly (K)]LFYSEQGVNSR_.2		1	1	1	1	1	1	1	1	1	1	1	1	2479.55	584.371	1475.89	1336.9	711.338	2292.92
LOC_Os01g06270.1	protein|expressed protein	LOC_Os01g06270.1	1	GlyGly (K)	K	491	VSPKSPAKPDQPLDL	6414.62	8941.11	8239.03	11417.4	8430.65	12315.8	15055.3	16840.9	19368.6	20168.2	21220.8	23149.8	_SPAK[GlyGly (K)]PDQPLDLDSELAK_.3;_SPAK[GlyGly (K)]PDQPLDLDSELAK_.2	_SPAK[GlyGly (K)]PDQPLDLDSELAK_.3;_SPAK[GlyGly (K)]PDQPLDLDSELAK_.2		_SPAK[GlyGly (K)]PDQPLDLDSELAK_.3;_SPAK[GlyGly (K)]PDQPLDLDSELAK_.2	_SPAK[GlyGly (K)]PDQPLDLDSELAK_.3	_SPAK[GlyGly (K)]PDQPLDLDSELAK_.3;_SPAK[GlyGly (K)]PDQPLDLDSELAK_.2	_SPAK[GlyGly (K)]PDQPLDLDSELAK_.3;_SPAK[GlyGly (K)]PDQPLDLDSELAK_.2	_SPAK[GlyGly (K)]PDQPLDLDSELAK_.3;_SPAK[GlyGly (K)]PDQPLDLDSELAK_.2	_SPAK[GlyGly (K)]PDQPLDLDSELAK_.3;_SPAK[GlyGly (K)]PDQPLDLDSELAK_.2	_SPAK[GlyGly (K)]PDQPLDLDSELAK_.3;_SPAK[GlyGly (K)]PDQPLDLDSELAK_.2	_SPAK[GlyGly (K)]PDQPLDLDSELAK_.3;_SPAK[GlyGly (K)]PDQPLDLDSELAK_.2	_SPAK[GlyGly (K)]PDQPLDLDSELAK_.3	1	1	1	1	1	1	1	1	1	1	1	1	6942.33	14392.3	0	17359.4	5729.23	16568.9
LOC_Os01g06270.1	protein|expressed protein	LOC_Os01g06270.1	1	GlyGly (K)	K	397	EEYLETEKKIVIAFS	6414.62	8941.11	8239.03	11417.4	8430.65	12315.8	15055.3	16840.9	19368.6	20168.2	21220.8	23149.8	_SLEEEYLETEK[GlyGly (K)]K_.2	_SLEEEYLETEK[GlyGly (K)]K_.2	_SLEEEYLETEK[GlyGly (K)]K_.2			_SLEEEYLETEK[GlyGly (K)]K_.2	_SLEEEYLETEK[GlyGly (K)]K_.2	_SLEEEYLETEK[GlyGly (K)]K_.2;_SLEEEYLETEK[GlyGly (K)]K_.3	_SLEEEYLETEK[GlyGly (K)]K_.2;_SLEEEYLETEK[GlyGly (K)]K_.3	_SLEEEYLETEK[GlyGly (K)]K_.2;_SLEEEYLETEK[GlyGly (K)]K_.3	_SLEEEYLETEK[GlyGly (K)]K_.2;_SLEEEYLETEK[GlyGly (K)]K_.3	_SLEEEYLETEK[GlyGly (K)]K_.2;_SLEEEYLETEK[GlyGly (K)]K_.3	1	1	1	1	1	1	1	1	1	1	1	1	2498.7	1854.39	1239.96	0	0	3984.33
LOC_Os01g06290.1;LOC_Os01g06290.2;LOC_Os01g06290.3;LOC_Os01g06290.4	protein|splicing factor, arginine/serine-rich, putative, expressed;protein|splicing factor, arginine/serine-rich, putative, expressed;protein|splicing factor, arginine/serine-rich, putative, expressed;protein|splicing factor, arginine/serine-rich, putative, expressed	LOC_Os01g06290.1	1	GlyGly (K)	K	87	RMIVEFAKGVPRGPG	11271.3	15543.4	20207.5	18745.8	9948.4	25770.5	8318.55	9367.32	13506.3	11973.7	11436.4	11849.9	_M[Oxidation (M)]IVEFAK[GlyGly (K)]GVPR_.2;_M[Oxidation (M)]IVEFAK[GlyGly (K)]GVPR_.3	_M[Oxidation (M)]IVEFAK[GlyGly (K)]GVPR_.2;_M[Oxidation (M)]IVEFAK[GlyGly (K)]GVPR_.3	_M[Oxidation (M)]IVEFAK[GlyGly (K)]GVPR_.2;_M[Oxidation (M)]IVEFAK[GlyGly (K)]GVPR_.3	_M[Oxidation (M)]IVEFAK[GlyGly (K)]GVPR_.2;_M[Oxidation (M)]IVEFAK[GlyGly (K)]GVPR_.3	_M[Oxidation (M)]IVEFAK[GlyGly (K)]GVPR_.2;_M[Oxidation (M)]IVEFAK[GlyGly (K)]GVPR_.3	_M[Oxidation (M)]IVEFAK[GlyGly (K)]GVPR_.2;_M[Oxidation (M)]IVEFAK[GlyGly (K)]GVPR_.3	_M[Oxidation (M)]IVEFAK[GlyGly (K)]GVPR_.2;_M[Oxidation (M)]IVEFAK[GlyGly (K)]GVPR_.3	_M[Oxidation (M)]IVEFAK[GlyGly (K)]GVPR_.2;_M[Oxidation (M)]IVEFAK[GlyGly (K)]GVPR_.3	_M[Oxidation (M)]IVEFAK[GlyGly (K)]GVPR_.2;_M[Oxidation (M)]IVEFAK[GlyGly (K)]GVPR_.3	_M[Oxidation (M)]IVEFAK[GlyGly (K)]GVPR_.2;_M[Oxidation (M)]IVEFAK[GlyGly (K)]GVPR_.3	_M[Oxidation (M)]IVEFAK[GlyGly (K)]GVPR_.2;_M[Oxidation (M)]IVEFAK[GlyGly (K)]GVPR_.3	_M[Oxidation (M)]IVEFAK[GlyGly (K)]GVPR_.2;_M[Oxidation (M)]IVEFAK[GlyGly (K)]GVPR_.3	1	1	1	1	1	1	1	1	1	1	1	1	49626.6	65602.9	87358.1	89768.5	41553.3	111487
LOC_Os01g06290.1;LOC_Os01g06290.2;LOC_Os01g06290.3;LOC_Os01g06290.4	protein|splicing factor, arginine/serine-rich, putative, expressed;protein|splicing factor, arginine/serine-rich, putative, expressed;protein|splicing factor, arginine/serine-rich, putative, expressed;protein|splicing factor, arginine/serine-rich, putative, expressed	LOC_Os01g06290.2	1	GlyGly (K)	K	87	RMIVEFAKGVPRGPG	11271.3	15543.4	20207.5	18745.8	9948.4	25770.5	8318.55	9367.32	13506.3	11973.7	11436.4	11849.9	_M[Oxidation (M)]IVEFAK[GlyGly (K)]GVPR_.2;_M[Oxidation (M)]IVEFAK[GlyGly (K)]GVPR_.3	_M[Oxidation (M)]IVEFAK[GlyGly (K)]GVPR_.2;_M[Oxidation (M)]IVEFAK[GlyGly (K)]GVPR_.3	_M[Oxidation (M)]IVEFAK[GlyGly (K)]GVPR_.2;_M[Oxidation (M)]IVEFAK[GlyGly (K)]GVPR_.3	_M[Oxidation (M)]IVEFAK[GlyGly (K)]GVPR_.2;_M[Oxidation (M)]IVEFAK[GlyGly (K)]GVPR_.3	_M[Oxidation (M)]IVEFAK[GlyGly (K)]GVPR_.2;_M[Oxidation (M)]IVEFAK[GlyGly (K)]GVPR_.3	_M[Oxidation (M)]IVEFAK[GlyGly (K)]GVPR_.2;_M[Oxidation (M)]IVEFAK[GlyGly (K)]GVPR_.3	_M[Oxidation (M)]IVEFAK[GlyGly (K)]GVPR_.2;_M[Oxidation (M)]IVEFAK[GlyGly (K)]GVPR_.3	_M[Oxidation (M)]IVEFAK[GlyGly (K)]GVPR_.2;_M[Oxidation (M)]IVEFAK[GlyGly (K)]GVPR_.3	_M[Oxidation (M)]IVEFAK[GlyGly (K)]GVPR_.2;_M[Oxidation (M)]IVEFAK[GlyGly (K)]GVPR_.3	_M[Oxidation (M)]IVEFAK[GlyGly (K)]GVPR_.2;_M[Oxidation (M)]IVEFAK[GlyGly (K)]GVPR_.3	_M[Oxidation (M)]IVEFAK[GlyGly (K)]GVPR_.2;_M[Oxidation (M)]IVEFAK[GlyGly (K)]GVPR_.3	_M[Oxidation (M)]IVEFAK[GlyGly (K)]GVPR_.2;_M[Oxidation (M)]IVEFAK[GlyGly (K)]GVPR_.3	1	1	1	1	1	1	1	1	1	1	1	1	49626.6	65602.9	87358.1	89768.5	41553.3	111487
LOC_Os01g06290.1;LOC_Os01g06290.2;LOC_Os01g06290.3;LOC_Os01g06290.4	protein|splicing factor, arginine/serine-rich, putative, expressed;protein|splicing factor, arginine/serine-rich, putative, expressed;protein|splicing factor, arginine/serine-rich, putative, expressed;protein|splicing factor, arginine/serine-rich, putative, expressed	LOC_Os01g06290.3	1	GlyGly (K)	K	39	RMIVEFAKGVPRGPG	11271.3	15543.4	20207.5	18745.8	9948.4	25770.5	8318.55	9367.32	13506.3	11973.7	11436.4	11849.9	_M[Oxidation (M)]IVEFAK[GlyGly (K)]GVPR_.2;_M[Oxidation (M)]IVEFAK[GlyGly (K)]GVPR_.3	_M[Oxidation (M)]IVEFAK[GlyGly (K)]GVPR_.2;_M[Oxidation (M)]IVEFAK[GlyGly (K)]GVPR_.3	_M[Oxidation (M)]IVEFAK[GlyGly (K)]GVPR_.2;_M[Oxidation (M)]IVEFAK[GlyGly (K)]GVPR_.3	_M[Oxidation (M)]IVEFAK[GlyGly (K)]GVPR_.2;_M[Oxidation (M)]IVEFAK[GlyGly (K)]GVPR_.3	_M[Oxidation (M)]IVEFAK[GlyGly (K)]GVPR_.2;_M[Oxidation (M)]IVEFAK[GlyGly (K)]GVPR_.3	_M[Oxidation (M)]IVEFAK[GlyGly (K)]GVPR_.2;_M[Oxidation (M)]IVEFAK[GlyGly (K)]GVPR_.3	_M[Oxidation (M)]IVEFAK[GlyGly (K)]GVPR_.2;_M[Oxidation (M)]IVEFAK[GlyGly (K)]GVPR_.3	_M[Oxidation (M)]IVEFAK[GlyGly (K)]GVPR_.2;_M[Oxidation (M)]IVEFAK[GlyGly (K)]GVPR_.3	_M[Oxidation (M)]IVEFAK[GlyGly (K)]GVPR_.2;_M[Oxidation (M)]IVEFAK[GlyGly (K)]GVPR_.3	_M[Oxidation (M)]IVEFAK[GlyGly (K)]GVPR_.2;_M[Oxidation (M)]IVEFAK[GlyGly (K)]GVPR_.3	_M[Oxidation (M)]IVEFAK[GlyGly (K)]GVPR_.2;_M[Oxidation (M)]IVEFAK[GlyGly (K)]GVPR_.3	_M[Oxidation (M)]IVEFAK[GlyGly (K)]GVPR_.2;_M[Oxidation (M)]IVEFAK[GlyGly (K)]GVPR_.3	1	1	1	1	1	1	1	1	1	1	1	1	49626.6	65602.9	87358.1	89768.5	41553.3	111487
LOC_Os01g06290.1;LOC_Os01g06290.2;LOC_Os01g06290.3;LOC_Os01g06290.4	protein|splicing factor, arginine/serine-rich, putative, expressed;protein|splicing factor, arginine/serine-rich, putative, expressed;protein|splicing factor, arginine/serine-rich, putative, expressed;protein|splicing factor, arginine/serine-rich, putative, expressed	LOC_Os01g06290.4	1	GlyGly (K)	K	87	RMIVEFAKGVPRGPG	11271.3	15543.4	20207.5	18745.8	9948.4	25770.5	8318.55	9367.32	13506.3	11973.7	11436.4	11849.9	_M[Oxidation (M)]IVEFAK[GlyGly (K)]GVPR_.2;_M[Oxidation (M)]IVEFAK[GlyGly (K)]GVPR_.3	_M[Oxidation (M)]IVEFAK[GlyGly (K)]GVPR_.2;_M[Oxidation (M)]IVEFAK[GlyGly (K)]GVPR_.3	_M[Oxidation (M)]IVEFAK[GlyGly (K)]GVPR_.2;_M[Oxidation (M)]IVEFAK[GlyGly (K)]GVPR_.3	_M[Oxidation (M)]IVEFAK[GlyGly (K)]GVPR_.2;_M[Oxidation (M)]IVEFAK[GlyGly (K)]GVPR_.3	_M[Oxidation (M)]IVEFAK[GlyGly (K)]GVPR_.2;_M[Oxidation (M)]IVEFAK[GlyGly (K)]GVPR_.3	_M[Oxidation (M)]IVEFAK[GlyGly (K)]GVPR_.2;_M[Oxidation (M)]IVEFAK[GlyGly (K)]GVPR_.3	_M[Oxidation (M)]IVEFAK[GlyGly (K)]GVPR_.2;_M[Oxidation (M)]IVEFAK[GlyGly (K)]GVPR_.3	_M[Oxidation (M)]IVEFAK[GlyGly (K)]GVPR_.2;_M[Oxidation (M)]IVEFAK[GlyGly (K)]GVPR_.3	_M[Oxidation (M)]IVEFAK[GlyGly (K)]GVPR_.2;_M[Oxidation (M)]IVEFAK[GlyGly (K)]GVPR_.3	_M[Oxidation (M)]IVEFAK[GlyGly (K)]GVPR_.2;_M[Oxidation (M)]IVEFAK[GlyGly (K)]GVPR_.3	_M[Oxidation (M)]IVEFAK[GlyGly (K)]GVPR_.2;_M[Oxidation (M)]IVEFAK[GlyGly (K)]GVPR_.3	_M[Oxidation (M)]IVEFAK[GlyGly (K)]GVPR_.2;_M[Oxidation (M)]IVEFAK[GlyGly (K)]GVPR_.3	1	1	1	1	1	1	1	1	1	1	1	1	49626.6	65602.9	87358.1	89768.5	41553.3	111487
LOC_Os01g06460.1	protein|uncharacterized Cys-rich domain containing protein, putative, expressed	LOC_Os01g06460.1	1	GlyGly (K)	K	227	VLVMTPPKEQTMGRG	12102.4	9130.17	10257.9	12291.2	7285.18	11845.6	9078.26	15285.1	15998.6	22573.5	30327	15858.9	_SVLVM[Oxidation (M)]TPPK[GlyGly (K)]EQTM[Oxidation (M)]GR_.3	_SVLVM[Oxidation (M)]TPPK[GlyGly (K)]EQTM[Oxidation (M)]GR_.3	_SVLVM[Oxidation (M)]TPPK[GlyGly (K)]EQTM[Oxidation (M)]GR_.3	_SVLVM[Oxidation (M)]TPPK[GlyGly (K)]EQTM[Oxidation (M)]GR_.3	_SVLVM[Oxidation (M)]TPPK[GlyGly (K)]EQTM[Oxidation (M)]GR_.3	_SVLVM[Oxidation (M)]TPPK[GlyGly (K)]EQTM[Oxidation (M)]GR_.3	_SVLVM[Oxidation (M)]TPPK[GlyGly (K)]EQTM[Oxidation (M)]GR_.3	_SVLVM[Oxidation (M)]TPPK[GlyGly (K)]EQTM[Oxidation (M)]GR_.3	_SVLVM[Oxidation (M)]TPPK[GlyGly (K)]EQTM[Oxidation (M)]GR_.3	_SVLVM[Oxidation (M)]TPPK[GlyGly (K)]EQTM[Oxidation (M)]GR_.3	_SVLVM[Oxidation (M)]TPPK[GlyGly (K)]EQTM[Oxidation (M)]GR_.3	_SVLVM[Oxidation (M)]TPPK[GlyGly (K)]EQTM[Oxidation (M)]GR_.3	1	1	1	1	1	1	1	1	1	1	1	1	12102.4	9130.17	10257.9	12291.2	7285.18	11845.6
LOC_Os01g06660.1	protein|thiamine pyrophosphate enzyme, C-terminal TPP binding domain containing protein, expressed	LOC_Os01g06660.1	1	GlyGly (K)	K	372	ALSARLKKNTAAYEN	789.716	Filtered	Filtered	2215.12	2382.41	2889.48	534.1	1512.45	Filtered	5631.48	5716.85	6887.89	_K[GlyGly (K)]NTAAYENYR_.2	Filtered	Filtered	_K[GlyGly (K)]NTAAYENYR_.2	_K[GlyGly (K)]NTAAYENYR_.2	_K[GlyGly (K)]NTAAYENYR_.2	_K[GlyGly (K)]NTAAYENYR_.2	_K[GlyGly (K)]NTAAYENYR_.2	Filtered	_K[GlyGly (K)]NTAAYENYR_.2	_K[GlyGly (K)]NTAAYENYR_.2	_K[GlyGly (K)]NTAAYENYR_.2	1	Filtered	Filtered	1	1	1	1	1	Filtered	1	1	1	617.422	Filtered	Filtered	1731.85	1728.61	2005.81
LOC_Os01g07070.1;LOC_Os01g07070.2;LOC_Os01g07070.3;LOC_Os01g07070.4	protein|transposon protein, putative, CACTA, En/Spm sub-class, expressed;protein|transposon protein, putative, CACTA, En/Spm sub-class, expressed;protein|transposon protein, putative, CACTA, En/Spm sub-class, expressed;protein|transposon protein, putative, CACTA, En/Spm sub-class, expressed	LOC_Os01g07070.1	1	GlyGly (K)	K	349	PEPAAKVKQCDANCD	4661.3	5542.74	2874.52	2527.02	1452.62	2328.71	3069.52	1700.99	5793.44	2828.23	1485.68	5565.45	_VK[GlyGly (K)]QC[Carbamidomethyl (C)]DANC[Carbamidomethyl (C)]DETC[Carbamidomethyl (C)]DNAR_.3	_VK[GlyGly (K)]QC[Carbamidomethyl (C)]DANC[Carbamidomethyl (C)]DETC[Carbamidomethyl (C)]DNAR_.3	_VK[GlyGly (K)]QC[Carbamidomethyl (C)]DANC[Carbamidomethyl (C)]DETC[Carbamidomethyl (C)]DNAR_.3	_VK[GlyGly (K)]QC[Carbamidomethyl (C)]DANC[Carbamidomethyl (C)]DETC[Carbamidomethyl (C)]DNAR_.3	_VK[GlyGly (K)]QC[Carbamidomethyl (C)]DANC[Carbamidomethyl (C)]DETC[Carbamidomethyl (C)]DNAR_.3		_VK[GlyGly (K)]QC[Carbamidomethyl (C)]DANC[Carbamidomethyl (C)]DETC[Carbamidomethyl (C)]DNAR_.3	_VK[GlyGly (K)]QC[Carbamidomethyl (C)]DANC[Carbamidomethyl (C)]DETC[Carbamidomethyl (C)]DNAR_.3	_VK[GlyGly (K)]QC[Carbamidomethyl (C)]DANC[Carbamidomethyl (C)]DETC[Carbamidomethyl (C)]DNAR_.3	_VK[GlyGly (K)]QC[Carbamidomethyl (C)]DANC[Carbamidomethyl (C)]DETC[Carbamidomethyl (C)]DNAR_.3	_VK[GlyGly (K)]QC[Carbamidomethyl (C)]DANC[Carbamidomethyl (C)]DETC[Carbamidomethyl (C)]DNAR_.3	_VK[GlyGly (K)]QC[Carbamidomethyl (C)]DANC[Carbamidomethyl (C)]DETC[Carbamidomethyl (C)]DNAR_.3	1	1	1	1	1	1	1	1	1	1	1	1	2289.29	2808.61	1815.32	2060.17	1205.3	0
LOC_Os01g07070.1;LOC_Os01g07070.2;LOC_Os01g07070.3;LOC_Os01g07070.4	protein|transposon protein, putative, CACTA, En/Spm sub-class, expressed;protein|transposon protein, putative, CACTA, En/Spm sub-class, expressed;protein|transposon protein, putative, CACTA, En/Spm sub-class, expressed;protein|transposon protein, putative, CACTA, En/Spm sub-class, expressed	LOC_Os01g07070.2	1	GlyGly (K)	K	349	PEPAAKVKQCDANCD	4661.3	5542.74	2874.52	2527.02	1452.62	2328.71	3069.52	1700.99	5793.44	2828.23	1485.68	5565.45	_VK[GlyGly (K)]QC[Carbamidomethyl (C)]DANC[Carbamidomethyl (C)]DETC[Carbamidomethyl (C)]DNAR_.3	_VK[GlyGly (K)]QC[Carbamidomethyl (C)]DANC[Carbamidomethyl (C)]DETC[Carbamidomethyl (C)]DNAR_.3	_VK[GlyGly (K)]QC[Carbamidomethyl (C)]DANC[Carbamidomethyl (C)]DETC[Carbamidomethyl (C)]DNAR_.3	_VK[GlyGly (K)]QC[Carbamidomethyl (C)]DANC[Carbamidomethyl (C)]DETC[Carbamidomethyl (C)]DNAR_.3	_VK[GlyGly (K)]QC[Carbamidomethyl (C)]DANC[Carbamidomethyl (C)]DETC[Carbamidomethyl (C)]DNAR_.3		_VK[GlyGly (K)]QC[Carbamidomethyl (C)]DANC[Carbamidomethyl (C)]DETC[Carbamidomethyl (C)]DNAR_.3	_VK[GlyGly (K)]QC[Carbamidomethyl (C)]DANC[Carbamidomethyl (C)]DETC[Carbamidomethyl (C)]DNAR_.3	_VK[GlyGly (K)]QC[Carbamidomethyl (C)]DANC[Carbamidomethyl (C)]DETC[Carbamidomethyl (C)]DNAR_.3	_VK[GlyGly (K)]QC[Carbamidomethyl (C)]DANC[Carbamidomethyl (C)]DETC[Carbamidomethyl (C)]DNAR_.3	_VK[GlyGly (K)]QC[Carbamidomethyl (C)]DANC[Carbamidomethyl (C)]DETC[Carbamidomethyl (C)]DNAR_.3	_VK[GlyGly (K)]QC[Carbamidomethyl (C)]DANC[Carbamidomethyl (C)]DETC[Carbamidomethyl (C)]DNAR_.3	1	1	1	1	1	1	1	1	1	1	1	1	2289.29	2808.61	1815.32	2060.17	1205.3	0
LOC_Os01g07070.1;LOC_Os01g07070.2;LOC_Os01g07070.3;LOC_Os01g07070.4	protein|transposon protein, putative, CACTA, En/Spm sub-class, expressed;protein|transposon protein, putative, CACTA, En/Spm sub-class, expressed;protein|transposon protein, putative, CACTA, En/Spm sub-class, expressed;protein|transposon protein, putative, CACTA, En/Spm sub-class, expressed	LOC_Os01g07070.3	1	GlyGly (K)	K	349	PEPAAKVKQCDANCD	4661.3	5542.74	2874.52	2527.02	1452.62	2328.71	3069.52	1700.99	5793.44	2828.23	1485.68	5565.45	_VK[GlyGly (K)]QC[Carbamidomethyl (C)]DANC[Carbamidomethyl (C)]DETC[Carbamidomethyl (C)]DNAR_.3	_VK[GlyGly (K)]QC[Carbamidomethyl (C)]DANC[Carbamidomethyl (C)]DETC[Carbamidomethyl (C)]DNAR_.3	_VK[GlyGly (K)]QC[Carbamidomethyl (C)]DANC[Carbamidomethyl (C)]DETC[Carbamidomethyl (C)]DNAR_.3	_VK[GlyGly (K)]QC[Carbamidomethyl (C)]DANC[Carbamidomethyl (C)]DETC[Carbamidomethyl (C)]DNAR_.3	_VK[GlyGly (K)]QC[Carbamidomethyl (C)]DANC[Carbamidomethyl (C)]DETC[Carbamidomethyl (C)]DNAR_.3		_VK[GlyGly (K)]QC[Carbamidomethyl (C)]DANC[Carbamidomethyl (C)]DETC[Carbamidomethyl (C)]DNAR_.3	_VK[GlyGly (K)]QC[Carbamidomethyl (C)]DANC[Carbamidomethyl (C)]DETC[Carbamidomethyl (C)]DNAR_.3	_VK[GlyGly (K)]QC[Carbamidomethyl (C)]DANC[Carbamidomethyl (C)]DETC[Carbamidomethyl (C)]DNAR_.3	_VK[GlyGly (K)]QC[Carbamidomethyl (C)]DANC[Carbamidomethyl (C)]DETC[Carbamidomethyl (C)]DNAR_.3	_VK[GlyGly (K)]QC[Carbamidomethyl (C)]DANC[Carbamidomethyl (C)]DETC[Carbamidomethyl (C)]DNAR_.3	_VK[GlyGly (K)]QC[Carbamidomethyl (C)]DANC[Carbamidomethyl (C)]DETC[Carbamidomethyl (C)]DNAR_.3	1	1	1	1	1	1	1	1	1	1	1	1	2289.29	2808.61	1815.32	2060.17	1205.3	0
LOC_Os01g07070.1;LOC_Os01g07070.2;LOC_Os01g07070.3;LOC_Os01g07070.4	protein|transposon protein, putative, CACTA, En/Spm sub-class, expressed;protein|transposon protein, putative, CACTA, En/Spm sub-class, expressed;protein|transposon protein, putative, CACTA, En/Spm sub-class, expressed;protein|transposon protein, putative, CACTA, En/Spm sub-class, expressed	LOC_Os01g07070.4	1	GlyGly (K)	K	349	PEPAAKVKQCDANCD	4661.3	5542.74	2874.52	2527.02	1452.62	2328.71	3069.52	1700.99	5793.44	2828.23	1485.68	5565.45	_VK[GlyGly (K)]QC[Carbamidomethyl (C)]DANC[Carbamidomethyl (C)]DETC[Carbamidomethyl (C)]DNAR_.3	_VK[GlyGly (K)]QC[Carbamidomethyl (C)]DANC[Carbamidomethyl (C)]DETC[Carbamidomethyl (C)]DNAR_.3	_VK[GlyGly (K)]QC[Carbamidomethyl (C)]DANC[Carbamidomethyl (C)]DETC[Carbamidomethyl (C)]DNAR_.3	_VK[GlyGly (K)]QC[Carbamidomethyl (C)]DANC[Carbamidomethyl (C)]DETC[Carbamidomethyl (C)]DNAR_.3	_VK[GlyGly (K)]QC[Carbamidomethyl (C)]DANC[Carbamidomethyl (C)]DETC[Carbamidomethyl (C)]DNAR_.3		_VK[GlyGly (K)]QC[Carbamidomethyl (C)]DANC[Carbamidomethyl (C)]DETC[Carbamidomethyl (C)]DNAR_.3	_VK[GlyGly (K)]QC[Carbamidomethyl (C)]DANC[Carbamidomethyl (C)]DETC[Carbamidomethyl (C)]DNAR_.3	_VK[GlyGly (K)]QC[Carbamidomethyl (C)]DANC[Carbamidomethyl (C)]DETC[Carbamidomethyl (C)]DNAR_.3	_VK[GlyGly (K)]QC[Carbamidomethyl (C)]DANC[Carbamidomethyl (C)]DETC[Carbamidomethyl (C)]DNAR_.3	_VK[GlyGly (K)]QC[Carbamidomethyl (C)]DANC[Carbamidomethyl (C)]DETC[Carbamidomethyl (C)]DNAR_.3	_VK[GlyGly (K)]QC[Carbamidomethyl (C)]DANC[Carbamidomethyl (C)]DETC[Carbamidomethyl (C)]DNAR_.3	1	1	1	1	1	1	1	1	1	1	1	1	2289.29	2808.61	1815.32	2060.17	1205.3	0
LOC_Os01g07070.1;LOC_Os01g07070.2;LOC_Os01g07070.3;LOC_Os01g07070.4	protein|transposon protein, putative, CACTA, En/Spm sub-class, expressed;protein|transposon protein, putative, CACTA, En/Spm sub-class, expressed;protein|transposon protein, putative, CACTA, En/Spm sub-class, expressed;protein|transposon protein, putative, CACTA, En/Spm sub-class, expressed	LOC_Os01g07070.1	1	GlyGly (K)	K	414	IYTDDSGKNKGDACL	4661.3	5542.74	2874.52	2527.02	1452.62	2328.71	3069.52	1700.99	5793.44	2828.23	1485.68	5565.45	_IYTDDSGK[GlyGly (K)]NK_.2;_IYTDDSGK[GlyGly (K)]NK_.3	_IYTDDSGK[GlyGly (K)]NK_.2;_IYTDDSGK[GlyGly (K)]NK_.3	_IYTDDSGK[GlyGly (K)]NK_.2;_IYTDDSGK[GlyGly (K)]NK_.3	_IYTDDSGK[GlyGly (K)]NK_.2	_IYTDDSGK[GlyGly (K)]NK_.2	_IYTDDSGK[GlyGly (K)]NK_.2;_IYTDDSGK[GlyGly (K)]NK_.3	_IYTDDSGK[GlyGly (K)]NK_.2;_IYTDDSGK[GlyGly (K)]NK_.3	_IYTDDSGK[GlyGly (K)]NK_.2	_IYTDDSGK[GlyGly (K)]NK_.2;_IYTDDSGK[GlyGly (K)]NK_.3		_IYTDDSGK[GlyGly (K)]NK_.2	_IYTDDSGK[GlyGly (K)]NK_.2	1	1	1	1	1	1	1	1	1	1	1	1	13073.7	8793.75	7027.56	1709.79	531.493	2482.71
LOC_Os01g07070.1;LOC_Os01g07070.2;LOC_Os01g07070.3;LOC_Os01g07070.4	protein|transposon protein, putative, CACTA, En/Spm sub-class, expressed;protein|transposon protein, putative, CACTA, En/Spm sub-class, expressed;protein|transposon protein, putative, CACTA, En/Spm sub-class, expressed;protein|transposon protein, putative, CACTA, En/Spm sub-class, expressed	LOC_Os01g07070.2	1	GlyGly (K)	K	414	IYTDDSGKNKGDACL	4661.3	5542.74	2874.52	2527.02	1452.62	2328.71	3069.52	1700.99	5793.44	2828.23	1485.68	5565.45	_IYTDDSGK[GlyGly (K)]NK_.2;_IYTDDSGK[GlyGly (K)]NK_.3	_IYTDDSGK[GlyGly (K)]NK_.2;_IYTDDSGK[GlyGly (K)]NK_.3	_IYTDDSGK[GlyGly (K)]NK_.2;_IYTDDSGK[GlyGly (K)]NK_.3	_IYTDDSGK[GlyGly (K)]NK_.2	_IYTDDSGK[GlyGly (K)]NK_.2	_IYTDDSGK[GlyGly (K)]NK_.2;_IYTDDSGK[GlyGly (K)]NK_.3	_IYTDDSGK[GlyGly (K)]NK_.2;_IYTDDSGK[GlyGly (K)]NK_.3	_IYTDDSGK[GlyGly (K)]NK_.2	_IYTDDSGK[GlyGly (K)]NK_.2;_IYTDDSGK[GlyGly (K)]NK_.3		_IYTDDSGK[GlyGly (K)]NK_.2	_IYTDDSGK[GlyGly (K)]NK_.2	1	1	1	1	1	1	1	1	1	1	1	1	13073.7	8793.75	7027.56	1709.79	531.493	2482.71
LOC_Os01g07070.1;LOC_Os01g07070.2;LOC_Os01g07070.3;LOC_Os01g07070.4	protein|transposon protein, putative, CACTA, En/Spm sub-class, expressed;protein|transposon protein, putative, CACTA, En/Spm sub-class, expressed;protein|transposon protein, putative, CACTA, En/Spm sub-class, expressed;protein|transposon protein, putative, CACTA, En/Spm sub-class, expressed	LOC_Os01g07070.3	1	GlyGly (K)	K	414	IYTDDSGKNKGDACL	4661.3	5542.74	2874.52	2527.02	1452.62	2328.71	3069.52	1700.99	5793.44	2828.23	1485.68	5565.45	_IYTDDSGK[GlyGly (K)]NK_.2;_IYTDDSGK[GlyGly (K)]NK_.3	_IYTDDSGK[GlyGly (K)]NK_.2;_IYTDDSGK[GlyGly (K)]NK_.3	_IYTDDSGK[GlyGly (K)]NK_.2;_IYTDDSGK[GlyGly (K)]NK_.3	_IYTDDSGK[GlyGly (K)]NK_.2	_IYTDDSGK[GlyGly (K)]NK_.2	_IYTDDSGK[GlyGly (K)]NK_.2;_IYTDDSGK[GlyGly (K)]NK_.3	_IYTDDSGK[GlyGly (K)]NK_.2;_IYTDDSGK[GlyGly (K)]NK_.3	_IYTDDSGK[GlyGly (K)]NK_.2	_IYTDDSGK[GlyGly (K)]NK_.2;_IYTDDSGK[GlyGly (K)]NK_.3		_IYTDDSGK[GlyGly (K)]NK_.2	_IYTDDSGK[GlyGly (K)]NK_.2	1	1	1	1	1	1	1	1	1	1	1	1	13073.7	8793.75	7027.56	1709.79	531.493	2482.71
LOC_Os01g07070.1;LOC_Os01g07070.2;LOC_Os01g07070.3;LOC_Os01g07070.4	protein|transposon protein, putative, CACTA, En/Spm sub-class, expressed;protein|transposon protein, putative, CACTA, En/Spm sub-class, expressed;protein|transposon protein, putative, CACTA, En/Spm sub-class, expressed;protein|transposon protein, putative, CACTA, En/Spm sub-class, expressed	LOC_Os01g07070.4	1	GlyGly (K)	K	414	IYTDDSGKNKGDACL	4661.3	5542.74	2874.52	2527.02	1452.62	2328.71	3069.52	1700.99	5793.44	2828.23	1485.68	5565.45	_IYTDDSGK[GlyGly (K)]NK_.2;_IYTDDSGK[GlyGly (K)]NK_.3	_IYTDDSGK[GlyGly (K)]NK_.2;_IYTDDSGK[GlyGly (K)]NK_.3	_IYTDDSGK[GlyGly (K)]NK_.2;_IYTDDSGK[GlyGly (K)]NK_.3	_IYTDDSGK[GlyGly (K)]NK_.2	_IYTDDSGK[GlyGly (K)]NK_.2	_IYTDDSGK[GlyGly (K)]NK_.2;_IYTDDSGK[GlyGly (K)]NK_.3	_IYTDDSGK[GlyGly (K)]NK_.2;_IYTDDSGK[GlyGly (K)]NK_.3	_IYTDDSGK[GlyGly (K)]NK_.2	_IYTDDSGK[GlyGly (K)]NK_.2;_IYTDDSGK[GlyGly (K)]NK_.3		_IYTDDSGK[GlyGly (K)]NK_.2	_IYTDDSGK[GlyGly (K)]NK_.2	1	1	1	1	1	1	1	1	1	1	1	1	13073.7	8793.75	7027.56	1709.79	531.493	2482.71
LOC_Os01g07100.1	protein|expressed protein	LOC_Os01g07100.1	1	GlyGly (K)	K	142	SEAISAAKVRSESCS	7815.74	7469.59	8481.76	13613.3	9464.5	10188.5	11103.1	9422.52	13564.1	14601.2	19071.3	12508.3	_LSEAISAAK[GlyGly (K)]VR_.2;_LSEAISAAK[GlyGly (K)]VR_.3	_LSEAISAAK[GlyGly (K)]VR_.2;_LSEAISAAK[GlyGly (K)]VR_.3	_LSEAISAAK[GlyGly (K)]VR_.2;_LSEAISAAK[GlyGly (K)]VR_.3	_LSEAISAAK[GlyGly (K)]VR_.2;_LSEAISAAK[GlyGly (K)]VR_.3	_LSEAISAAK[GlyGly (K)]VR_.2;_LSEAISAAK[GlyGly (K)]VR_.3	_LSEAISAAK[GlyGly (K)]VR_.2;_LSEAISAAK[GlyGly (K)]VR_.3	_LSEAISAAK[GlyGly (K)]VR_.2;_LSEAISAAK[GlyGly (K)]VR_.3	_LSEAISAAK[GlyGly (K)]VR_.2;_LSEAISAAK[GlyGly (K)]VR_.3	_LSEAISAAK[GlyGly (K)]VR_.2;_LSEAISAAK[GlyGly (K)]VR_.3	_LSEAISAAK[GlyGly (K)]VR_.2;_LSEAISAAK[GlyGly (K)]VR_.3	_LSEAISAAK[GlyGly (K)]VR_.2;_LSEAISAAK[GlyGly (K)]VR_.3	_LSEAISAAK[GlyGly (K)]VR_.2;_LSEAISAAK[GlyGly (K)]VR_.3	1	1	1	1	1	1	1	1	1	1	1	1	29907.2	31637.3	29970	42168.3	33550.7	32995.7
LOC_Os01g07100.1	protein|expressed protein	LOC_Os01g07100.1	1	GlyGly (K)	K	133	DYDDDGQKLSEAISA	7815.74	7469.59	8481.76	13613.3	9464.5	10188.5	11103.1	9422.52	13564.1	14601.2	19071.3	12508.3	_ISVPHFLGDDYDDDGQK[GlyGly (K)]LSEAISAAK_.4	_ISVPHFLGDDYDDDGQK[GlyGly (K)]LSEAISAAK_.4	_ISVPHFLGDDYDDDGQK[GlyGly (K)]LSEAISAAK_.4	_ISVPHFLGDDYDDDGQK[GlyGly (K)]LSEAISAAK_.4	_ISVPHFLGDDYDDDGQK[GlyGly (K)]LSEAISAAK_.4	_ISVPHFLGDDYDDDGQK[GlyGly (K)]LSEAISAAK_.4	_ISVPHFLGDDYDDDGQK[GlyGly (K)]LSEAISAAK_.4	_ISVPHFLGDDYDDDGQK[GlyGly (K)]LSEAISAAK_.4	_ISVPHFLGDDYDDDGQK[GlyGly (K)]LSEAISAAK_.4	_ISVPHFLGDDYDDDGQK[GlyGly (K)]LSEAISAAK_.4	_ISVPHFLGDDYDDDGQK[GlyGly (K)]LSEAISAAK_.4	_ISVPHFLGDDYDDDGQK[GlyGly (K)]LSEAISAAK_.4	1	1	1	1	1	1	1	1	1	1	1	1	6319.48	5097.27	11978.5	20372.1	4643.17	12417.9
LOC_Os01g07200.1	protein|staphylococcal nuclease homologue, putative, expressed	LOC_Os01g07200.1	1	GlyGly (K)	K	251	MVQGKSLKVYVYDED	3028.58	2842.23	2051.5	3602.86	2777.22	2985.51	1805.93	2090	2415.52	3218.9	2850.81	1664.1	_SLK[GlyGly (K)]VYVYDEDR_.2	_SLK[GlyGly (K)]VYVYDEDR_.2	_SLK[GlyGly (K)]VYVYDEDR_.2	_SLK[GlyGly (K)]VYVYDEDR_.2	_SLK[GlyGly (K)]VYVYDEDR_.2	_SLK[GlyGly (K)]VYVYDEDR_.2	_SLK[GlyGly (K)]VYVYDEDR_.2	_SLK[GlyGly (K)]VYVYDEDR_.2	_SLK[GlyGly (K)]VYVYDEDR_.2	_SLK[GlyGly (K)]VYVYDEDR_.2	_SLK[GlyGly (K)]VYVYDEDR_.2		1	1	1	1	1	1	1	1	1	1	1	1	2453.81	3571.95	1882.29	4232.3	2444.19	3742.41
LOC_Os01g07200.1	protein|staphylococcal nuclease homologue, putative, expressed	LOC_Os01g07200.1	1	GlyGly (K)	K	301	PELAKWEKQAQSGRK	3028.58	2842.23	2051.5	3602.86	2777.22	2985.51	1805.93	2090	2415.52	3218.9	2850.81	1664.1	_WEK[GlyGly (K)]QAQSGR_.2;_WEK[GlyGly (K)]QAQSGR_.3		_WEK[GlyGly (K)]QAQSGR_.2	_WEK[GlyGly (K)]QAQSGR_.2;_WEK[GlyGly (K)]QAQSGR_.3	_WEK[GlyGly (K)]QAQSGR_.2;_WEK[GlyGly (K)]QAQSGR_.3	_WEK[GlyGly (K)]QAQSGR_.2;_WEK[GlyGly (K)]QAQSGR_.3	_WEK[GlyGly (K)]QAQSGR_.2;_WEK[GlyGly (K)]QAQSGR_.3	_WEK[GlyGly (K)]QAQSGR_.2	_WEK[GlyGly (K)]QAQSGR_.2	_WEK[GlyGly (K)]QAQSGR_.2;_WEK[GlyGly (K)]QAQSGR_.3	_WEK[GlyGly (K)]QAQSGR_.2;_WEK[GlyGly (K)]QAQSGR_.3	_WEK[GlyGly (K)]QAQSGR_.2	1	1	1	1	1	1	1	1	1	1	1	1	4172.65	0	1683.39	5359.19	3974.47	4800.37
LOC_Os01g07200.1	protein|staphylococcal nuclease homologue, putative, expressed	LOC_Os01g07200.1	1	GlyGly (K)	K	92	RLVVTTLKNHQKADV	3028.58	2842.23	2051.5	3602.86	2777.22	2985.51	1805.93	2090	2415.52	3218.9	2850.81	1664.1	_LVVTTLK[GlyGly (K)]NHQK_.3;_LVVTTLK[GlyGly (K)]NHQK_.2	_LVVTTLK[GlyGly (K)]NHQK_.3	_LVVTTLK[GlyGly (K)]NHQK_.3	_LVVTTLK[GlyGly (K)]NHQK_.3	_LVVTTLK[GlyGly (K)]NHQK_.3;_LVVTTLK[GlyGly (K)]NHQK_.2	_LVVTTLK[GlyGly (K)]NHQK_.3;_LVVTTLK[GlyGly (K)]NHQK_.2		_LVVTTLK[GlyGly (K)]NHQK_.3;_LVVTTLK[GlyGly (K)]NHQK_.2		_LVVTTLK[GlyGly (K)]NHQK_.3;_LVVTTLK[GlyGly (K)]NHQK_.2	_LVVTTLK[GlyGly (K)]NHQK_.3;_LVVTTLK[GlyGly (K)]NHQK_.2		1	1	1	1	1	1	1	1	1	1	1	1	8433.78	3427.3	4595.64	3003.6	6776.65	3354.46
LOC_Os01g07370.1;LOC_Os01g07370.2	protein|KIP1, putative, expressed;protein|KIP1, putative, expressed	LOC_Os01g07370.1	1	GlyGly (K)	K	305	LQLKAQVKELEQASR	22491.2	16004	20912.1	20636.2	16885.1	21683.6	17741.6	11260.9	19095	21812.5	18042.1	31942.3	_AQVK[GlyGly (K)]ELEQASR_.2	_AQVK[GlyGly (K)]ELEQASR_.2	_AQVK[GlyGly (K)]ELEQASR_.2	_AQVK[GlyGly (K)]ELEQASR_.2	_AQVK[GlyGly (K)]ELEQASR_.2	_AQVK[GlyGly (K)]ELEQASR_.2	_AQVK[GlyGly (K)]ELEQASR_.2	_AQVK[GlyGly (K)]ELEQASR_.2	_AQVK[GlyGly (K)]ELEQASR_.2	_AQVK[GlyGly (K)]ELEQASR_.2	_AQVK[GlyGly (K)]ELEQASR_.2	_AQVK[GlyGly (K)]ELEQASR_.2	1	1	1	1	1	1	1	1	1	1	1	1	5268.01	5658.08	3164.76	6363.71	5013.94	5393.53
LOC_Os01g07370.1;LOC_Os01g07370.2	protein|KIP1, putative, expressed;protein|KIP1, putative, expressed	LOC_Os01g07370.2	1	GlyGly (K)	K	305	LQLKAQVKELEQASR	22491.2	16004	20912.1	20636.2	16885.1	21683.6	17741.6	11260.9	19095	21812.5	18042.1	31942.3	_AQVK[GlyGly (K)]ELEQASR_.2	_AQVK[GlyGly (K)]ELEQASR_.2	_AQVK[GlyGly (K)]ELEQASR_.2	_AQVK[GlyGly (K)]ELEQASR_.2	_AQVK[GlyGly (K)]ELEQASR_.2	_AQVK[GlyGly (K)]ELEQASR_.2	_AQVK[GlyGly (K)]ELEQASR_.2	_AQVK[GlyGly (K)]ELEQASR_.2	_AQVK[GlyGly (K)]ELEQASR_.2	_AQVK[GlyGly (K)]ELEQASR_.2	_AQVK[GlyGly (K)]ELEQASR_.2	_AQVK[GlyGly (K)]ELEQASR_.2	1	1	1	1	1	1	1	1	1	1	1	1	5268.01	5658.08	3164.76	6363.71	5013.94	5393.53
LOC_Os01g07370.1;LOC_Os01g07370.2	protein|KIP1, putative, expressed;protein|KIP1, putative, expressed	LOC_Os01g07370.1	1	GlyGly (K)	K	206	ELQEAREKLEALEEK	22491.2	16004	20912.1	20636.2	16885.1	21683.6	17741.6	11260.9	19095	21812.5	18042.1	31942.3	_EK[GlyGly (K)]LEALEEK_.2	_EK[GlyGly (K)]LEALEEK_.2	_EK[GlyGly (K)]LEALEEK_.2	_EK[GlyGly (K)]LEALEEK_.2	_EK[GlyGly (K)]LEALEEK_.2	_EK[GlyGly (K)]LEALEEK_.2	_EK[GlyGly (K)]LEALEEK_.2	_EK[GlyGly (K)]LEALEEK_.2	_EK[GlyGly (K)]LEALEEK_.2	_EK[GlyGly (K)]LEALEEK_.2	_EK[GlyGly (K)]LEALEEK_.2	_EK[GlyGly (K)]LEALEEK_.2	1	1	1	1	1	1	1	1	1	1	1	1	4545.32	3708.23	5352.88	7617.69	5168.17	7905.54
LOC_Os01g07370.1;LOC_Os01g07370.2	protein|KIP1, putative, expressed;protein|KIP1, putative, expressed	LOC_Os01g07370.2	1	GlyGly (K)	K	206	ELQEAREKLEALEEK	22491.2	16004	20912.1	20636.2	16885.1	21683.6	17741.6	11260.9	19095	21812.5	18042.1	31942.3	_EK[GlyGly (K)]LEALEEK_.2	_EK[GlyGly (K)]LEALEEK_.2	_EK[GlyGly (K)]LEALEEK_.2	_EK[GlyGly (K)]LEALEEK_.2	_EK[GlyGly (K)]LEALEEK_.2	_EK[GlyGly (K)]LEALEEK_.2	_EK[GlyGly (K)]LEALEEK_.2	_EK[GlyGly (K)]LEALEEK_.2	_EK[GlyGly (K)]LEALEEK_.2	_EK[GlyGly (K)]LEALEEK_.2	_EK[GlyGly (K)]LEALEEK_.2	_EK[GlyGly (K)]LEALEEK_.2	1	1	1	1	1	1	1	1	1	1	1	1	4545.32	3708.23	5352.88	7617.69	5168.17	7905.54
LOC_Os01g07376.1	protein|thioredoxin, putative, expressed	LOC_Os01g07376.1	1	GlyGly (K)	K	111	KNGEQVDKLVGANKP	6602.25	11236	6387.89	8526.35	5331.22	8327.72	4659.77	7058.99	7416.52	6782.71	8478.54	Filtered	_NGEQVDK[GlyGly (K)]LVGANKPELEK_.3		_NGEQVDK[GlyGly (K)]LVGANKPELEK_.3	_NGEQVDK[GlyGly (K)]LVGANKPELEK_.3	_NGEQVDK[GlyGly (K)]LVGANKPELEK_.3	_NGEQVDK[GlyGly (K)]LVGANKPELEK_.3	_NGEQVDK[GlyGly (K)]LVGANKPELEK_.3	_NGEQVDK[GlyGly (K)]LVGANKPELEK_.3	_NGEQVDK[GlyGly (K)]LVGANKPELEK_.3	_NGEQVDK[GlyGly (K)]LVGANKPELEK_.3	_NGEQVDK[GlyGly (K)]LVGANKPELEK_.3	Filtered	0.998379	0.505196	0.923417	0.995091	0.996795	0.986404	0.97523	0.999494	0.925145	0.999585	0.99687	Filtered	8271.13	0	8781.66	11721.5	6536.43	10578.6
LOC_Os01g07376.1	protein|thioredoxin, putative, expressed	LOC_Os01g07376.1	1	GlyGly (K)	K	117	DKLVGANKPELEKKV	6602.25	11236	6387.89	8526.35	5331.22	8327.72	4659.77	7058.99	7416.52	6782.71	8478.54	Filtered					_NGEQVDKLVGANK[GlyGly (K)]PELEK_.3							Filtered	0.0606579	0.495203	0.0765824	0.00498811	0.999398	0.0202557	0.0285084	0.000772301	0.5	0.5	0.00324638	Filtered	0	0	0	0	4543.78	0
LOC_Os01g07376.1	protein|thioredoxin, putative, expressed	LOC_Os01g07376.1	1	GlyGly (K)	K	29	NVHVISNKENWDHKI	6602.25	11236	6387.89	8526.35	5331.22	8327.72	4659.77	7058.99	7416.52	6782.71	8478.54	Filtered	_GGNVHVISNK[GlyGly (K)]ENWDHK_.3	_GGNVHVISNK[GlyGly (K)]ENWDHK_.3			_GGNVHVISNK[GlyGly (K)]ENWDHK_.3	_GGNVHVISNK[GlyGly (K)]ENWDHK_.3	_GGNVHVISNK[GlyGly (K)]ENWDHK_.3	_GGNVHVISNK[GlyGly (K)]ENWDHK_.3				Filtered	1	1	1	1	1	1	1	1	1	1	1	Filtered	8054.75	10009.4	0	0	5841.32	8601.27
LOC_Os01g07490.1	protein|RST1, putative, expressed	LOC_Os01g07490.1	1	GlyGly (K)	K	652	ASVRDVCKQNPDRGV	5370.23	3785.37	5003.48	2634.97	6752.66	4059.9	8625.56	6019.15	3596.59	5046.46	3673.44	4150.41	_DVC[Carbamidomethyl (C)]K[GlyGly (K)]QNPDR_.3	_DVC[Carbamidomethyl (C)]K[GlyGly (K)]QNPDR_.3	_DVC[Carbamidomethyl (C)]K[GlyGly (K)]QNPDR_.3	_DVC[Carbamidomethyl (C)]K[GlyGly (K)]QNPDR_.3	_DVC[Carbamidomethyl (C)]K[GlyGly (K)]QNPDR_.3	_DVC[Carbamidomethyl (C)]K[GlyGly (K)]QNPDR_.3			_DVC[Carbamidomethyl (C)]K[GlyGly (K)]QNPDR_.3				1	1	1	1	1	1	1	1	1	1	1	1	2543.47	1502.43	1704.56	1186.97	1477.55	907.249
LOC_Os01g07520.1	protein|proline-rich family protein, putative, expressed	LOC_Os01g07520.1	1	GlyGly (K)	K	476	HRGNAGMKSSPSPFA	23111.2	18607.3	18045.7	18036.7	14656.9	20338.9	19399.7	19421.7	24115.4	23662.4	25269	30283.8	_GNAGM[Oxidation (M)]K[GlyGly (K)]SSPSPFAPSGPSSGGSGNYGR_.3	_GNAGM[Oxidation (M)]K[GlyGly (K)]SSPSPFAPSGPSSGGSGNYGR_.3	_GNAGM[Oxidation (M)]K[GlyGly (K)]SSPSPFAPSGPSSGGSGNYGR_.3	_GNAGM[Oxidation (M)]K[GlyGly (K)]SSPSPFAPSGPSSGGSGNYGR_.3	_GNAGM[Oxidation (M)]K[GlyGly (K)]SSPSPFAPSGPSSGGSGNYGR_.3	_GNAGM[Oxidation (M)]K[GlyGly (K)]SSPSPFAPSGPSSGGSGNYGR_.3	_GNAGM[Oxidation (M)]K[GlyGly (K)]SSPSPFAPSGPSSGGSGNYGR_.3	_GNAGM[Oxidation (M)]K[GlyGly (K)]SSPSPFAPSGPSSGGSGNYGR_.3	_GNAGM[Oxidation (M)]K[GlyGly (K)]SSPSPFAPSGPSSGGSGNYGR_.3	_GNAGM[Oxidation (M)]K[GlyGly (K)]SSPSPFAPSGPSSGGSGNYGR_.3	_GNAGM[Oxidation (M)]K[GlyGly (K)]SSPSPFAPSGPSSGGSGNYGR_.3	_GNAGM[Oxidation (M)]K[GlyGly (K)]SSPSPFAPSGPSSGGSGNYGR_.3	1	1	1	1	1	1	1	1	1	1	1	1	36074.2	28891.6	27675.4	28025.6	22049.5	31495.7
LOC_Os01g07520.1	protein|proline-rich family protein, putative, expressed	LOC_Os01g07520.1	1	GlyGly (K)	K	530	PVDDVVEKVATMGFS	23111.2	18607.3	18045.7	18036.7	14656.9	20338.9	19399.7	19421.7	24115.4	23662.4	25269	30283.8	_VPVDDVVEK[GlyGly (K)]VATM[Oxidation (M)]GFSR_.3	_VPVDDVVEK[GlyGly (K)]VATM[Oxidation (M)]GFSR_.3	_VPVDDVVEK[GlyGly (K)]VATM[Oxidation (M)]GFSR_.3	_VPVDDVVEK[GlyGly (K)]VATM[Oxidation (M)]GFSR_.3	_VPVDDVVEK[GlyGly (K)]VATM[Oxidation (M)]GFSR_.3	_VPVDDVVEK[GlyGly (K)]VATM[Oxidation (M)]GFSR_.3	_VPVDDVVEK[GlyGly (K)]VATM[Oxidation (M)]GFSR_.3	_VPVDDVVEK[GlyGly (K)]VATM[Oxidation (M)]GFSR_.3	_VPVDDVVEK[GlyGly (K)]VATM[Oxidation (M)]GFSR_.3	_VPVDDVVEK[GlyGly (K)]VATM[Oxidation (M)]GFSR_.3	_VPVDDVVEK[GlyGly (K)]VATM[Oxidation (M)]GFSR_.3	_VPVDDVVEK[GlyGly (K)]VATM[Oxidation (M)]GFSR_.3	1	1	1	1	1	1	1	1	1	1	1	1	9483.86	14620.3	28070.1	43149.1	12340.2	30229.1
LOC_Os01g07520.1	protein|proline-rich family protein, putative, expressed	LOC_Os01g07520.1	1	GlyGly (K)	K	575	SDVQQPQKGWFGR__	23111.2	18607.3	18045.7	18036.7	14656.9	20338.9	19399.7	19421.7	24115.4	23662.4	25269	30283.8	_LM[Oxidation (M)]NDSDVQQPQK[GlyGly (K)]GWFGR_.3;_LMNDSDVQQPQK[GlyGly (K)]GWFGR_.3	_LM[Oxidation (M)]NDSDVQQPQK[GlyGly (K)]GWFGR_.3;_LMNDSDVQQPQK[GlyGly (K)]GWFGR_.3	_LM[Oxidation (M)]NDSDVQQPQK[GlyGly (K)]GWFGR_.3;_LMNDSDVQQPQK[GlyGly (K)]GWFGR_.3	_LM[Oxidation (M)]NDSDVQQPQK[GlyGly (K)]GWFGR_.3;_LMNDSDVQQPQK[GlyGly (K)]GWFGR_.3	_LM[Oxidation (M)]NDSDVQQPQK[GlyGly (K)]GWFGR_.3	_LM[Oxidation (M)]NDSDVQQPQK[GlyGly (K)]GWFGR_.3	_LM[Oxidation (M)]NDSDVQQPQK[GlyGly (K)]GWFGR_.3;_LMNDSDVQQPQK[GlyGly (K)]GWFGR_.3	_LM[Oxidation (M)]NDSDVQQPQK[GlyGly (K)]GWFGR_.3;_LMNDSDVQQPQK[GlyGly (K)]GWFGR_.3	_LM[Oxidation (M)]NDSDVQQPQK[GlyGly (K)]GWFGR_.3;_LMNDSDVQQPQK[GlyGly (K)]GWFGR_.3	_LM[Oxidation (M)]NDSDVQQPQK[GlyGly (K)]GWFGR_.3;_LMNDSDVQQPQK[GlyGly (K)]GWFGR_.3	_LM[Oxidation (M)]NDSDVQQPQK[GlyGly (K)]GWFGR_.3;_LMNDSDVQQPQK[GlyGly (K)]GWFGR_.3	_LM[Oxidation (M)]NDSDVQQPQK[GlyGly (K)]GWFGR_.3	1	1	1	1	1	1	1	1	1	1	1	1	75283.2	103381	56084.8	57160.6	12567.8	35050.9
LOC_Os01g07530.1	protein|uncharacterized glycosyltransferase, putative, expressed	LOC_Os01g07530.1	1	GlyGly (K)	K	367	NYKFREYKGGMGGFV	13733.6	14582.6	13537.7	14742.9	12301	16762.8	26286.2	21284.1	30147.5	29689.7	32201.7	27537.4	_EYK[GlyGly (K)]GGM[Oxidation (M)]GGFVR_.2;_EYK[GlyGly (K)]GGM[Oxidation (M)]GGFVR_.3	_EYK[GlyGly (K)]GGM[Oxidation (M)]GGFVR_.2;_EYK[GlyGly (K)]GGM[Oxidation (M)]GGFVR_.3	_EYK[GlyGly (K)]GGM[Oxidation (M)]GGFVR_.2;_EYK[GlyGly (K)]GGM[Oxidation (M)]GGFVR_.3	_EYK[GlyGly (K)]GGM[Oxidation (M)]GGFVR_.2;_EYK[GlyGly (K)]GGM[Oxidation (M)]GGFVR_.3	_EYK[GlyGly (K)]GGM[Oxidation (M)]GGFVR_.2;_EYK[GlyGly (K)]GGM[Oxidation (M)]GGFVR_.3	_EYK[GlyGly (K)]GGM[Oxidation (M)]GGFVR_.2;_EYK[GlyGly (K)]GGM[Oxidation (M)]GGFVR_.3	_EYK[GlyGly (K)]GGM[Oxidation (M)]GGFVR_.2;_EYK[GlyGly (K)]GGM[Oxidation (M)]GGFVR_.3	_EYK[GlyGly (K)]GGM[Oxidation (M)]GGFVR_.2;_EYK[GlyGly (K)]GGM[Oxidation (M)]GGFVR_.3	_EYK[GlyGly (K)]GGM[Oxidation (M)]GGFVR_.2;_EYK[GlyGly (K)]GGM[Oxidation (M)]GGFVR_.3	_EYK[GlyGly (K)]GGM[Oxidation (M)]GGFVR_.2;_EYK[GlyGly (K)]GGM[Oxidation (M)]GGFVR_.3	_EYK[GlyGly (K)]GGM[Oxidation (M)]GGFVR_.2;_EYK[GlyGly (K)]GGM[Oxidation (M)]GGFVR_.3	_EYK[GlyGly (K)]GGM[Oxidation (M)]GGFVR_.2;_EYK[GlyGly (K)]GGM[Oxidation (M)]GGFVR_.3	1	1	1	1	1	1	1	1	1	1	1	1	27628.1	32094	32128.8	32070	33715.6	41935.1
LOC_Os01g07530.1	protein|uncharacterized glycosyltransferase, putative, expressed	LOC_Os01g07530.1	1	GlyGly (K)	K	488	GGRVELAKAYFAGLT	13733.6	14582.6	13537.7	14742.9	12301	16762.8	26286.2	21284.1	30147.5	29689.7	32201.7	27537.4	_VELAK[GlyGly (K)]AYFAGLTESVR_.3;_VELAK[GlyGly (K)]AYFAGLTESVR_.2	_VELAK[GlyGly (K)]AYFAGLTESVR_.3;_VELAK[GlyGly (K)]AYFAGLTESVR_.2	_VELAK[GlyGly (K)]AYFAGLTESVR_.3;_VELAK[GlyGly (K)]AYFAGLTESVR_.2	_VELAK[GlyGly (K)]AYFAGLTESVR_.3;_VELAK[GlyGly (K)]AYFAGLTESVR_.2	_VELAK[GlyGly (K)]AYFAGLTESVR_.3;_VELAK[GlyGly (K)]AYFAGLTESVR_.2	_VELAK[GlyGly (K)]AYFAGLTESVR_.3;_VELAK[GlyGly (K)]AYFAGLTESVR_.2	_VELAK[GlyGly (K)]AYFAGLTESVR_.3;_VELAK[GlyGly (K)]AYFAGLTESVR_.2	_VELAK[GlyGly (K)]AYFAGLTESVR_.3;_VELAK[GlyGly (K)]AYFAGLTESVR_.2	_VELAK[GlyGly (K)]AYFAGLTESVR_.3;_VELAK[GlyGly (K)]AYFAGLTESVR_.2	_VELAK[GlyGly (K)]AYFAGLTESVR_.3;_VELAK[GlyGly (K)]AYFAGLTESVR_.2	_VELAK[GlyGly (K)]AYFAGLTESVR_.3;_VELAK[GlyGly (K)]AYFAGLTESVR_.2	_VELAK[GlyGly (K)]AYFAGLTESVR_.3;_VELAK[GlyGly (K)]AYFAGLTESVR_.2	1	1	1	1	1	1	1	1	1	1	1	1	12458.8	9794.42	20411.4	29842.8	10189.7	32900.1
LOC_Os01g07530.1	protein|uncharacterized glycosyltransferase, putative, expressed	LOC_Os01g07530.1	1	GlyGly (K)	K	275	TFRLMEEKTPPPIVD	13733.6	14582.6	13537.7	14742.9	12301	16762.8	26286.2	21284.1	30147.5	29689.7	32201.7	27537.4	_LM[Oxidation (M)]EEK[GlyGly (K)]TPPPIVDK_.3	_LM[Oxidation (M)]EEK[GlyGly (K)]TPPPIVDK_.3	_LM[Oxidation (M)]EEK[GlyGly (K)]TPPPIVDK_.3	_LM[Oxidation (M)]EEK[GlyGly (K)]TPPPIVDK_.3	_LM[Oxidation (M)]EEK[GlyGly (K)]TPPPIVDK_.3	_LM[Oxidation (M)]EEK[GlyGly (K)]TPPPIVDK_.3	_LM[Oxidation (M)]EEK[GlyGly (K)]TPPPIVDK_.3	_LM[Oxidation (M)]EEK[GlyGly (K)]TPPPIVDK_.3	_LM[Oxidation (M)]EEK[GlyGly (K)]TPPPIVDK_.3	_LM[Oxidation (M)]EEK[GlyGly (K)]TPPPIVDK_.3	_LM[Oxidation (M)]EEK[GlyGly (K)]TPPPIVDK_.3	_LM[Oxidation (M)]EEK[GlyGly (K)]TPPPIVDK_.3	1	1	1	1	1	1	1	1	1	1	1	1	10873.8	13703.1	9729.96	11841.9	11026.8	15177.1
LOC_Os01g07530.1	protein|uncharacterized glycosyltransferase, putative, expressed	LOC_Os01g07530.1	1	GlyGly (K)	K	777	QGFEAARKDGDVAAE	13733.6	14582.6	13537.7	14742.9	12301	16762.8	26286.2	21284.1	30147.5	29689.7	32201.7	27537.4	_K[GlyGly (K)]DGDVAAEVAVK_.2	_K[GlyGly (K)]DGDVAAEVAVK_.3	_K[GlyGly (K)]DGDVAAEVAVK_.2;_K[GlyGly (K)]DGDVAAEVAVK_.3	_K[GlyGly (K)]DGDVAAEVAVK_.2;_K[GlyGly (K)]DGDVAAEVAVK_.3	_K[GlyGly (K)]DGDVAAEVAVK_.2;_K[GlyGly (K)]DGDVAAEVAVK_.3	_K[GlyGly (K)]DGDVAAEVAVK_.2;_K[GlyGly (K)]DGDVAAEVAVK_.3	_K[GlyGly (K)]DGDVAAEVAVK_.3	_K[GlyGly (K)]DGDVAAEVAVK_.2	_K[GlyGly (K)]DGDVAAEVAVK_.2;_K[GlyGly (K)]DGDVAAEVAVK_.3	_K[GlyGly (K)]DGDVAAEVAVK_.2;_K[GlyGly (K)]DGDVAAEVAVK_.3	_K[GlyGly (K)]DGDVAAEVAVK_.2;_K[GlyGly (K)]DGDVAAEVAVK_.3	_K[GlyGly (K)]DGDVAAEVAVK_.2;_K[GlyGly (K)]DGDVAAEVAVK_.3	1	1	1	1	1	1	1	1	1	1	1	1	6904.51	7563.07	12846.7	10345.8	9953.44	14790.7
LOC_Os01g07530.1	protein|uncharacterized glycosyltransferase, putative, expressed	LOC_Os01g07530.1	1	GlyGly (K)	K	147	RHVVPIGKLRDTRFM	13733.6	14582.6	13537.7	14742.9	12301	16762.8	26286.2	21284.1	30147.5	29689.7	32201.7	27537.4	_HVVPIGK[GlyGly (K)]LR_.2		_HVVPIGK[GlyGly (K)]LR_.2	_HVVPIGK[GlyGly (K)]LR_.2	_HVVPIGK[GlyGly (K)]LR_.2	_HVVPIGK[GlyGly (K)]LR_.2	_HVVPIGK[GlyGly (K)]LR_.2	_HVVPIGK[GlyGly (K)]LR_.2	_HVVPIGK[GlyGly (K)]LR_.2	_HVVPIGK[GlyGly (K)]LR_.2	_HVVPIGK[GlyGly (K)]LR_.2	_HVVPIGK[GlyGly (K)]LR_.2	1	1	1	1	1	1	1	1	1	1	1	1	2716.4	0	2014.87	2168.17	8445.43	6654.92
LOC_Os01g07530.1	protein|uncharacterized glycosyltransferase, putative, expressed	LOC_Os01g07530.1	1	GlyGly (K)	K	362	IKFQENYKFREYKGG	13733.6	14582.6	13537.7	14742.9	12301	16762.8	26286.2	21284.1	30147.5	29689.7	32201.7	27537.4	_FQENYK[GlyGly (K)]FR_.2;_FQENYK[GlyGly (K)]FR_.3	_FQENYK[GlyGly (K)]FR_.2	_FQENYK[GlyGly (K)]FR_.2	_FQENYK[GlyGly (K)]FR_.2	_FQENYK[GlyGly (K)]FR_.2	_FQENYK[GlyGly (K)]FR_.2	_FQENYK[GlyGly (K)]FR_.2	_FQENYK[GlyGly (K)]FR_.2;_FQENYK[GlyGly (K)]FR_.3	_FQENYK[GlyGly (K)]FR_.2;_FQENYK[GlyGly (K)]FR_.3	_FQENYK[GlyGly (K)]FR_.2;_FQENYK[GlyGly (K)]FR_.3	_FQENYK[GlyGly (K)]FR_.2;_FQENYK[GlyGly (K)]FR_.3	_FQENYK[GlyGly (K)]FR_.2;_FQENYK[GlyGly (K)]FR_.3	1	1	1	1	1	1	1	1	1	1	1	1	12839.4	14586.9	14562.8	10217.1	5630.23	7579.28
LOC_Os01g07530.1	protein|uncharacterized glycosyltransferase, putative, expressed	LOC_Os01g07530.1	1	GlyGly (K)	K	805	SARPRLCKVNGQDAE	13733.6	14582.6	13537.7	14742.9	12301	16762.8	26286.2	21284.1	30147.5	29689.7	32201.7	27537.4	_LC[Carbamidomethyl (C)]K[GlyGly (K)]VNGQDAEFK_.2	_LC[Carbamidomethyl (C)]K[GlyGly (K)]VNGQDAEFK_.2;_LC[Carbamidomethyl (C)]K[GlyGly (K)]VNGQDAEFK_.3					_LC[Carbamidomethyl (C)]K[GlyGly (K)]VNGQDAEFK_.2;_LC[Carbamidomethyl (C)]K[GlyGly (K)]VNGQDAEFK_.3	_LC[Carbamidomethyl (C)]K[GlyGly (K)]VNGQDAEFK_.2;_LC[Carbamidomethyl (C)]K[GlyGly (K)]VNGQDAEFK_.3	_LC[Carbamidomethyl (C)]K[GlyGly (K)]VNGQDAEFK_.2;_LC[Carbamidomethyl (C)]K[GlyGly (K)]VNGQDAEFK_.3	_LC[Carbamidomethyl (C)]K[GlyGly (K)]VNGQDAEFK_.2;_LC[Carbamidomethyl (C)]K[GlyGly (K)]VNGQDAEFK_.3	_LC[Carbamidomethyl (C)]K[GlyGly (K)]VNGQDAEFK_.2;_LC[Carbamidomethyl (C)]K[GlyGly (K)]VNGQDAEFK_.3		1	1	1	1	1	1	1	1	1	1	1	1	1349.46	1866.51	0	0	0	0
LOC_Os01g07530.1	protein|uncharacterized glycosyltransferase, putative, expressed	LOC_Os01g07530.1	1	GlyGly (K)	K	356	QMPCRLIKFQENYKF	13733.6	14582.6	13537.7	14742.9	12301	16762.8	26286.2	21284.1	30147.5	29689.7	32201.7	27537.4	_LIK[GlyGly (K)]FQENYK_.2				_LIK[GlyGly (K)]FQENYK_.2		_LIK[GlyGly (K)]FQENYK_.2		_LIK[GlyGly (K)]FQENYK_.2	_LIK[GlyGly (K)]FQENYK_.2;_LIK[GlyGly (K)]FQENYK_.3	_LIK[GlyGly (K)]FQENYK_.2;_LIK[GlyGly (K)]FQENYK_.3		1	1	1	1	1	1	1	1	1	1	1	1	3358.41	0	0	0	2350.32	0
LOC_Os01g07530.1	protein|uncharacterized glycosyltransferase, putative, expressed	LOC_Os01g07530.1	1	GlyGly (K)	K	831	VPWTGSSKKLSRVEY	13733.6	14582.6	13537.7	14742.9	12301	16762.8	26286.2	21284.1	30147.5	29689.7	32201.7	27537.4								_YEDGIVTVDVPWTGSSK[GlyGly (K)]K_.3			_YEDGIVTVDVPWTGSSK[GlyGly (K)]K_.3		1	1	1	1	1	1	1	1	1	1	1	1	0	0	0	0	0	0
LOC_Os01g07560.1	protein|receptor-like protein kinase 2 precursor, putative, expressed	LOC_Os01g07560.1	1	GlyGly (K)	K	1075	DDSAEAQKAGSGSAI	16262.8	15192.3	11623.1	17367.6	14907	20336.9	6778.76	6405.52	5725.01	7425.47	7638.77	5509.96	_HDDSAEAQK[GlyGly (K)]AGSGSAIK_.3;_HDDSAEAQK[GlyGly (K)]AGSGSAIK_.2;_HDDSAEAQK[GlyGly (K)]AGSGSAIK_.4	_HDDSAEAQK[GlyGly (K)]AGSGSAIK_.3;_HDDSAEAQK[GlyGly (K)]AGSGSAIK_.2;_HDDSAEAQK[GlyGly (K)]AGSGSAIK_.4	_HDDSAEAQK[GlyGly (K)]AGSGSAIK_.3;_HDDSAEAQK[GlyGly (K)]AGSGSAIK_.2;_HDDSAEAQK[GlyGly (K)]AGSGSAIK_.4	_HDDSAEAQK[GlyGly (K)]AGSGSAIK_.3;_HDDSAEAQK[GlyGly (K)]AGSGSAIK_.2;_HDDSAEAQK[GlyGly (K)]AGSGSAIK_.4	_HDDSAEAQK[GlyGly (K)]AGSGSAIK_.3;_HDDSAEAQK[GlyGly (K)]AGSGSAIK_.2;_HDDSAEAQK[GlyGly (K)]AGSGSAIK_.4	_HDDSAEAQK[GlyGly (K)]AGSGSAIK_.3;_HDDSAEAQK[GlyGly (K)]AGSGSAIK_.2	_HDDSAEAQK[GlyGly (K)]AGSGSAIK_.3;_HDDSAEAQK[GlyGly (K)]AGSGSAIK_.2	_HDDSAEAQK[GlyGly (K)]AGSGSAIK_.3;_HDDSAEAQK[GlyGly (K)]AGSGSAIK_.2;_HDDSAEAQK[GlyGly (K)]AGSGSAIK_.4	_HDDSAEAQK[GlyGly (K)]AGSGSAIK_.3;_HDDSAEAQK[GlyGly (K)]AGSGSAIK_.2	_HDDSAEAQK[GlyGly (K)]AGSGSAIK_.3;_HDDSAEAQK[GlyGly (K)]AGSGSAIK_.2	_HDDSAEAQK[GlyGly (K)]AGSGSAIK_.3;_HDDSAEAQK[GlyGly (K)]AGSGSAIK_.2;_HDDSAEAQK[GlyGly (K)]AGSGSAIK_.4	_HDDSAEAQK[GlyGly (K)]AGSGSAIK_.3;_HDDSAEAQK[GlyGly (K)]AGSGSAIK_.2	1	1	1	1	1	1	1	1	1	1	1	1	61778.7	55530.1	31018.9	47560.5	41148.1	53908
LOC_Os01g07700.1;LOC_Os01g07700.2;LOC_Os01g07700.3	protein|expressed protein;protein|expressed protein;protein|expressed protein	LOC_Os01g07700.1	1	GlyGly (K)	K	176	SVYDQSIKNPCYSKM	15668.8	18014.1	17531.9	20961	4718.19	12764.7	3031.59	5962.39	5809.09	9412.04	5619.9	1469.35	_SGADHGTYIIAPAGESVYDQSIK[GlyGly (K)]NPC[Carbamidomethyl (C)]YSK_.4	_SGADHGTYIIAPAGESVYDQSIK[GlyGly (K)]NPC[Carbamidomethyl (C)]YSK_.4	_SGADHGTYIIAPAGESVYDQSIK[GlyGly (K)]NPC[Carbamidomethyl (C)]YSK_.4	_SGADHGTYIIAPAGESVYDQSIK[GlyGly (K)]NPC[Carbamidomethyl (C)]YSK_.4	_SGADHGTYIIAPAGESVYDQSIK[GlyGly (K)]NPC[Carbamidomethyl (C)]YSK_.4	_SGADHGTYIIAPAGESVYDQSIK[GlyGly (K)]NPC[Carbamidomethyl (C)]YSK_.4	_SGADHGTYIIAPAGESVYDQSIK[GlyGly (K)]NPC[Carbamidomethyl (C)]YSK_.4	_SGADHGTYIIAPAGESVYDQSIK[GlyGly (K)]NPC[Carbamidomethyl (C)]YSK_.4	_SGADHGTYIIAPAGESVYDQSIK[GlyGly (K)]NPC[Carbamidomethyl (C)]YSK_.4	_SGADHGTYIIAPAGESVYDQSIK[GlyGly (K)]NPC[Carbamidomethyl (C)]YSK_.4	_SGADHGTYIIAPAGESVYDQSIK[GlyGly (K)]NPC[Carbamidomethyl (C)]YSK_.4	_SGADHGTYIIAPAGESVYDQSIK[GlyGly (K)]NPC[Carbamidomethyl (C)]YSK_.4	1	1	1	1	1	1	1	1	1	1	1	1	15668.8	18014.1	17531.9	20961	4718.19	12764.7
LOC_Os01g07700.1;LOC_Os01g07700.2;LOC_Os01g07700.3	protein|expressed protein;protein|expressed protein;protein|expressed protein	LOC_Os01g07700.2	1	GlyGly (K)	K	176	SVYDQSIKNPCYSKM	15668.8	18014.1	17531.9	20961	4718.19	12764.7	3031.59	5962.39	5809.09	9412.04	5619.9	1469.35	_SGADHGTYIIAPAGESVYDQSIK[GlyGly (K)]NPC[Carbamidomethyl (C)]YSK_.4	_SGADHGTYIIAPAGESVYDQSIK[GlyGly (K)]NPC[Carbamidomethyl (C)]YSK_.4	_SGADHGTYIIAPAGESVYDQSIK[GlyGly (K)]NPC[Carbamidomethyl (C)]YSK_.4	_SGADHGTYIIAPAGESVYDQSIK[GlyGly (K)]NPC[Carbamidomethyl (C)]YSK_.4	_SGADHGTYIIAPAGESVYDQSIK[GlyGly (K)]NPC[Carbamidomethyl (C)]YSK_.4	_SGADHGTYIIAPAGESVYDQSIK[GlyGly (K)]NPC[Carbamidomethyl (C)]YSK_.4	_SGADHGTYIIAPAGESVYDQSIK[GlyGly (K)]NPC[Carbamidomethyl (C)]YSK_.4	_SGADHGTYIIAPAGESVYDQSIK[GlyGly (K)]NPC[Carbamidomethyl (C)]YSK_.4	_SGADHGTYIIAPAGESVYDQSIK[GlyGly (K)]NPC[Carbamidomethyl (C)]YSK_.4	_SGADHGTYIIAPAGESVYDQSIK[GlyGly (K)]NPC[Carbamidomethyl (C)]YSK_.4	_SGADHGTYIIAPAGESVYDQSIK[GlyGly (K)]NPC[Carbamidomethyl (C)]YSK_.4	_SGADHGTYIIAPAGESVYDQSIK[GlyGly (K)]NPC[Carbamidomethyl (C)]YSK_.4	1	1	1	1	1	1	1	1	1	1	1	1	15668.8	18014.1	17531.9	20961	4718.19	12764.7
LOC_Os01g07700.1;LOC_Os01g07700.2;LOC_Os01g07700.3	protein|expressed protein;protein|expressed protein;protein|expressed protein	LOC_Os01g07700.3	1	GlyGly (K)	K	176	SVYDQSIKNPCYSKM	15668.8	18014.1	17531.9	20961	4718.19	12764.7	3031.59	5962.39	5809.09	9412.04	5619.9	1469.35	_SGADHGTYIIAPAGESVYDQSIK[GlyGly (K)]NPC[Carbamidomethyl (C)]YSK_.4	_SGADHGTYIIAPAGESVYDQSIK[GlyGly (K)]NPC[Carbamidomethyl (C)]YSK_.4	_SGADHGTYIIAPAGESVYDQSIK[GlyGly (K)]NPC[Carbamidomethyl (C)]YSK_.4	_SGADHGTYIIAPAGESVYDQSIK[GlyGly (K)]NPC[Carbamidomethyl (C)]YSK_.4	_SGADHGTYIIAPAGESVYDQSIK[GlyGly (K)]NPC[Carbamidomethyl (C)]YSK_.4	_SGADHGTYIIAPAGESVYDQSIK[GlyGly (K)]NPC[Carbamidomethyl (C)]YSK_.4	_SGADHGTYIIAPAGESVYDQSIK[GlyGly (K)]NPC[Carbamidomethyl (C)]YSK_.4	_SGADHGTYIIAPAGESVYDQSIK[GlyGly (K)]NPC[Carbamidomethyl (C)]YSK_.4	_SGADHGTYIIAPAGESVYDQSIK[GlyGly (K)]NPC[Carbamidomethyl (C)]YSK_.4	_SGADHGTYIIAPAGESVYDQSIK[GlyGly (K)]NPC[Carbamidomethyl (C)]YSK_.4	_SGADHGTYIIAPAGESVYDQSIK[GlyGly (K)]NPC[Carbamidomethyl (C)]YSK_.4	_SGADHGTYIIAPAGESVYDQSIK[GlyGly (K)]NPC[Carbamidomethyl (C)]YSK_.4	1	1	1	1	1	1	1	1	1	1	1	1	15668.8	18014.1	17531.9	20961	4718.19	12764.7
LOC_Os01g07760.1;LOC_Os01g07760.2	protein|phospholipase D, putative, expressed;protein|phospholipase D, putative, expressed	LOC_Os01g07760.1	1	GlyGly (K)	K	32	RASGSAPKFIRKFVE	119163	95247	88885.7	99084.8	106499	92895.5	136576	128131	130097	140377	135730	165007	_ASGSAPK[GlyGly (K)]FIR_.2	_ASGSAPK[GlyGly (K)]FIR_.2	_ASGSAPK[GlyGly (K)]FIR_.2	_ASGSAPK[GlyGly (K)]FIR_.2	_ASGSAPK[GlyGly (K)]FIR_.2	_ASGSAPK[GlyGly (K)]FIR_.2	_ASGSAPK[GlyGly (K)]FIR_.2	_ASGSAPK[GlyGly (K)]FIR_.2	_ASGSAPK[GlyGly (K)]FIR_.2	_ASGSAPK[GlyGly (K)]FIR_.2	_ASGSAPK[GlyGly (K)]FIR_.2	_ASGSAPK[GlyGly (K)]FIR_.2	1	1	1	1	1	1	1	1	1	1	1	1	158454	163066	184825	192286	149613	179279
LOC_Os01g07760.1;LOC_Os01g07760.2	protein|phospholipase D, putative, expressed;protein|phospholipase D, putative, expressed	LOC_Os01g07760.2	1	GlyGly (K)	K	32	RASGSAPKFIRKFVE	119163	95247	88885.7	99084.8	106499	92895.5	136576	128131	130097	140377	135730	165007	_ASGSAPK[GlyGly (K)]FIR_.2	_ASGSAPK[GlyGly (K)]FIR_.2	_ASGSAPK[GlyGly (K)]FIR_.2	_ASGSAPK[GlyGly (K)]FIR_.2	_ASGSAPK[GlyGly (K)]FIR_.2	_ASGSAPK[GlyGly (K)]FIR_.2	_ASGSAPK[GlyGly (K)]FIR_.2	_ASGSAPK[GlyGly (K)]FIR_.2	_ASGSAPK[GlyGly (K)]FIR_.2	_ASGSAPK[GlyGly (K)]FIR_.2	_ASGSAPK[GlyGly (K)]FIR_.2	_ASGSAPK[GlyGly (K)]FIR_.2	1	1	1	1	1	1	1	1	1	1	1	1	158454	163066	184825	192286	149613	179279
LOC_Os01g07760.1;LOC_Os01g07760.2	protein|phospholipase D, putative, expressed;protein|phospholipase D, putative, expressed	LOC_Os01g07760.1	1	GlyGly (K)	K	49	EDTVGVGKGATKVYS	119163	95247	88885.7	99084.8	106499	92895.5	136576	128131	130097	140377	135730	165007	_FVEGIEDTVGVGK[GlyGly (K)]GATK_.3;_FVEGIEDTVGVGK[GlyGly (K)]GATK_.2	_FVEGIEDTVGVGK[GlyGly (K)]GATK_.3;_FVEGIEDTVGVGK[GlyGly (K)]GATK_.2	_FVEGIEDTVGVGK[GlyGly (K)]GATK_.3;_FVEGIEDTVGVGK[GlyGly (K)]GATK_.2	_FVEGIEDTVGVGK[GlyGly (K)]GATK_.3;_FVEGIEDTVGVGK[GlyGly (K)]GATK_.2	_FVEGIEDTVGVGK[GlyGly (K)]GATK_.3;_FVEGIEDTVGVGK[GlyGly (K)]GATK_.2	_FVEGIEDTVGVGK[GlyGly (K)]GATK_.3;_FVEGIEDTVGVGK[GlyGly (K)]GATK_.2	_FVEGIEDTVGVGK[GlyGly (K)]GATK_.3;_FVEGIEDTVGVGK[GlyGly (K)]GATK_.2	_FVEGIEDTVGVGK[GlyGly (K)]GATK_.3;_FVEGIEDTVGVGK[GlyGly (K)]GATK_.2	_FVEGIEDTVGVGK[GlyGly (K)]GATK_.3;_FVEGIEDTVGVGK[GlyGly (K)]GATK_.2	_FVEGIEDTVGVGK[GlyGly (K)]GATK_.3;_FVEGIEDTVGVGK[GlyGly (K)]GATK_.2	_FVEGIEDTVGVGK[GlyGly (K)]GATK_.3;_FVEGIEDTVGVGK[GlyGly (K)]GATK_.2	_FVEGIEDTVGVGK[GlyGly (K)]GATK_.3;_FVEGIEDTVGVGK[GlyGly (K)]GATK_.2	1	1	1	1	1	1	1	1	1	1	1	1	84663.3	128737	138083	190084	79470.4	209095
LOC_Os01g07760.1;LOC_Os01g07760.2	protein|phospholipase D, putative, expressed;protein|phospholipase D, putative, expressed	LOC_Os01g07760.2	1	GlyGly (K)	K	49	EDTVGVGKGATKVYS	119163	95247	88885.7	99084.8	106499	92895.5	136576	128131	130097	140377	135730	165007	_FVEGIEDTVGVGK[GlyGly (K)]GATK_.3;_FVEGIEDTVGVGK[GlyGly (K)]GATK_.2	_FVEGIEDTVGVGK[GlyGly (K)]GATK_.3;_FVEGIEDTVGVGK[GlyGly (K)]GATK_.2	_FVEGIEDTVGVGK[GlyGly (K)]GATK_.3;_FVEGIEDTVGVGK[GlyGly (K)]GATK_.2	_FVEGIEDTVGVGK[GlyGly (K)]GATK_.3;_FVEGIEDTVGVGK[GlyGly (K)]GATK_.2	_FVEGIEDTVGVGK[GlyGly (K)]GATK_.3;_FVEGIEDTVGVGK[GlyGly (K)]GATK_.2	_FVEGIEDTVGVGK[GlyGly (K)]GATK_.3;_FVEGIEDTVGVGK[GlyGly (K)]GATK_.2	_FVEGIEDTVGVGK[GlyGly (K)]GATK_.3;_FVEGIEDTVGVGK[GlyGly (K)]GATK_.2	_FVEGIEDTVGVGK[GlyGly (K)]GATK_.3;_FVEGIEDTVGVGK[GlyGly (K)]GATK_.2	_FVEGIEDTVGVGK[GlyGly (K)]GATK_.3;_FVEGIEDTVGVGK[GlyGly (K)]GATK_.2	_FVEGIEDTVGVGK[GlyGly (K)]GATK_.3;_FVEGIEDTVGVGK[GlyGly (K)]GATK_.2	_FVEGIEDTVGVGK[GlyGly (K)]GATK_.3;_FVEGIEDTVGVGK[GlyGly (K)]GATK_.2	_FVEGIEDTVGVGK[GlyGly (K)]GATK_.3;_FVEGIEDTVGVGK[GlyGly (K)]GATK_.2	1	1	1	1	1	1	1	1	1	1	1	1	84663.3	128737	138083	190084	79470.4	209095
LOC_Os01g07760.1;LOC_Os01g07760.2	protein|phospholipase D, putative, expressed;protein|phospholipase D, putative, expressed	LOC_Os01g07760.1	1	GlyGly (K)	K	436	RWRKQGGKDLLLQLR	119163	95247	88885.7	99084.8	106499	92895.5	136576	128131	130097	140377	135730	165007	_QGGK[GlyGly (K)]DLLLQLR_.2;_QGGK[GlyGly (K)]DLLLQLR_.3	_QGGK[GlyGly (K)]DLLLQLR_.2;_QGGK[GlyGly (K)]DLLLQLR_.3	_QGGK[GlyGly (K)]DLLLQLR_.2;_QGGK[GlyGly (K)]DLLLQLR_.3	_QGGK[GlyGly (K)]DLLLQLR_.2;_QGGK[GlyGly (K)]DLLLQLR_.3	_QGGK[GlyGly (K)]DLLLQLR_.2;_QGGK[GlyGly (K)]DLLLQLR_.3	_QGGK[GlyGly (K)]DLLLQLR_.2;_QGGK[GlyGly (K)]DLLLQLR_.3	_QGGK[GlyGly (K)]DLLLQLR_.2;_QGGK[GlyGly (K)]DLLLQLR_.3	_QGGK[GlyGly (K)]DLLLQLR_.2;_QGGK[GlyGly (K)]DLLLQLR_.3	_QGGK[GlyGly (K)]DLLLQLR_.2;_QGGK[GlyGly (K)]DLLLQLR_.3	_QGGK[GlyGly (K)]DLLLQLR_.2;_QGGK[GlyGly (K)]DLLLQLR_.3	_QGGK[GlyGly (K)]DLLLQLR_.2;_QGGK[GlyGly (K)]DLLLQLR_.3	_QGGK[GlyGly (K)]DLLLQLR_.2;_QGGK[GlyGly (K)]DLLLQLR_.3	1	1	1	1	1	1	1	1	1	1	1	1	70736.5	120559	144447	194338	67627.6	175281
LOC_Os01g07760.1;LOC_Os01g07760.2	protein|phospholipase D, putative, expressed;protein|phospholipase D, putative, expressed	LOC_Os01g07760.2	1	GlyGly (K)	K	436	RWRKQGGKDLLLQLR	119163	95247	88885.7	99084.8	106499	92895.5	136576	128131	130097	140377	135730	165007	_QGGK[GlyGly (K)]DLLLQLR_.2;_QGGK[GlyGly (K)]DLLLQLR_.3	_QGGK[GlyGly (K)]DLLLQLR_.2;_QGGK[GlyGly (K)]DLLLQLR_.3	_QGGK[GlyGly (K)]DLLLQLR_.2;_QGGK[GlyGly (K)]DLLLQLR_.3	_QGGK[GlyGly (K)]DLLLQLR_.2;_QGGK[GlyGly (K)]DLLLQLR_.3	_QGGK[GlyGly (K)]DLLLQLR_.2;_QGGK[GlyGly (K)]DLLLQLR_.3	_QGGK[GlyGly (K)]DLLLQLR_.2;_QGGK[GlyGly (K)]DLLLQLR_.3	_QGGK[GlyGly (K)]DLLLQLR_.2;_QGGK[GlyGly (K)]DLLLQLR_.3	_QGGK[GlyGly (K)]DLLLQLR_.2;_QGGK[GlyGly (K)]DLLLQLR_.3	_QGGK[GlyGly (K)]DLLLQLR_.2;_QGGK[GlyGly (K)]DLLLQLR_.3	_QGGK[GlyGly (K)]DLLLQLR_.2;_QGGK[GlyGly (K)]DLLLQLR_.3	_QGGK[GlyGly (K)]DLLLQLR_.2;_QGGK[GlyGly (K)]DLLLQLR_.3	_QGGK[GlyGly (K)]DLLLQLR_.2;_QGGK[GlyGly (K)]DLLLQLR_.3	1	1	1	1	1	1	1	1	1	1	1	1	70736.5	120559	144447	194338	67627.6	175281
LOC_Os01g07760.1;LOC_Os01g07760.2	protein|phospholipase D, putative, expressed;protein|phospholipase D, putative, expressed	LOC_Os01g07760.1	1	GlyGly (K)	K	62	YSTIDLEKARVGRTR	119163	95247	88885.7	99084.8	106499	92895.5	136576	128131	130097	140377	135730	165007	_VYSTIDLEK[GlyGly (K)]AR_.2;_VYSTIDLEK[GlyGly (K)]AR_.3	_VYSTIDLEK[GlyGly (K)]AR_.2;_VYSTIDLEK[GlyGly (K)]AR_.3	_VYSTIDLEK[GlyGly (K)]AR_.2;_VYSTIDLEK[GlyGly (K)]AR_.3	_VYSTIDLEK[GlyGly (K)]AR_.2;_VYSTIDLEK[GlyGly (K)]AR_.3	_VYSTIDLEK[GlyGly (K)]AR_.2;_VYSTIDLEK[GlyGly (K)]AR_.3	_VYSTIDLEK[GlyGly (K)]AR_.2;_VYSTIDLEK[GlyGly (K)]AR_.3	_VYSTIDLEK[GlyGly (K)]AR_.2;_VYSTIDLEK[GlyGly (K)]AR_.3	_VYSTIDLEK[GlyGly (K)]AR_.2;_VYSTIDLEK[GlyGly (K)]AR_.3	_VYSTIDLEK[GlyGly (K)]AR_.2;_VYSTIDLEK[GlyGly (K)]AR_.3	_VYSTIDLEK[GlyGly (K)]AR_.2;_VYSTIDLEK[GlyGly (K)]AR_.3	_VYSTIDLEK[GlyGly (K)]AR_.2;_VYSTIDLEK[GlyGly (K)]AR_.3	_VYSTIDLEK[GlyGly (K)]AR_.2;_VYSTIDLEK[GlyGly (K)]AR_.3	1	1	1	1	1	1	1	1	1	1	1	1	71754.6	83882.5	98048.6	109326	58896.1	118518
LOC_Os01g07760.1;LOC_Os01g07760.2	protein|phospholipase D, putative, expressed;protein|phospholipase D, putative, expressed	LOC_Os01g07760.2	1	GlyGly (K)	K	62	YSTIDLEKARVGRTR	119163	95247	88885.7	99084.8	106499	92895.5	136576	128131	130097	140377	135730	165007	_VYSTIDLEK[GlyGly (K)]AR_.2;_VYSTIDLEK[GlyGly (K)]AR_.3	_VYSTIDLEK[GlyGly (K)]AR_.2;_VYSTIDLEK[GlyGly (K)]AR_.3	_VYSTIDLEK[GlyGly (K)]AR_.2;_VYSTIDLEK[GlyGly (K)]AR_.3	_VYSTIDLEK[GlyGly (K)]AR_.2;_VYSTIDLEK[GlyGly (K)]AR_.3	_VYSTIDLEK[GlyGly (K)]AR_.2;_VYSTIDLEK[GlyGly (K)]AR_.3	_VYSTIDLEK[GlyGly (K)]AR_.2;_VYSTIDLEK[GlyGly (K)]AR_.3	_VYSTIDLEK[GlyGly (K)]AR_.2;_VYSTIDLEK[GlyGly (K)]AR_.3	_VYSTIDLEK[GlyGly (K)]AR_.2;_VYSTIDLEK[GlyGly (K)]AR_.3	_VYSTIDLEK[GlyGly (K)]AR_.2;_VYSTIDLEK[GlyGly (K)]AR_.3	_VYSTIDLEK[GlyGly (K)]AR_.2;_VYSTIDLEK[GlyGly (K)]AR_.3	_VYSTIDLEK[GlyGly (K)]AR_.2;_VYSTIDLEK[GlyGly (K)]AR_.3	_VYSTIDLEK[GlyGly (K)]AR_.2;_VYSTIDLEK[GlyGly (K)]AR_.3	1	1	1	1	1	1	1	1	1	1	1	1	71754.6	83882.5	98048.6	109326	58896.1	118518
LOC_Os01g07760.1;LOC_Os01g07760.2	protein|phospholipase D, putative, expressed;protein|phospholipase D, putative, expressed	LOC_Os01g07760.1	1	GlyGly (K)	K	286	RTSVGLLKRDGLMAT	119163	95247	88885.7	99084.8	106499	92895.5	136576	128131	130097	140377	135730	165007	_TSVGLLK[GlyGly (K)]R_.2	_TSVGLLK[GlyGly (K)]R_.2	_TSVGLLK[GlyGly (K)]R_.2	_TSVGLLK[GlyGly (K)]R_.2	_TSVGLLK[GlyGly (K)]R_.2	_TSVGLLK[GlyGly (K)]R_.2	_TSVGLLK[GlyGly (K)]R_.2	_TSVGLLK[GlyGly (K)]R_.2	_TSVGLLK[GlyGly (K)]R_.2	_TSVGLLK[GlyGly (K)]R_.2	_TSVGLLK[GlyGly (K)]R_.2	_TSVGLLK[GlyGly (K)]R_.2	1	1	1	1	1	1	1	1	1	1	1	1	28397.2	33462.5	36134.2	42380.9	22781.6	40165.7
LOC_Os01g07760.1;LOC_Os01g07760.2	protein|phospholipase D, putative, expressed;protein|phospholipase D, putative, expressed	LOC_Os01g07760.2	1	GlyGly (K)	K	286	RTSVGLLKRDGLMAT	119163	95247	88885.7	99084.8	106499	92895.5	136576	128131	130097	140377	135730	165007	_TSVGLLK[GlyGly (K)]R_.2	_TSVGLLK[GlyGly (K)]R_.2	_TSVGLLK[GlyGly (K)]R_.2	_TSVGLLK[GlyGly (K)]R_.2	_TSVGLLK[GlyGly (K)]R_.2	_TSVGLLK[GlyGly (K)]R_.2	_TSVGLLK[GlyGly (K)]R_.2	_TSVGLLK[GlyGly (K)]R_.2	_TSVGLLK[GlyGly (K)]R_.2	_TSVGLLK[GlyGly (K)]R_.2	_TSVGLLK[GlyGly (K)]R_.2	_TSVGLLK[GlyGly (K)]R_.2	1	1	1	1	1	1	1	1	1	1	1	1	28397.2	33462.5	36134.2	42380.9	22781.6	40165.7
LOC_Os01g07760.1;LOC_Os01g07760.2	protein|phospholipase D, putative, expressed;protein|phospholipase D, putative, expressed	LOC_Os01g07760.1	1	GlyGly (K)	K	156	LQYFDVSKDRNWARG	119163	95247	88885.7	99084.8	106499	92895.5	136576	128131	130097	140377	135730	165007	_LQYFDVSK[GlyGly (K)]DR_.2;_LQYFDVSK[GlyGly (K)]DR_.3	_LQYFDVSK[GlyGly (K)]DR_.2;_LQYFDVSK[GlyGly (K)]DR_.3	_LQYFDVSK[GlyGly (K)]DR_.2;_LQYFDVSK[GlyGly (K)]DR_.3	_LQYFDVSK[GlyGly (K)]DR_.2;_LQYFDVSK[GlyGly (K)]DR_.3	_LQYFDVSK[GlyGly (K)]DR_.2;_LQYFDVSK[GlyGly (K)]DR_.3	_LQYFDVSK[GlyGly (K)]DR_.2;_LQYFDVSK[GlyGly (K)]DR_.3	_LQYFDVSK[GlyGly (K)]DR_.2;_LQYFDVSK[GlyGly (K)]DR_.3	_LQYFDVSK[GlyGly (K)]DR_.2;_LQYFDVSK[GlyGly (K)]DR_.3	_LQYFDVSK[GlyGly (K)]DR_.2;_LQYFDVSK[GlyGly (K)]DR_.3	_LQYFDVSK[GlyGly (K)]DR_.2;_LQYFDVSK[GlyGly (K)]DR_.3	_LQYFDVSK[GlyGly (K)]DR_.2;_LQYFDVSK[GlyGly (K)]DR_.3	_LQYFDVSK[GlyGly (K)]DR_.2;_LQYFDVSK[GlyGly (K)]DR_.3	1	1	1	1	1	1	1	1	1	1	1	1	17914.2	20573.7	23094.8	30835.3	16345.1	28586.2
LOC_Os01g07760.1;LOC_Os01g07760.2	protein|phospholipase D, putative, expressed;protein|phospholipase D, putative, expressed	LOC_Os01g07760.2	1	GlyGly (K)	K	156	LQYFDVSKDRNWARG	119163	95247	88885.7	99084.8	106499	92895.5	136576	128131	130097	140377	135730	165007	_LQYFDVSK[GlyGly (K)]DR_.2;_LQYFDVSK[GlyGly (K)]DR_.3	_LQYFDVSK[GlyGly (K)]DR_.2;_LQYFDVSK[GlyGly (K)]DR_.3	_LQYFDVSK[GlyGly (K)]DR_.2;_LQYFDVSK[GlyGly (K)]DR_.3	_LQYFDVSK[GlyGly (K)]DR_.2;_LQYFDVSK[GlyGly (K)]DR_.3	_LQYFDVSK[GlyGly (K)]DR_.2;_LQYFDVSK[GlyGly (K)]DR_.3	_LQYFDVSK[GlyGly (K)]DR_.2;_LQYFDVSK[GlyGly (K)]DR_.3	_LQYFDVSK[GlyGly (K)]DR_.2;_LQYFDVSK[GlyGly (K)]DR_.3	_LQYFDVSK[GlyGly (K)]DR_.2;_LQYFDVSK[GlyGly (K)]DR_.3	_LQYFDVSK[GlyGly (K)]DR_.2;_LQYFDVSK[GlyGly (K)]DR_.3	_LQYFDVSK[GlyGly (K)]DR_.2;_LQYFDVSK[GlyGly (K)]DR_.3	_LQYFDVSK[GlyGly (K)]DR_.2;_LQYFDVSK[GlyGly (K)]DR_.3	_LQYFDVSK[GlyGly (K)]DR_.2;_LQYFDVSK[GlyGly (K)]DR_.3	1	1	1	1	1	1	1	1	1	1	1	1	17914.2	20573.7	23094.8	30835.3	16345.1	28586.2
LOC_Os01g07760.1;LOC_Os01g07760.2	protein|phospholipase D, putative, expressed;protein|phospholipase D, putative, expressed	LOC_Os01g07760.1	1	GlyGly (K)	K	36	SAPKFIRKFVEGIED	119163	95247	88885.7	99084.8	106499	92895.5	136576	128131	130097	140377	135730	165007	_K[GlyGly (K)]FVEGIEDTVGVGK_.2;_K[GlyGly (K)]FVEGIEDTVGVGK_.3	_K[GlyGly (K)]FVEGIEDTVGVGK_.2;_K[GlyGly (K)]FVEGIEDTVGVGK_.3	_K[GlyGly (K)]FVEGIEDTVGVGK_.2;_K[GlyGly (K)]FVEGIEDTVGVGK_.3	_K[GlyGly (K)]FVEGIEDTVGVGK_.2;_K[GlyGly (K)]FVEGIEDTVGVGK_.3	_K[GlyGly (K)]FVEGIEDTVGVGK_.2;_K[GlyGly (K)]FVEGIEDTVGVGK_.3	_K[GlyGly (K)]FVEGIEDTVGVGK_.2;_K[GlyGly (K)]FVEGIEDTVGVGK_.3	_K[GlyGly (K)]FVEGIEDTVGVGK_.2;_K[GlyGly (K)]FVEGIEDTVGVGK_.3	_K[GlyGly (K)]FVEGIEDTVGVGK_.2;_K[GlyGly (K)]FVEGIEDTVGVGK_.3	_K[GlyGly (K)]FVEGIEDTVGVGK_.2;_K[GlyGly (K)]FVEGIEDTVGVGK_.3	_K[GlyGly (K)]FVEGIEDTVGVGK_.2;_K[GlyGly (K)]FVEGIEDTVGVGK_.3	_K[GlyGly (K)]FVEGIEDTVGVGK_.2;_K[GlyGly (K)]FVEGIEDTVGVGK_.3	_K[GlyGly (K)]FVEGIEDTVGVGK_.2;_K[GlyGly (K)]FVEGIEDTVGVGK_.3	1	1	1	1	1	1	1	1	1	1	1	1	13581.7	27242.3	28300.6	29422.6	18624.2	36316.5
LOC_Os01g07760.1;LOC_Os01g07760.2	protein|phospholipase D, putative, expressed;protein|phospholipase D, putative, expressed	LOC_Os01g07760.2	1	GlyGly (K)	K	36	SAPKFIRKFVEGIED	119163	95247	88885.7	99084.8	106499	92895.5	136576	128131	130097	140377	135730	165007	_K[GlyGly (K)]FVEGIEDTVGVGK_.2;_K[GlyGly (K)]FVEGIEDTVGVGK_.3	_K[GlyGly (K)]FVEGIEDTVGVGK_.2;_K[GlyGly (K)]FVEGIEDTVGVGK_.3	_K[GlyGly (K)]FVEGIEDTVGVGK_.2;_K[GlyGly (K)]FVEGIEDTVGVGK_.3	_K[GlyGly (K)]FVEGIEDTVGVGK_.2;_K[GlyGly (K)]FVEGIEDTVGVGK_.3	_K[GlyGly (K)]FVEGIEDTVGVGK_.2;_K[GlyGly (K)]FVEGIEDTVGVGK_.3	_K[GlyGly (K)]FVEGIEDTVGVGK_.2;_K[GlyGly (K)]FVEGIEDTVGVGK_.3	_K[GlyGly (K)]FVEGIEDTVGVGK_.2;_K[GlyGly (K)]FVEGIEDTVGVGK_.3	_K[GlyGly (K)]FVEGIEDTVGVGK_.2;_K[GlyGly (K)]FVEGIEDTVGVGK_.3	_K[GlyGly (K)]FVEGIEDTVGVGK_.2;_K[GlyGly (K)]FVEGIEDTVGVGK_.3	_K[GlyGly (K)]FVEGIEDTVGVGK_.2;_K[GlyGly (K)]FVEGIEDTVGVGK_.3	_K[GlyGly (K)]FVEGIEDTVGVGK_.2;_K[GlyGly (K)]FVEGIEDTVGVGK_.3	_K[GlyGly (K)]FVEGIEDTVGVGK_.2;_K[GlyGly (K)]FVEGIEDTVGVGK_.3	1	1	1	1	1	1	1	1	1	1	1	1	13581.7	27242.3	28300.6	29422.6	18624.2	36316.5
LOC_Os01g07760.1;LOC_Os01g07760.2	protein|phospholipase D, putative, expressed;protein|phospholipase D, putative, expressed	LOC_Os01g07760.1	1	GlyGly (K)	K	560	LALKVVSKIEAGERF	119163	95247	88885.7	99084.8	106499	92895.5	136576	128131	130097	140377	135730	165007	_VVSK[GlyGly (K)]IEAGER_.2	_VVSK[GlyGly (K)]IEAGER_.2	_VVSK[GlyGly (K)]IEAGER_.2	_VVSK[GlyGly (K)]IEAGER_.2	_VVSK[GlyGly (K)]IEAGER_.2	_VVSK[GlyGly (K)]IEAGER_.2	_VVSK[GlyGly (K)]IEAGER_.2	_VVSK[GlyGly (K)]IEAGER_.2	_VVSK[GlyGly (K)]IEAGER_.2	_VVSK[GlyGly (K)]IEAGER_.2	_VVSK[GlyGly (K)]IEAGER_.2	_VVSK[GlyGly (K)]IEAGER_.2	1	1	1	1	1	1	1	1	1	1	1	1	7492.56	6088.98	7977.27	10006.5	7446.74	10199.3
LOC_Os01g07760.1;LOC_Os01g07760.2	protein|phospholipase D, putative, expressed;protein|phospholipase D, putative, expressed	LOC_Os01g07760.2	1	GlyGly (K)	K	560	LALKVVSKIEAGERF	119163	95247	88885.7	99084.8	106499	92895.5	136576	128131	130097	140377	135730	165007	_VVSK[GlyGly (K)]IEAGER_.2	_VVSK[GlyGly (K)]IEAGER_.2	_VVSK[GlyGly (K)]IEAGER_.2	_VVSK[GlyGly (K)]IEAGER_.2	_VVSK[GlyGly (K)]IEAGER_.2	_VVSK[GlyGly (K)]IEAGER_.2	_VVSK[GlyGly (K)]IEAGER_.2	_VVSK[GlyGly (K)]IEAGER_.2	_VVSK[GlyGly (K)]IEAGER_.2	_VVSK[GlyGly (K)]IEAGER_.2	_VVSK[GlyGly (K)]IEAGER_.2	_VVSK[GlyGly (K)]IEAGER_.2	1	1	1	1	1	1	1	1	1	1	1	1	7492.56	6088.98	7977.27	10006.5	7446.74	10199.3
LOC_Os01g07760.1;LOC_Os01g07760.2	protein|phospholipase D, putative, expressed;protein|phospholipase D, putative, expressed	LOC_Os01g07760.1	1	GlyGly (K)	K	496	KAGLVSGKDQIIDRS	119163	95247	88885.7	99084.8	106499	92895.5	136576	128131	130097	140377	135730	165007	_AGLVSGK[GlyGly (K)]DQIIDR_.3;_AGLVSGK[GlyGly (K)]DQIIDR_.2	_AGLVSGK[GlyGly (K)]DQIIDR_.3;_AGLVSGK[GlyGly (K)]DQIIDR_.2	_AGLVSGK[GlyGly (K)]DQIIDR_.3;_AGLVSGK[GlyGly (K)]DQIIDR_.2	_AGLVSGK[GlyGly (K)]DQIIDR_.3;_AGLVSGK[GlyGly (K)]DQIIDR_.2	_AGLVSGK[GlyGly (K)]DQIIDR_.3;_AGLVSGK[GlyGly (K)]DQIIDR_.2	_AGLVSGK[GlyGly (K)]DQIIDR_.3;_AGLVSGK[GlyGly (K)]DQIIDR_.2	_AGLVSGK[GlyGly (K)]DQIIDR_.3;_AGLVSGK[GlyGly (K)]DQIIDR_.2	_AGLVSGK[GlyGly (K)]DQIIDR_.3;_AGLVSGK[GlyGly (K)]DQIIDR_.2	_AGLVSGK[GlyGly (K)]DQIIDR_.3;_AGLVSGK[GlyGly (K)]DQIIDR_.2	_AGLVSGK[GlyGly (K)]DQIIDR_.3;_AGLVSGK[GlyGly (K)]DQIIDR_.2	_AGLVSGK[GlyGly (K)]DQIIDR_.3;_AGLVSGK[GlyGly (K)]DQIIDR_.2	_AGLVSGK[GlyGly (K)]DQIIDR_.3;_AGLVSGK[GlyGly (K)]DQIIDR_.2	1	1	1	1	1	1	1	1	1	1	1	1	12030.3	9836.7	7919.97	11270.8	9746.13	12146.7
LOC_Os01g07760.1;LOC_Os01g07760.2	protein|phospholipase D, putative, expressed;protein|phospholipase D, putative, expressed	LOC_Os01g07760.2	1	GlyGly (K)	K	496	KAGLVSGKDQIIDRS	119163	95247	88885.7	99084.8	106499	92895.5	136576	128131	130097	140377	135730	165007	_AGLVSGK[GlyGly (K)]DQIIDR_.3;_AGLVSGK[GlyGly (K)]DQIIDR_.2	_AGLVSGK[GlyGly (K)]DQIIDR_.3;_AGLVSGK[GlyGly (K)]DQIIDR_.2	_AGLVSGK[GlyGly (K)]DQIIDR_.3;_AGLVSGK[GlyGly (K)]DQIIDR_.2	_AGLVSGK[GlyGly (K)]DQIIDR_.3;_AGLVSGK[GlyGly (K)]DQIIDR_.2	_AGLVSGK[GlyGly (K)]DQIIDR_.3;_AGLVSGK[GlyGly (K)]DQIIDR_.2	_AGLVSGK[GlyGly (K)]DQIIDR_.3;_AGLVSGK[GlyGly (K)]DQIIDR_.2	_AGLVSGK[GlyGly (K)]DQIIDR_.3;_AGLVSGK[GlyGly (K)]DQIIDR_.2	_AGLVSGK[GlyGly (K)]DQIIDR_.3;_AGLVSGK[GlyGly (K)]DQIIDR_.2	_AGLVSGK[GlyGly (K)]DQIIDR_.3;_AGLVSGK[GlyGly (K)]DQIIDR_.2	_AGLVSGK[GlyGly (K)]DQIIDR_.3;_AGLVSGK[GlyGly (K)]DQIIDR_.2	_AGLVSGK[GlyGly (K)]DQIIDR_.3;_AGLVSGK[GlyGly (K)]DQIIDR_.2	_AGLVSGK[GlyGly (K)]DQIIDR_.3;_AGLVSGK[GlyGly (K)]DQIIDR_.2	1	1	1	1	1	1	1	1	1	1	1	1	12030.3	9836.7	7919.97	11270.8	9746.13	12146.7
LOC_Os01g07760.1;LOC_Os01g07760.2	protein|phospholipase D, putative, expressed;protein|phospholipase D, putative, expressed	LOC_Os01g07760.1	1	GlyGly (K)	K	632	CLGNREVKQAGEYQP	119163	95247	88885.7	99084.8	106499	92895.5	136576	128131	130097	140377	135730	165007	_EVK[GlyGly (K)]QAGEYQPEEQPEADTDYSR_.3	_EVK[GlyGly (K)]QAGEYQPEEQPEADTDYSR_.3	_EVK[GlyGly (K)]QAGEYQPEEQPEADTDYSR_.3	_EVK[GlyGly (K)]QAGEYQPEEQPEADTDYSR_.3	_EVK[GlyGly (K)]QAGEYQPEEQPEADTDYSR_.3	_EVK[GlyGly (K)]QAGEYQPEEQPEADTDYSR_.3	_EVK[GlyGly (K)]QAGEYQPEEQPEADTDYSR_.3	_EVK[GlyGly (K)]QAGEYQPEEQPEADTDYSR_.3	_EVK[GlyGly (K)]QAGEYQPEEQPEADTDYSR_.3	_EVK[GlyGly (K)]QAGEYQPEEQPEADTDYSR_.3	_EVK[GlyGly (K)]QAGEYQPEEQPEADTDYSR_.3	_EVK[GlyGly (K)]QAGEYQPEEQPEADTDYSR_.3	1	1	1	1	1	1	1	1	1	1	1	1	5312.57	3868.86	4196.9	5533.8	3334.85	5076.43
LOC_Os01g07760.1;LOC_Os01g07760.2	protein|phospholipase D, putative, expressed;protein|phospholipase D, putative, expressed	LOC_Os01g07760.2	1	GlyGly (K)	K	632	CLGNREVKQAGEYQP	119163	95247	88885.7	99084.8	106499	92895.5	136576	128131	130097	140377	135730	165007	_EVK[GlyGly (K)]QAGEYQPEEQPEADTDYSR_.3	_EVK[GlyGly (K)]QAGEYQPEEQPEADTDYSR_.3	_EVK[GlyGly (K)]QAGEYQPEEQPEADTDYSR_.3	_EVK[GlyGly (K)]QAGEYQPEEQPEADTDYSR_.3	_EVK[GlyGly (K)]QAGEYQPEEQPEADTDYSR_.3	_EVK[GlyGly (K)]QAGEYQPEEQPEADTDYSR_.3	_EVK[GlyGly (K)]QAGEYQPEEQPEADTDYSR_.3	_EVK[GlyGly (K)]QAGEYQPEEQPEADTDYSR_.3	_EVK[GlyGly (K)]QAGEYQPEEQPEADTDYSR_.3	_EVK[GlyGly (K)]QAGEYQPEEQPEADTDYSR_.3	_EVK[GlyGly (K)]QAGEYQPEEQPEADTDYSR_.3	_EVK[GlyGly (K)]QAGEYQPEEQPEADTDYSR_.3	1	1	1	1	1	1	1	1	1	1	1	1	5312.57	3868.86	4196.9	5533.8	3334.85	5076.43
LOC_Os01g07760.1;LOC_Os01g07760.2	protein|phospholipase D, putative, expressed;protein|phospholipase D, putative, expressed	LOC_Os01g07760.1	1	GlyGly (K)	K	53	GVGKGATKVYSTIDL	119163	95247	88885.7	99084.8	106499	92895.5	136576	128131	130097	140377	135730	165007	_GATK[GlyGly (K)]VYSTIDLEK_.2	_GATK[GlyGly (K)]VYSTIDLEK_.2;_GATK[GlyGly (K)]VYSTIDLEK_.3	_GATK[GlyGly (K)]VYSTIDLEK_.2	_GATK[GlyGly (K)]VYSTIDLEK_.2	_GATK[GlyGly (K)]VYSTIDLEK_.2;_GATK[GlyGly (K)]VYSTIDLEK_.3	_GATK[GlyGly (K)]VYSTIDLEK_.2	_GATK[GlyGly (K)]VYSTIDLEK_.2;_GATK[GlyGly (K)]VYSTIDLEK_.3	_GATK[GlyGly (K)]VYSTIDLEK_.2;_GATK[GlyGly (K)]VYSTIDLEK_.3	_GATK[GlyGly (K)]VYSTIDLEK_.2;_GATK[GlyGly (K)]VYSTIDLEK_.3	_GATK[GlyGly (K)]VYSTIDLEK_.2;_GATK[GlyGly (K)]VYSTIDLEK_.3	_GATK[GlyGly (K)]VYSTIDLEK_.2;_GATK[GlyGly (K)]VYSTIDLEK_.3	_GATK[GlyGly (K)]VYSTIDLEK_.2;_GATK[GlyGly (K)]VYSTIDLEK_.3	1	1	1	1	1	1	1	1	1	1	1	1	4406.73	6753.72	6095.82	7480.46	4223.91	7321.92
LOC_Os01g07760.1;LOC_Os01g07760.2	protein|phospholipase D, putative, expressed;protein|phospholipase D, putative, expressed	LOC_Os01g07760.2	1	GlyGly (K)	K	53	GVGKGATKVYSTIDL	119163	95247	88885.7	99084.8	106499	92895.5	136576	128131	130097	140377	135730	165007	_GATK[GlyGly (K)]VYSTIDLEK_.2	_GATK[GlyGly (K)]VYSTIDLEK_.2;_GATK[GlyGly (K)]VYSTIDLEK_.3	_GATK[GlyGly (K)]VYSTIDLEK_.2	_GATK[GlyGly (K)]VYSTIDLEK_.2	_GATK[GlyGly (K)]VYSTIDLEK_.2;_GATK[GlyGly (K)]VYSTIDLEK_.3	_GATK[GlyGly (K)]VYSTIDLEK_.2	_GATK[GlyGly (K)]VYSTIDLEK_.2;_GATK[GlyGly (K)]VYSTIDLEK_.3	_GATK[GlyGly (K)]VYSTIDLEK_.2;_GATK[GlyGly (K)]VYSTIDLEK_.3	_GATK[GlyGly (K)]VYSTIDLEK_.2;_GATK[GlyGly (K)]VYSTIDLEK_.3	_GATK[GlyGly (K)]VYSTIDLEK_.2;_GATK[GlyGly (K)]VYSTIDLEK_.3	_GATK[GlyGly (K)]VYSTIDLEK_.2;_GATK[GlyGly (K)]VYSTIDLEK_.3	_GATK[GlyGly (K)]VYSTIDLEK_.2;_GATK[GlyGly (K)]VYSTIDLEK_.3	1	1	1	1	1	1	1	1	1	1	1	1	4406.73	6753.72	6095.82	7480.46	4223.91	7321.92
LOC_Os01g07760.1;LOC_Os01g07760.2	protein|phospholipase D, putative, expressed;protein|phospholipase D, putative, expressed	LOC_Os01g07760.1	1	GlyGly (K)	K	168	ARGVRSTKYPGVPYT	119163	95247	88885.7	99084.8	106499	92895.5	136576	128131	130097	140377	135730	165007	_STK[GlyGly (K)]YPGVPYTFFSQR_.3			_STK[GlyGly (K)]YPGVPYTFFSQR_.3		_STK[GlyGly (K)]YPGVPYTFFSQR_.3	_STK[GlyGly (K)]YPGVPYTFFSQR_.3	_STK[GlyGly (K)]YPGVPYTFFSQR_.3	_STK[GlyGly (K)]YPGVPYTFFSQR_.3	_STK[GlyGly (K)]YPGVPYTFFSQR_.3	_STK[GlyGly (K)]YPGVPYTFFSQR_.3	_STK[GlyGly (K)]YPGVPYTFFSQR_.3	1	1	1	1	1	1	1	1	1	1	1	1	3102.26	0	0	3373.97	0	2506.75
LOC_Os01g07760.1;LOC_Os01g07760.2	protein|phospholipase D, putative, expressed;protein|phospholipase D, putative, expressed	LOC_Os01g07760.2	1	GlyGly (K)	K	168	ARGVRSTKYPGVPYT	119163	95247	88885.7	99084.8	106499	92895.5	136576	128131	130097	140377	135730	165007	_STK[GlyGly (K)]YPGVPYTFFSQR_.3			_STK[GlyGly (K)]YPGVPYTFFSQR_.3		_STK[GlyGly (K)]YPGVPYTFFSQR_.3	_STK[GlyGly (K)]YPGVPYTFFSQR_.3	_STK[GlyGly (K)]YPGVPYTFFSQR_.3	_STK[GlyGly (K)]YPGVPYTFFSQR_.3	_STK[GlyGly (K)]YPGVPYTFFSQR_.3	_STK[GlyGly (K)]YPGVPYTFFSQR_.3	_STK[GlyGly (K)]YPGVPYTFFSQR_.3	1	1	1	1	1	1	1	1	1	1	1	1	3102.26	0	0	3373.97	0	2506.75
LOC_Os01g07810.1	protein|protein of unknown function domain containing protein, expressed	LOC_Os01g07810.1	1	GlyGly (K)	K	99	NNGFAVEKKIRTSTV	31388.1	22315.7	26473.6	30397.4	31113.7	26749.1	36002.8	38857.3	32937.4	35014.2	31053.9	29191.1	_NNGFAVEK[GlyGly (K)]K_.2	_NNGFAVEK[GlyGly (K)]K_.2	_NNGFAVEK[GlyGly (K)]K_.2	_NNGFAVEK[GlyGly (K)]K_.2	_NNGFAVEK[GlyGly (K)]K_.2	_NNGFAVEK[GlyGly (K)]K_.2	_NNGFAVEK[GlyGly (K)]K_.2	_NNGFAVEK[GlyGly (K)]K_.2	_NNGFAVEK[GlyGly (K)]K_.2	_NNGFAVEK[GlyGly (K)]K_.2	_NNGFAVEK[GlyGly (K)]K_.2	_NNGFAVEK[GlyGly (K)]K_.2	1	1	1	1	1	1	1	1	1	1	1	1	11673.2	13526.9	11442	17718.9	15485.7	14004.5
LOC_Os01g07810.1	protein|protein of unknown function domain containing protein, expressed	LOC_Os01g07810.1	1	GlyGly (K)	K	121	VRPLQKAKIEIVLEK	31388.1	22315.7	26473.6	30397.4	31113.7	26749.1	36002.8	38857.3	32937.4	35014.2	31053.9	29191.1	_AK[GlyGly (K)]IEIVLEK_.2	_AK[GlyGly (K)]IEIVLEK_.2	_AK[GlyGly (K)]IEIVLEK_.2	_AK[GlyGly (K)]IEIVLEK_.2	_AK[GlyGly (K)]IEIVLEK_.2	_AK[GlyGly (K)]IEIVLEK_.2	_AK[GlyGly (K)]IEIVLEK_.2	_AK[GlyGly (K)]IEIVLEK_.2	_AK[GlyGly (K)]IEIVLEK_.2	_AK[GlyGly (K)]IEIVLEK_.2	_AK[GlyGly (K)]IEIVLEK_.2	_AK[GlyGly (K)]IEIVLEK_.2	1	1	1	1	1	1	1	1	1	1	1	1	2026.11	1313.18	2427.37	4906.07	1153.22	3408.54
LOC_Os01g07810.1	protein|protein of unknown function domain containing protein, expressed	LOC_Os01g07810.1	1	GlyGly (K)	K	52	IQVSNTKKPLFFYVN	31388.1	22315.7	26473.6	30397.4	31113.7	26749.1	36002.8	38857.3	32937.4	35014.2	31053.9	29191.1	_K[GlyGly (K)]PLFFYVNLAK_.3;_K[GlyGly (K)]PLFFYVNLAK_.2	_K[GlyGly (K)]PLFFYVNLAK_.3	_K[GlyGly (K)]PLFFYVNLAK_.3	_K[GlyGly (K)]PLFFYVNLAK_.3;_K[GlyGly (K)]PLFFYVNLAK_.2	_K[GlyGly (K)]PLFFYVNLAK_.3;_K[GlyGly (K)]PLFFYVNLAK_.2	_K[GlyGly (K)]PLFFYVNLAK_.3;_K[GlyGly (K)]PLFFYVNLAK_.2	_K[GlyGly (K)]PLFFYVNLAK_.3;_K[GlyGly (K)]PLFFYVNLAK_.2	_K[GlyGly (K)]PLFFYVNLAK_.3;_K[GlyGly (K)]PLFFYVNLAK_.2	_K[GlyGly (K)]PLFFYVNLAK_.3	_K[GlyGly (K)]PLFFYVNLAK_.3;_K[GlyGly (K)]PLFFYVNLAK_.2	_K[GlyGly (K)]PLFFYVNLAK_.3;_K[GlyGly (K)]PLFFYVNLAK_.2		1	1	1	1	1	1	1	1	1	1	1	1	4145.42	2555.07	4370.17	9616.01	4004.31	7301.62
LOC_Os01g07810.1	protein|protein of unknown function domain containing protein, expressed	LOC_Os01g07810.1	1	GlyGly (K)	K	131	IVLEKSEKFDELMAA	31388.1	22315.7	26473.6	30397.4	31113.7	26749.1	36002.8	38857.3	32937.4	35014.2	31053.9	29191.1	_SEK[GlyGly (K)]FDELMAAAAEER_.2	_SEK[GlyGly (K)]FDELMAAAAEER_.2		_SEK[GlyGly (K)]FDELMAAAAEER_.2			_SEK[GlyGly (K)]FDELMAAAAEER_.2			_SEK[GlyGly (K)]FDELMAAAAEER_.2	_SEK[GlyGly (K)]FDELMAAAAEER_.2		1	1	1	1	1	1	1	1	1	1	1	1	3784.92	2855.59	0	10199.6	0	0
LOC_Os01g07870.1	protein|ABC transporter family protein, putative, expressed	LOC_Os01g07870.1	1	GlyGly (K)	K	766	INLSGGQKQRIQIAR	19947.8	20234.2	13063.1	10542.2	19259.6	12732.4	15031	15705.2	17776.8	18524.3	19224.1	Filtered	_GINLSGGQK[GlyGly (K)]QR_.2	_GINLSGGQK[GlyGly (K)]QR_.2	_GINLSGGQK[GlyGly (K)]QR_.2	_GINLSGGQK[GlyGly (K)]QR_.2	_GINLSGGQK[GlyGly (K)]QR_.2	_GINLSGGQK[GlyGly (K)]QR_.2	_GINLSGGQK[GlyGly (K)]QR_.2	_GINLSGGQK[GlyGly (K)]QR_.2	_GINLSGGQK[GlyGly (K)]QR_.2	_GINLSGGQK[GlyGly (K)]QR_.2	_GINLSGGQK[GlyGly (K)]QR_.2	Filtered	1	1	1	1	1	1	1	1	1	1	1	Filtered	17487.1	19311.3	18384.7	22922.3	20054.8	23916.4
LOC_Os01g07870.1	protein|ABC transporter family protein, putative, expressed	LOC_Os01g07870.1	1	GlyGly (K)	K	303	AGDGSGRKVTAFTLS	19947.8	20234.2	13063.1	10542.2	19259.6	12732.4	15031	15705.2	17776.8	18524.3	19224.1	Filtered	_K[GlyGly (K)]VTAFTLSK_.2	_K[GlyGly (K)]VTAFTLSK_.2	_K[GlyGly (K)]VTAFTLSK_.2	_K[GlyGly (K)]VTAFTLSK_.2	_K[GlyGly (K)]VTAFTLSK_.2	_K[GlyGly (K)]VTAFTLSK_.2	_K[GlyGly (K)]VTAFTLSK_.2	_K[GlyGly (K)]VTAFTLSK_.2	_K[GlyGly (K)]VTAFTLSK_.2	_K[GlyGly (K)]VTAFTLSK_.2	_K[GlyGly (K)]VTAFTLSK_.2	Filtered	1	1	1	1	1	1	1	1	1	1	1	Filtered	4415.44	5799.76	4172.56	1903.33	2041.1	2820.81
LOC_Os01g07870.1	protein|ABC transporter family protein, putative, expressed	LOC_Os01g07870.1	1	GlyGly (K)	K	740	VLESCSLKKDLEILP	19947.8	20234.2	13063.1	10542.2	19259.6	12732.4	15031	15705.2	17776.8	18524.3	19224.1	Filtered	_VLESC[Carbamidomethyl (C)]SLK[GlyGly (K)]K_.2	_VLESC[Carbamidomethyl (C)]SLK[GlyGly (K)]K_.2	_VLESC[Carbamidomethyl (C)]SLK[GlyGly (K)]K_.2	_VLESC[Carbamidomethyl (C)]SLK[GlyGly (K)]K_.2	_VLESC[Carbamidomethyl (C)]SLK[GlyGly (K)]K_.2	_VLESC[Carbamidomethyl (C)]SLK[GlyGly (K)]K_.2	_VLESC[Carbamidomethyl (C)]SLK[GlyGly (K)]K_.2	_VLESC[Carbamidomethyl (C)]SLK[GlyGly (K)]K_.2		_VLESC[Carbamidomethyl (C)]SLK[GlyGly (K)]K_.2	_VLESC[Carbamidomethyl (C)]SLK[GlyGly (K)]K_.2	Filtered	1	1	1	1	1	1	1	1	1	1	1	Filtered	4733.29	4843.08	2404.65	2845.06	1522.6	1905.27
LOC_Os01g07870.1	protein|ABC transporter family protein, putative, expressed	LOC_Os01g07870.1	1	GlyGly (K)	K	289	AGLLPPFKTNLEALA	19947.8	20234.2	13063.1	10542.2	19259.6	12732.4	15031	15705.2	17776.8	18524.3	19224.1	Filtered				_VAGLLPPFK[GlyGly (K)]TNLEALAGDGSGR_.3			_VAGLLPPFK[GlyGly (K)]TNLEALAGDGSGR_.3	_VAGLLPPFK[GlyGly (K)]TNLEALAGDGSGR_.3	_VAGLLPPFK[GlyGly (K)]TNLEALAGDGSGR_.3	_VAGLLPPFK[GlyGly (K)]TNLEALAGDGSGR_.3	_VAGLLPPFK[GlyGly (K)]TNLEALAGDGSGR_.3	Filtered	1	1	1	1	1	1	1	1	1	1	1	Filtered	0	0	0	1.81019	0	0
LOC_Os01g07880.1	protein|transcription factor HY5, putative, expressed	LOC_Os01g07880.1	1	GlyGly (K)	K	77	RQGKEDGKQQGGGGG	7543.84	7446.19	7537.48	5664.15	6464.37	6395.33	8642.21	9254.6	10007.7	7999.38	7794.87	6399.13	_EDGK[GlyGly (K)]QQGGGGGGAAAAGGGQEQAPPAR_.3	_EDGK[GlyGly (K)]QQGGGGGGAAAAGGGQEQAPPAR_.3	_EDGK[GlyGly (K)]QQGGGGGGAAAAGGGQEQAPPAR_.3	_EDGK[GlyGly (K)]QQGGGGGGAAAAGGGQEQAPPAR_.3	_EDGK[GlyGly (K)]QQGGGGGGAAAAGGGQEQAPPAR_.3	_EDGK[GlyGly (K)]QQGGGGGGAAAAGGGQEQAPPAR_.3	_EDGK[GlyGly (K)]QQGGGGGGAAAAGGGQEQAPPAR_.3	_EDGK[GlyGly (K)]QQGGGGGGAAAAGGGQEQAPPAR_.3	_EDGK[GlyGly (K)]QQGGGGGGAAAAGGGQEQAPPAR_.3	_EDGK[GlyGly (K)]QQGGGGGGAAAAGGGQEQAPPAR_.3	_EDGK[GlyGly (K)]QQGGGGGGAAAAGGGQEQAPPAR_.3	_EDGK[GlyGly (K)]QQGGGGGGAAAAGGGQEQAPPAR_.3	1	1	1	1	1	1	1	1	1	1	1	1	16402.6	19923.8	17131	14720.9	14042	15016.9
LOC_Os01g07880.1	protein|transcription factor HY5, putative, expressed	LOC_Os01g07880.1	1	GlyGly (K)	K	10	AQEQEQEKQQVKTST	7543.84	7446.19	7537.48	5664.15	6464.37	6395.33	8642.21	9254.6	10007.7	7999.38	7794.87	6399.13	_AAQEQEQEK[GlyGly (K)]QQVK_.3;_AAQEQEQEK[GlyGly (K)]QQVK_.2	_AAQEQEQEK[GlyGly (K)]QQVK_.3;_AAQEQEQEK[GlyGly (K)]QQVK_.2	_AAQEQEQEK[GlyGly (K)]QQVK_.3;_AAQEQEQEK[GlyGly (K)]QQVK_.2	_AAQEQEQEK[GlyGly (K)]QQVK_.3;_AAQEQEQEK[GlyGly (K)]QQVK_.2	_AAQEQEQEK[GlyGly (K)]QQVK_.3;_AAQEQEQEK[GlyGly (K)]QQVK_.2	_AAQEQEQEK[GlyGly (K)]QQVK_.3;_AAQEQEQEK[GlyGly (K)]QQVK_.2	_AAQEQEQEK[GlyGly (K)]QQVK_.3;_AAQEQEQEK[GlyGly (K)]QQVK_.2	_AAQEQEQEK[GlyGly (K)]QQVK_.3;_AAQEQEQEK[GlyGly (K)]QQVK_.2	_AAQEQEQEK[GlyGly (K)]QQVK_.3;_AAQEQEQEK[GlyGly (K)]QQVK_.2	_AAQEQEQEK[GlyGly (K)]QQVK_.3;_AAQEQEQEK[GlyGly (K)]QQVK_.2	_AAQEQEQEK[GlyGly (K)]QQVK_.3;_AAQEQEQEK[GlyGly (K)]QQVK_.2	_AAQEQEQEK[GlyGly (K)]QQVK_.3;_AAQEQEQEK[GlyGly (K)]QQVK_.2	1	1	1	1	1	1	1	1	1	1	1	1	1961.48	3375.78	4298.75	2415.61	4117.73	3058.75
LOC_Os01g07880.1	protein|transcription factor HY5, putative, expressed	LOC_Os01g07880.1	1	GlyGly (K)	K	171	NTLRQILKNTTAHAG	7543.84	7446.19	7537.48	5664.15	6464.37	6395.33	8642.21	9254.6	10007.7	7999.38	7794.87	6399.13	_QILK[GlyGly (K)]NTTAHAGK_.2	_QILK[GlyGly (K)]NTTAHAGK_.3;_QILK[GlyGly (K)]NTTAHAGK_.2	_QILK[GlyGly (K)]NTTAHAGK_.3;_QILK[GlyGly (K)]NTTAHAGK_.2	_QILK[GlyGly (K)]NTTAHAGK_.3;_QILK[GlyGly (K)]NTTAHAGK_.2	_QILK[GlyGly (K)]NTTAHAGK_.3;_QILK[GlyGly (K)]NTTAHAGK_.2	_QILK[GlyGly (K)]NTTAHAGK_.3;_QILK[GlyGly (K)]NTTAHAGK_.2	_QILK[GlyGly (K)]NTTAHAGK_.3;_QILK[GlyGly (K)]NTTAHAGK_.2	_QILK[GlyGly (K)]NTTAHAGK_.3;_QILK[GlyGly (K)]NTTAHAGK_.2	_QILK[GlyGly (K)]NTTAHAGK_.3;_QILK[GlyGly (K)]NTTAHAGK_.2	_QILK[GlyGly (K)]NTTAHAGK_.3;_QILK[GlyGly (K)]NTTAHAGK_.2	_QILK[GlyGly (K)]NTTAHAGK_.3;_QILK[GlyGly (K)]NTTAHAGK_.2	_QILK[GlyGly (K)]NTTAHAGK_.3	1	1	1	1	1	1	1	1	1	1	1	1	7925.25	11766.3	11765.3	9474.16	10596	9652.59
LOC_Os01g07880.1	protein|transcription factor HY5, putative, expressed	LOC_Os01g07880.1	1	GlyGly (K)	K	143	TELEAKAKDLELRNA	7543.84	7446.19	7537.48	5664.15	6464.37	6395.33	8642.21	9254.6	10007.7	7999.38	7794.87	6399.13	_AK[GlyGly (K)]DLELR_.2	_AK[GlyGly (K)]DLELR_.2		_AK[GlyGly (K)]DLELR_.2	_AK[GlyGly (K)]DLELR_.2	_AK[GlyGly (K)]DLELR_.2	_AK[GlyGly (K)]DLELR_.2	_AK[GlyGly (K)]DLELR_.2	_AK[GlyGly (K)]DLELR_.2	_AK[GlyGly (K)]DLELR_.2	_AK[GlyGly (K)]DLELR_.2		1	1	1	1	1	1	1	1	1	1	1	1	9271.44	13954.3	0	11313.6	11168.6	13018.6
LOC_Os01g07960.1;LOC_Os01g07960.2;LOC_Os01g07960.3	protein|acyl-protein thioesterase, putative, expressed;protein|acyl-protein thioesterase, putative, expressed;protein|acyl-protein thioesterase, putative, expressed	LOC_Os01g07960.1	1	GlyGly (K)	K	16	SVASGGGKRLEYGRT	76969	86451.9	100805	94782.6	93430.2	103140	85302.5	93689.1	106484	91327.5	106688	118721	_[Acetyl (Protein N-term)]SSFGGTSSVASGGGK[GlyGly (K)]R_.2	_[Acetyl (Protein N-term)]SSFGGTSSVASGGGK[GlyGly (K)]R_.2	_[Acetyl (Protein N-term)]SSFGGTSSVASGGGK[GlyGly (K)]R_.2	_[Acetyl (Protein N-term)]SSFGGTSSVASGGGK[GlyGly (K)]R_.2	_[Acetyl (Protein N-term)]SSFGGTSSVASGGGK[GlyGly (K)]R_.2	_[Acetyl (Protein N-term)]SSFGGTSSVASGGGK[GlyGly (K)]R_.2	_[Acetyl (Protein N-term)]SSFGGTSSVASGGGK[GlyGly (K)]R_.2	_[Acetyl (Protein N-term)]SSFGGTSSVASGGGK[GlyGly (K)]R_.2	_[Acetyl (Protein N-term)]SSFGGTSSVASGGGK[GlyGly (K)]R_.2	_[Acetyl (Protein N-term)]SSFGGTSSVASGGGK[GlyGly (K)]R_.2	_[Acetyl (Protein N-term)]SSFGGTSSVASGGGK[GlyGly (K)]R_.2	_[Acetyl (Protein N-term)]SSFGGTSSVASGGGK[GlyGly (K)]R_.2	1	1	1	1	1	1	1	1	1	1	1	1	203915	258363	281803	254693	176651	239120
LOC_Os01g07960.1;LOC_Os01g07960.2;LOC_Os01g07960.3	protein|acyl-protein thioesterase, putative, expressed;protein|acyl-protein thioesterase, putative, expressed;protein|acyl-protein thioesterase, putative, expressed	LOC_Os01g07960.2	1	GlyGly (K)	K	16	SVASGGGKRLEYGRT	76969	86451.9	100805	94782.6	93430.2	103140	85302.5	93689.1	106484	91327.5	106688	118721	_[Acetyl (Protein N-term)]SSFGGTSSVASGGGK[GlyGly (K)]R_.2	_[Acetyl (Protein N-term)]SSFGGTSSVASGGGK[GlyGly (K)]R_.2	_[Acetyl (Protein N-term)]SSFGGTSSVASGGGK[GlyGly (K)]R_.2	_[Acetyl (Protein N-term)]SSFGGTSSVASGGGK[GlyGly (K)]R_.2	_[Acetyl (Protein N-term)]SSFGGTSSVASGGGK[GlyGly (K)]R_.2	_[Acetyl (Protein N-term)]SSFGGTSSVASGGGK[GlyGly (K)]R_.2	_[Acetyl (Protein N-term)]SSFGGTSSVASGGGK[GlyGly (K)]R_.2	_[Acetyl (Protein N-term)]SSFGGTSSVASGGGK[GlyGly (K)]R_.2	_[Acetyl (Protein N-term)]SSFGGTSSVASGGGK[GlyGly (K)]R_.2	_[Acetyl (Protein N-term)]SSFGGTSSVASGGGK[GlyGly (K)]R_.2	_[Acetyl (Protein N-term)]SSFGGTSSVASGGGK[GlyGly (K)]R_.2	_[Acetyl (Protein N-term)]SSFGGTSSVASGGGK[GlyGly (K)]R_.2	1	1	1	1	1	1	1	1	1	1	1	1	203915	258363	281803	254693	176651	239120
LOC_Os01g07960.1;LOC_Os01g07960.2;LOC_Os01g07960.3	protein|acyl-protein thioesterase, putative, expressed;protein|acyl-protein thioesterase, putative, expressed;protein|acyl-protein thioesterase, putative, expressed	LOC_Os01g07960.3	1	GlyGly (K)	K	16	SVASGGGKRLEYGRT	76969	86451.9	100805	94782.6	93430.2	103140	85302.5	93689.1	106484	91327.5	106688	118721	_[Acetyl (Protein N-term)]SSFGGTSSVASGGGK[GlyGly (K)]R_.2	_[Acetyl (Protein N-term)]SSFGGTSSVASGGGK[GlyGly (K)]R_.2	_[Acetyl (Protein N-term)]SSFGGTSSVASGGGK[GlyGly (K)]R_.2	_[Acetyl (Protein N-term)]SSFGGTSSVASGGGK[GlyGly (K)]R_.2	_[Acetyl (Protein N-term)]SSFGGTSSVASGGGK[GlyGly (K)]R_.2	_[Acetyl (Protein N-term)]SSFGGTSSVASGGGK[GlyGly (K)]R_.2	_[Acetyl (Protein N-term)]SSFGGTSSVASGGGK[GlyGly (K)]R_.2	_[Acetyl (Protein N-term)]SSFGGTSSVASGGGK[GlyGly (K)]R_.2	_[Acetyl (Protein N-term)]SSFGGTSSVASGGGK[GlyGly (K)]R_.2	_[Acetyl (Protein N-term)]SSFGGTSSVASGGGK[GlyGly (K)]R_.2	_[Acetyl (Protein N-term)]SSFGGTSSVASGGGK[GlyGly (K)]R_.2	_[Acetyl (Protein N-term)]SSFGGTSSVASGGGK[GlyGly (K)]R_.2	1	1	1	1	1	1	1	1	1	1	1	1	203915	258363	281803	254693	176651	239120
LOC_Os01g07960.1;LOC_Os01g07960.2;LOC_Os01g07960.3	protein|acyl-protein thioesterase, putative, expressed;protein|acyl-protein thioesterase, putative, expressed;protein|acyl-protein thioesterase, putative, expressed	LOC_Os01g07960.1	1	GlyGly (K)	K	204	ADDVVLYKHGEKSAD	76969	86451.9	100805	94782.6	93430.2	103140	85302.5	93689.1	106484	91327.5	106688	118721	_ADDVVLYK[GlyGly (K)]HGEK_.2;_ADDVVLYK[GlyGly (K)]HGEK_.3	_ADDVVLYK[GlyGly (K)]HGEK_.2;_ADDVVLYK[GlyGly (K)]HGEK_.3	_ADDVVLYK[GlyGly (K)]HGEK_.2;_ADDVVLYK[GlyGly (K)]HGEK_.3	_ADDVVLYK[GlyGly (K)]HGEK_.2;_ADDVVLYK[GlyGly (K)]HGEK_.3	_ADDVVLYK[GlyGly (K)]HGEK_.2;_ADDVVLYK[GlyGly (K)]HGEK_.3	_ADDVVLYK[GlyGly (K)]HGEK_.2;_ADDVVLYK[GlyGly (K)]HGEK_.3	_ADDVVLYK[GlyGly (K)]HGEK_.2;_ADDVVLYK[GlyGly (K)]HGEK_.3	_ADDVVLYK[GlyGly (K)]HGEK_.2;_ADDVVLYK[GlyGly (K)]HGEK_.3	_ADDVVLYK[GlyGly (K)]HGEK_.2;_ADDVVLYK[GlyGly (K)]HGEK_.3	_ADDVVLYK[GlyGly (K)]HGEK_.2;_ADDVVLYK[GlyGly (K)]HGEK_.3	_ADDVVLYK[GlyGly (K)]HGEK_.2;_ADDVVLYK[GlyGly (K)]HGEK_.3	_ADDVVLYK[GlyGly (K)]HGEK_.2;_ADDVVLYK[GlyGly (K)]HGEK_.3	1	1	1	1	1	1	1	1	1	1	1	1	43964.1	68487.1	71008.9	76103.6	77943.8	87874.5
LOC_Os01g07960.1;LOC_Os01g07960.2;LOC_Os01g07960.3	protein|acyl-protein thioesterase, putative, expressed;protein|acyl-protein thioesterase, putative, expressed;protein|acyl-protein thioesterase, putative, expressed	LOC_Os01g07960.2	1	GlyGly (K)	K	204	ADDVVLYKHGEKSAD	76969	86451.9	100805	94782.6	93430.2	103140	85302.5	93689.1	106484	91327.5	106688	118721	_ADDVVLYK[GlyGly (K)]HGEK_.2;_ADDVVLYK[GlyGly (K)]HGEK_.3	_ADDVVLYK[GlyGly (K)]HGEK_.2;_ADDVVLYK[GlyGly (K)]HGEK_.3	_ADDVVLYK[GlyGly (K)]HGEK_.2;_ADDVVLYK[GlyGly (K)]HGEK_.3	_ADDVVLYK[GlyGly (K)]HGEK_.2;_ADDVVLYK[GlyGly (K)]HGEK_.3	_ADDVVLYK[GlyGly (K)]HGEK_.2;_ADDVVLYK[GlyGly (K)]HGEK_.3	_ADDVVLYK[GlyGly (K)]HGEK_.2;_ADDVVLYK[GlyGly (K)]HGEK_.3	_ADDVVLYK[GlyGly (K)]HGEK_.2;_ADDVVLYK[GlyGly (K)]HGEK_.3	_ADDVVLYK[GlyGly (K)]HGEK_.2;_ADDVVLYK[GlyGly (K)]HGEK_.3	_ADDVVLYK[GlyGly (K)]HGEK_.2;_ADDVVLYK[GlyGly (K)]HGEK_.3	_ADDVVLYK[GlyGly (K)]HGEK_.2;_ADDVVLYK[GlyGly (K)]HGEK_.3	_ADDVVLYK[GlyGly (K)]HGEK_.2;_ADDVVLYK[GlyGly (K)]HGEK_.3	_ADDVVLYK[GlyGly (K)]HGEK_.2;_ADDVVLYK[GlyGly (K)]HGEK_.3	1	1	1	1	1	1	1	1	1	1	1	1	43964.1	68487.1	71008.9	76103.6	77943.8	87874.5
LOC_Os01g07960.1;LOC_Os01g07960.2;LOC_Os01g07960.3	protein|acyl-protein thioesterase, putative, expressed;protein|acyl-protein thioesterase, putative, expressed;protein|acyl-protein thioesterase, putative, expressed	LOC_Os01g07960.3	1	GlyGly (K)	K	204	ADDVVLYKHGEKSAD	76969	86451.9	100805	94782.6	93430.2	103140	85302.5	93689.1	106484	91327.5	106688	118721	_ADDVVLYK[GlyGly (K)]HGEK_.2;_ADDVVLYK[GlyGly (K)]HGEK_.3	_ADDVVLYK[GlyGly (K)]HGEK_.2;_ADDVVLYK[GlyGly (K)]HGEK_.3	_ADDVVLYK[GlyGly (K)]HGEK_.2;_ADDVVLYK[GlyGly (K)]HGEK_.3	_ADDVVLYK[GlyGly (K)]HGEK_.2;_ADDVVLYK[GlyGly (K)]HGEK_.3	_ADDVVLYK[GlyGly (K)]HGEK_.2;_ADDVVLYK[GlyGly (K)]HGEK_.3	_ADDVVLYK[GlyGly (K)]HGEK_.2;_ADDVVLYK[GlyGly (K)]HGEK_.3	_ADDVVLYK[GlyGly (K)]HGEK_.2;_ADDVVLYK[GlyGly (K)]HGEK_.3	_ADDVVLYK[GlyGly (K)]HGEK_.2;_ADDVVLYK[GlyGly (K)]HGEK_.3	_ADDVVLYK[GlyGly (K)]HGEK_.2;_ADDVVLYK[GlyGly (K)]HGEK_.3	_ADDVVLYK[GlyGly (K)]HGEK_.2;_ADDVVLYK[GlyGly (K)]HGEK_.3	_ADDVVLYK[GlyGly (K)]HGEK_.2;_ADDVVLYK[GlyGly (K)]HGEK_.3	_ADDVVLYK[GlyGly (K)]HGEK_.2;_ADDVVLYK[GlyGly (K)]HGEK_.3	1	1	1	1	1	1	1	1	1	1	1	1	43964.1	68487.1	71008.9	76103.6	77943.8	87874.5
LOC_Os01g07960.1;LOC_Os01g07960.2;LOC_Os01g07960.3	protein|acyl-protein thioesterase, putative, expressed;protein|acyl-protein thioesterase, putative, expressed;protein|acyl-protein thioesterase, putative, expressed	LOC_Os01g07960.1	1	GlyGly (K)	K	174	CARSLKNKIESSQEA	76969	86451.9	100805	94782.6	93430.2	103140	85302.5	93689.1	106484	91327.5	106688	118721	_NK[GlyGly (K)]IESSQEAAQK_.2;_NK[GlyGly (K)]IESSQEAAQK_.3	_NK[GlyGly (K)]IESSQEAAQK_.2;_NK[GlyGly (K)]IESSQEAAQK_.3	_NK[GlyGly (K)]IESSQEAAQK_.2;_NK[GlyGly (K)]IESSQEAAQK_.3	_NK[GlyGly (K)]IESSQEAAQK_.2;_NK[GlyGly (K)]IESSQEAAQK_.3	_NK[GlyGly (K)]IESSQEAAQK_.2;_NK[GlyGly (K)]IESSQEAAQK_.3	_NK[GlyGly (K)]IESSQEAAQK_.2;_NK[GlyGly (K)]IESSQEAAQK_.3	_NK[GlyGly (K)]IESSQEAAQK_.2;_NK[GlyGly (K)]IESSQEAAQK_.3	_NK[GlyGly (K)]IESSQEAAQK_.2;_NK[GlyGly (K)]IESSQEAAQK_.3	_NK[GlyGly (K)]IESSQEAAQK_.2;_NK[GlyGly (K)]IESSQEAAQK_.3	_NK[GlyGly (K)]IESSQEAAQK_.2;_NK[GlyGly (K)]IESSQEAAQK_.3	_NK[GlyGly (K)]IESSQEAAQK_.2;_NK[GlyGly (K)]IESSQEAAQK_.3	_NK[GlyGly (K)]IESSQEAAQK_.2;_NK[GlyGly (K)]IESSQEAAQK_.3	1	1	1	1	1	1	1	1	1	1	1	1	10318.5	8604.25	9301.83	8073.81	9335.43	8779.18
LOC_Os01g07960.1;LOC_Os01g07960.2;LOC_Os01g07960.3	protein|acyl-protein thioesterase, putative, expressed;protein|acyl-protein thioesterase, putative, expressed;protein|acyl-protein thioesterase, putative, expressed	LOC_Os01g07960.2	1	GlyGly (K)	K	174	CARSLKNKIESSQEA	76969	86451.9	100805	94782.6	93430.2	103140	85302.5	93689.1	106484	91327.5	106688	118721	_NK[GlyGly (K)]IESSQEAAQK_.2;_NK[GlyGly (K)]IESSQEAAQK_.3	_NK[GlyGly (K)]IESSQEAAQK_.2;_NK[GlyGly (K)]IESSQEAAQK_.3	_NK[GlyGly (K)]IESSQEAAQK_.2;_NK[GlyGly (K)]IESSQEAAQK_.3	_NK[GlyGly (K)]IESSQEAAQK_.2;_NK[GlyGly (K)]IESSQEAAQK_.3	_NK[GlyGly (K)]IESSQEAAQK_.2;_NK[GlyGly (K)]IESSQEAAQK_.3	_NK[GlyGly (K)]IESSQEAAQK_.2;_NK[GlyGly (K)]IESSQEAAQK_.3	_NK[GlyGly (K)]IESSQEAAQK_.2;_NK[GlyGly (K)]IESSQEAAQK_.3	_NK[GlyGly (K)]IESSQEAAQK_.2;_NK[GlyGly (K)]IESSQEAAQK_.3	_NK[GlyGly (K)]IESSQEAAQK_.2;_NK[GlyGly (K)]IESSQEAAQK_.3	_NK[GlyGly (K)]IESSQEAAQK_.2;_NK[GlyGly (K)]IESSQEAAQK_.3	_NK[GlyGly (K)]IESSQEAAQK_.2;_NK[GlyGly (K)]IESSQEAAQK_.3	_NK[GlyGly (K)]IESSQEAAQK_.2;_NK[GlyGly (K)]IESSQEAAQK_.3	1	1	1	1	1	1	1	1	1	1	1	1	10318.5	8604.25	9301.83	8073.81	9335.43	8779.18
LOC_Os01g07960.1;LOC_Os01g07960.2;LOC_Os01g07960.3	protein|acyl-protein thioesterase, putative, expressed;protein|acyl-protein thioesterase, putative, expressed;protein|acyl-protein thioesterase, putative, expressed	LOC_Os01g07960.3	1	GlyGly (K)	K	174	CARSLKNKIESSQEA	76969	86451.9	100805	94782.6	93430.2	103140	85302.5	93689.1	106484	91327.5	106688	118721	_NK[GlyGly (K)]IESSQEAAQK_.2;_NK[GlyGly (K)]IESSQEAAQK_.3	_NK[GlyGly (K)]IESSQEAAQK_.2;_NK[GlyGly (K)]IESSQEAAQK_.3	_NK[GlyGly (K)]IESSQEAAQK_.2;_NK[GlyGly (K)]IESSQEAAQK_.3	_NK[GlyGly (K)]IESSQEAAQK_.2;_NK[GlyGly (K)]IESSQEAAQK_.3	_NK[GlyGly (K)]IESSQEAAQK_.2;_NK[GlyGly (K)]IESSQEAAQK_.3	_NK[GlyGly (K)]IESSQEAAQK_.2;_NK[GlyGly (K)]IESSQEAAQK_.3	_NK[GlyGly (K)]IESSQEAAQK_.2;_NK[GlyGly (K)]IESSQEAAQK_.3	_NK[GlyGly (K)]IESSQEAAQK_.2;_NK[GlyGly (K)]IESSQEAAQK_.3	_NK[GlyGly (K)]IESSQEAAQK_.2;_NK[GlyGly (K)]IESSQEAAQK_.3	_NK[GlyGly (K)]IESSQEAAQK_.2;_NK[GlyGly (K)]IESSQEAAQK_.3	_NK[GlyGly (K)]IESSQEAAQK_.2;_NK[GlyGly (K)]IESSQEAAQK_.3	_NK[GlyGly (K)]IESSQEAAQK_.2;_NK[GlyGly (K)]IESSQEAAQK_.3	1	1	1	1	1	1	1	1	1	1	1	1	10318.5	8604.25	9301.83	8073.81	9335.43	8779.18
LOC_Os01g07960.1;LOC_Os01g07960.2;LOC_Os01g07960.3	protein|acyl-protein thioesterase, putative, expressed;protein|acyl-protein thioesterase, putative, expressed;protein|acyl-protein thioesterase, putative, expressed	LOC_Os01g07960.1	1	GlyGly (K)	K	214	EKSADALKTTGFSNV	76969	86451.9	100805	94782.6	93430.2	103140	85302.5	93689.1	106484	91327.5	106688	118721	_SADALK[GlyGly (K)]TTGFSNVVFK_.2;_SADALK[GlyGly (K)]TTGFSNVVFK_.3	_SADALK[GlyGly (K)]TTGFSNVVFK_.2;_SADALK[GlyGly (K)]TTGFSNVVFK_.3	_SADALK[GlyGly (K)]TTGFSNVVFK_.2;_SADALK[GlyGly (K)]TTGFSNVVFK_.3	_SADALK[GlyGly (K)]TTGFSNVVFK_.2	_SADALK[GlyGly (K)]TTGFSNVVFK_.2;_SADALK[GlyGly (K)]TTGFSNVVFK_.3	_SADALK[GlyGly (K)]TTGFSNVVFK_.2;_SADALK[GlyGly (K)]TTGFSNVVFK_.3	_SADALK[GlyGly (K)]TTGFSNVVFK_.2;_SADALK[GlyGly (K)]TTGFSNVVFK_.3	_SADALK[GlyGly (K)]TTGFSNVVFK_.2;_SADALK[GlyGly (K)]TTGFSNVVFK_.3	_SADALK[GlyGly (K)]TTGFSNVVFK_.2;_SADALK[GlyGly (K)]TTGFSNVVFK_.3	_SADALK[GlyGly (K)]TTGFSNVVFK_.2;_SADALK[GlyGly (K)]TTGFSNVVFK_.3	_SADALK[GlyGly (K)]TTGFSNVVFK_.2;_SADALK[GlyGly (K)]TTGFSNVVFK_.3	_SADALK[GlyGly (K)]TTGFSNVVFK_.2	1	1	1	1	1	1	1	1	1	1	1	1	10119.5	20799.3	25966.6	23305.8	9192.48	40210
LOC_Os01g07960.1;LOC_Os01g07960.2;LOC_Os01g07960.3	protein|acyl-protein thioesterase, putative, expressed;protein|acyl-protein thioesterase, putative, expressed;protein|acyl-protein thioesterase, putative, expressed	LOC_Os01g07960.2	1	GlyGly (K)	K	214	EKSADALKTTGFSNV	76969	86451.9	100805	94782.6	93430.2	103140	85302.5	93689.1	106484	91327.5	106688	118721	_SADALK[GlyGly (K)]TTGFSNVVFK_.2;_SADALK[GlyGly (K)]TTGFSNVVFK_.3	_SADALK[GlyGly (K)]TTGFSNVVFK_.2;_SADALK[GlyGly (K)]TTGFSNVVFK_.3	_SADALK[GlyGly (K)]TTGFSNVVFK_.2;_SADALK[GlyGly (K)]TTGFSNVVFK_.3	_SADALK[GlyGly (K)]TTGFSNVVFK_.2	_SADALK[GlyGly (K)]TTGFSNVVFK_.2;_SADALK[GlyGly (K)]TTGFSNVVFK_.3	_SADALK[GlyGly (K)]TTGFSNVVFK_.2;_SADALK[GlyGly (K)]TTGFSNVVFK_.3	_SADALK[GlyGly (K)]TTGFSNVVFK_.2;_SADALK[GlyGly (K)]TTGFSNVVFK_.3	_SADALK[GlyGly (K)]TTGFSNVVFK_.2;_SADALK[GlyGly (K)]TTGFSNVVFK_.3	_SADALK[GlyGly (K)]TTGFSNVVFK_.2;_SADALK[GlyGly (K)]TTGFSNVVFK_.3	_SADALK[GlyGly (K)]TTGFSNVVFK_.2;_SADALK[GlyGly (K)]TTGFSNVVFK_.3	_SADALK[GlyGly (K)]TTGFSNVVFK_.2;_SADALK[GlyGly (K)]TTGFSNVVFK_.3	_SADALK[GlyGly (K)]TTGFSNVVFK_.2	1	1	1	1	1	1	1	1	1	1	1	1	10119.5	20799.3	25966.6	23305.8	9192.48	40210
LOC_Os01g07960.1;LOC_Os01g07960.2;LOC_Os01g07960.3	protein|acyl-protein thioesterase, putative, expressed;protein|acyl-protein thioesterase, putative, expressed;protein|acyl-protein thioesterase, putative, expressed	LOC_Os01g07960.3	1	GlyGly (K)	K	214	EKSADALKTTGFSNV	76969	86451.9	100805	94782.6	93430.2	103140	85302.5	93689.1	106484	91327.5	106688	118721	_SADALK[GlyGly (K)]TTGFSNVVFK_.2;_SADALK[GlyGly (K)]TTGFSNVVFK_.3	_SADALK[GlyGly (K)]TTGFSNVVFK_.2;_SADALK[GlyGly (K)]TTGFSNVVFK_.3	_SADALK[GlyGly (K)]TTGFSNVVFK_.2;_SADALK[GlyGly (K)]TTGFSNVVFK_.3	_SADALK[GlyGly (K)]TTGFSNVVFK_.2	_SADALK[GlyGly (K)]TTGFSNVVFK_.2;_SADALK[GlyGly (K)]TTGFSNVVFK_.3	_SADALK[GlyGly (K)]TTGFSNVVFK_.2;_SADALK[GlyGly (K)]TTGFSNVVFK_.3	_SADALK[GlyGly (K)]TTGFSNVVFK_.2;_SADALK[GlyGly (K)]TTGFSNVVFK_.3	_SADALK[GlyGly (K)]TTGFSNVVFK_.2;_SADALK[GlyGly (K)]TTGFSNVVFK_.3	_SADALK[GlyGly (K)]TTGFSNVVFK_.2;_SADALK[GlyGly (K)]TTGFSNVVFK_.3	_SADALK[GlyGly (K)]TTGFSNVVFK_.2;_SADALK[GlyGly (K)]TTGFSNVVFK_.3	_SADALK[GlyGly (K)]TTGFSNVVFK_.2;_SADALK[GlyGly (K)]TTGFSNVVFK_.3	_SADALK[GlyGly (K)]TTGFSNVVFK_.2	1	1	1	1	1	1	1	1	1	1	1	1	10119.5	20799.3	25966.6	23305.8	9192.48	40210
LOC_Os01g08020.1	protein|boron transporter protein, putative, expressed	LOC_Os01g08020.1	1	GlyGly (K)	K	372	TRSLAVLKGQLLRKK	10759	12081.7	14120	19585	8586.62	20794.7	7153.07	6505.07	7982.73	5158.28	4411.34	3232.18	_SLAVLK[GlyGly (K)]GQLLR_.2;_SLAVLK[GlyGly (K)]GQLLR_.3	_SLAVLK[GlyGly (K)]GQLLR_.2;_SLAVLK[GlyGly (K)]GQLLR_.3	_SLAVLK[GlyGly (K)]GQLLR_.2;_SLAVLK[GlyGly (K)]GQLLR_.3	_SLAVLK[GlyGly (K)]GQLLR_.2;_SLAVLK[GlyGly (K)]GQLLR_.3	_SLAVLK[GlyGly (K)]GQLLR_.2;_SLAVLK[GlyGly (K)]GQLLR_.3	_SLAVLK[GlyGly (K)]GQLLR_.2;_SLAVLK[GlyGly (K)]GQLLR_.3	_SLAVLK[GlyGly (K)]GQLLR_.2;_SLAVLK[GlyGly (K)]GQLLR_.3	_SLAVLK[GlyGly (K)]GQLLR_.2;_SLAVLK[GlyGly (K)]GQLLR_.3	_SLAVLK[GlyGly (K)]GQLLR_.2;_SLAVLK[GlyGly (K)]GQLLR_.3	_SLAVLK[GlyGly (K)]GQLLR_.2;_SLAVLK[GlyGly (K)]GQLLR_.3	_SLAVLK[GlyGly (K)]GQLLR_.2;_SLAVLK[GlyGly (K)]GQLLR_.3	_SLAVLK[GlyGly (K)]GQLLR_.2	1	1	1	1	1	1	1	1	1	1	1	1	20130.8	29741.8	34373.3	48040.1	18559.1	51826.8
LOC_Os01g08020.1	protein|boron transporter protein, putative, expressed	LOC_Os01g08020.1	1	GlyGly (K)	K	419	KNTDSVDKELKSLKD	10759	12081.7	14120	19585	8586.62	20794.7	7153.07	6505.07	7982.73	5158.28	4411.34	3232.18	_NTDSVDK[GlyGly (K)]ELK_.2	_NTDSVDK[GlyGly (K)]ELK_.2	_NTDSVDK[GlyGly (K)]ELK_.2	_NTDSVDK[GlyGly (K)]ELK_.2	_NTDSVDK[GlyGly (K)]ELK_.2	_NTDSVDK[GlyGly (K)]ELK_.2	_NTDSVDK[GlyGly (K)]ELK_.2	_NTDSVDK[GlyGly (K)]ELK_.2	_NTDSVDK[GlyGly (K)]ELK_.2	_NTDSVDK[GlyGly (K)]ELK_.2		_NTDSVDK[GlyGly (K)]ELK_.2	1	1	1	1	1	1	1	1	1	1	1	1	9844.31	6275.21	10564.2	9648.11	6860.22	8614.35
LOC_Os01g08200.1	protein|ubiquitin carboxyl-terminal hydrolase 14, putative, expressed	LOC_Os01g08200.1	1	GlyGly (K)	K	399	FKTVIAAKHPEFSSM	283205	344993	312801	338920	290906	327979	347863	331485	398898	440303	383667	326285	_TVIAAK[GlyGly (K)]HPEFSSM[Oxidation (M)]R_.3;_TVIAAK[GlyGly (K)]HPEFSSM[Oxidation (M)]R_.2;_TVIAAK[GlyGly (K)]HPEFSSMR_.3;_TVIAAK[GlyGly (K)]HPEFSSM[Oxidation (M)]R_.4;_TVIAAK[GlyGly (K)]HPEFSSMR_.2;_TVIAAK[GlyGly (K)]HPEFSSMR_.4	_TVIAAK[GlyGly (K)]HPEFSSM[Oxidation (M)]R_.3;_TVIAAK[GlyGly (K)]HPEFSSM[Oxidation (M)]R_.2;_TVIAAK[GlyGly (K)]HPEFSSMR_.3;_TVIAAK[GlyGly (K)]HPEFSSM[Oxidation (M)]R_.4;_TVIAAK[GlyGly (K)]HPEFSSMR_.2;_TVIAAK[GlyGly (K)]HPEFSSMR_.4	_TVIAAK[GlyGly (K)]HPEFSSM[Oxidation (M)]R_.3;_TVIAAK[GlyGly (K)]HPEFSSM[Oxidation (M)]R_.2;_TVIAAK[GlyGly (K)]HPEFSSMR_.3;_TVIAAK[GlyGly (K)]HPEFSSM[Oxidation (M)]R_.4;_TVIAAK[GlyGly (K)]HPEFSSMR_.2;_TVIAAK[GlyGly (K)]HPEFSSMR_.4	_TVIAAK[GlyGly (K)]HPEFSSM[Oxidation (M)]R_.3;_TVIAAK[GlyGly (K)]HPEFSSM[Oxidation (M)]R_.2;_TVIAAK[GlyGly (K)]HPEFSSMR_.3;_TVIAAK[GlyGly (K)]HPEFSSM[Oxidation (M)]R_.4;_TVIAAK[GlyGly (K)]HPEFSSMR_.2;_TVIAAK[GlyGly (K)]HPEFSSMR_.4	_TVIAAK[GlyGly (K)]HPEFSSM[Oxidation (M)]R_.3;_TVIAAK[GlyGly (K)]HPEFSSM[Oxidation (M)]R_.2;_TVIAAK[GlyGly (K)]HPEFSSMR_.3;_TVIAAK[GlyGly (K)]HPEFSSM[Oxidation (M)]R_.4;_TVIAAK[GlyGly (K)]HPEFSSMR_.2;_TVIAAK[GlyGly (K)]HPEFSSMR_.4	_TVIAAK[GlyGly (K)]HPEFSSM[Oxidation (M)]R_.3;_TVIAAK[GlyGly (K)]HPEFSSM[Oxidation (M)]R_.2;_TVIAAK[GlyGly (K)]HPEFSSMR_.3;_TVIAAK[GlyGly (K)]HPEFSSM[Oxidation (M)]R_.4;_TVIAAK[GlyGly (K)]HPEFSSMR_.2;_TVIAAK[GlyGly (K)]HPEFSSMR_.4	_TVIAAK[GlyGly (K)]HPEFSSM[Oxidation (M)]R_.3;_TVIAAK[GlyGly (K)]HPEFSSM[Oxidation (M)]R_.2;_TVIAAK[GlyGly (K)]HPEFSSMR_.3;_TVIAAK[GlyGly (K)]HPEFSSM[Oxidation (M)]R_.4;_TVIAAK[GlyGly (K)]HPEFSSMR_.2;_TVIAAK[GlyGly (K)]HPEFSSMR_.4	_TVIAAK[GlyGly (K)]HPEFSSM[Oxidation (M)]R_.3;_TVIAAK[GlyGly (K)]HPEFSSM[Oxidation (M)]R_.2;_TVIAAK[GlyGly (K)]HPEFSSMR_.3;_TVIAAK[GlyGly (K)]HPEFSSM[Oxidation (M)]R_.4;_TVIAAK[GlyGly (K)]HPEFSSMR_.2;_TVIAAK[GlyGly (K)]HPEFSSMR_.4	_TVIAAK[GlyGly (K)]HPEFSSM[Oxidation (M)]R_.3;_TVIAAK[GlyGly (K)]HPEFSSM[Oxidation (M)]R_.2;_TVIAAK[GlyGly (K)]HPEFSSMR_.3;_TVIAAK[GlyGly (K)]HPEFSSM[Oxidation (M)]R_.4;_TVIAAK[GlyGly (K)]HPEFSSMR_.2;_TVIAAK[GlyGly (K)]HPEFSSMR_.4	_TVIAAK[GlyGly (K)]HPEFSSM[Oxidation (M)]R_.3;_TVIAAK[GlyGly (K)]HPEFSSM[Oxidation (M)]R_.2;_TVIAAK[GlyGly (K)]HPEFSSMR_.3;_TVIAAK[GlyGly (K)]HPEFSSM[Oxidation (M)]R_.4;_TVIAAK[GlyGly (K)]HPEFSSMR_.2;_TVIAAK[GlyGly (K)]HPEFSSMR_.4	_TVIAAK[GlyGly (K)]HPEFSSM[Oxidation (M)]R_.3;_TVIAAK[GlyGly (K)]HPEFSSM[Oxidation (M)]R_.2;_TVIAAK[GlyGly (K)]HPEFSSMR_.3;_TVIAAK[GlyGly (K)]HPEFSSM[Oxidation (M)]R_.4;_TVIAAK[GlyGly (K)]HPEFSSMR_.2;_TVIAAK[GlyGly (K)]HPEFSSMR_.4	_TVIAAK[GlyGly (K)]HPEFSSM[Oxidation (M)]R_.3;_TVIAAK[GlyGly (K)]HPEFSSM[Oxidation (M)]R_.2;_TVIAAK[GlyGly (K)]HPEFSSMR_.3;_TVIAAK[GlyGly (K)]HPEFSSM[Oxidation (M)]R_.4;_TVIAAK[GlyGly (K)]HPEFSSMR_.2;_TVIAAK[GlyGly (K)]HPEFSSMR_.4	1	1	1	1	1	1	1	1	1	1	1	1	1.62654e+06	1436121	1.11264e+06	1.20546e+06	1.09679e+06	1.19371e+06
LOC_Os01g08200.1	protein|ubiquitin carboxyl-terminal hydrolase 14, putative, expressed	LOC_Os01g08200.1	1	GlyGly (K)	K	137	KVRIAVDKVILAESA	283205	344993	312801	338920	290906	327979	347863	331485	398898	440303	383667	326285	_IAVDK[GlyGly (K)]VILAESADR_.2;_IAVDK[GlyGly (K)]VILAESADR_.3	_IAVDK[GlyGly (K)]VILAESADR_.2;_IAVDK[GlyGly (K)]VILAESADR_.3	_IAVDK[GlyGly (K)]VILAESADR_.2;_IAVDK[GlyGly (K)]VILAESADR_.3	_IAVDK[GlyGly (K)]VILAESADR_.2;_IAVDK[GlyGly (K)]VILAESADR_.3	_IAVDK[GlyGly (K)]VILAESADR_.2;_IAVDK[GlyGly (K)]VILAESADR_.3	_IAVDK[GlyGly (K)]VILAESADR_.2;_IAVDK[GlyGly (K)]VILAESADR_.3	_IAVDK[GlyGly (K)]VILAESADR_.2;_IAVDK[GlyGly (K)]VILAESADR_.3	_IAVDK[GlyGly (K)]VILAESADR_.2;_IAVDK[GlyGly (K)]VILAESADR_.3	_IAVDK[GlyGly (K)]VILAESADR_.2;_IAVDK[GlyGly (K)]VILAESADR_.3	_IAVDK[GlyGly (K)]VILAESADR_.2;_IAVDK[GlyGly (K)]VILAESADR_.3	_IAVDK[GlyGly (K)]VILAESADR_.2;_IAVDK[GlyGly (K)]VILAESADR_.3	_IAVDK[GlyGly (K)]VILAESADR_.2;_IAVDK[GlyGly (K)]VILAESADR_.3	1	1	1	1	1	1	1	1	1	1	1	1	409321	582973	810333	928415	297858	828695
LOC_Os01g08200.1	protein|ubiquitin carboxyl-terminal hydrolase 14, putative, expressed	LOC_Os01g08200.1	1	GlyGly (K)	K	342	FISRYFEKQSLKAAF	283205	344993	312801	338920	290906	327979	347863	331485	398898	440303	383667	326285	_YFEK[GlyGly (K)]QSLK_.2	_YFEK[GlyGly (K)]QSLK_.2	_YFEK[GlyGly (K)]QSLK_.2	_YFEK[GlyGly (K)]QSLK_.2	_YFEK[GlyGly (K)]QSLK_.2	_YFEK[GlyGly (K)]QSLK_.2	_YFEK[GlyGly (K)]QSLK_.2	_YFEK[GlyGly (K)]QSLK_.2	_YFEK[GlyGly (K)]QSLK_.2	_YFEK[GlyGly (K)]QSLK_.2	_YFEK[GlyGly (K)]QSLK_.2	_YFEK[GlyGly (K)]QSLK_.2	1	1	1	1	1	1	1	1	1	1	1	1	332647	247021	304715	315621	290990	322481
LOC_Os01g08200.1	protein|ubiquitin carboxyl-terminal hydrolase 14, putative, expressed	LOC_Os01g08200.1	1	GlyGly (K)	K	690	FQEDVARKALAASGG	283205	344993	312801	338920	290906	327979	347863	331485	398898	440303	383667	326285	_K[GlyGly (K)]ALAASGGNIER_.2;_K[GlyGly (K)]ALAASGGNIER_.3	_K[GlyGly (K)]ALAASGGNIER_.2;_K[GlyGly (K)]ALAASGGNIER_.3	_K[GlyGly (K)]ALAASGGNIER_.2;_K[GlyGly (K)]ALAASGGNIER_.3	_K[GlyGly (K)]ALAASGGNIER_.2;_K[GlyGly (K)]ALAASGGNIER_.3	_K[GlyGly (K)]ALAASGGNIER_.2;_K[GlyGly (K)]ALAASGGNIER_.3	_K[GlyGly (K)]ALAASGGNIER_.2;_K[GlyGly (K)]ALAASGGNIER_.3	_K[GlyGly (K)]ALAASGGNIER_.2;_K[GlyGly (K)]ALAASGGNIER_.3	_K[GlyGly (K)]ALAASGGNIER_.2;_K[GlyGly (K)]ALAASGGNIER_.3	_K[GlyGly (K)]ALAASGGNIER_.2;_K[GlyGly (K)]ALAASGGNIER_.3	_K[GlyGly (K)]ALAASGGNIER_.2;_K[GlyGly (K)]ALAASGGNIER_.3	_K[GlyGly (K)]ALAASGGNIER_.2;_K[GlyGly (K)]ALAASGGNIER_.3	_K[GlyGly (K)]ALAASGGNIER_.2;_K[GlyGly (K)]ALAASGGNIER_.3	1	1	1	1	1	1	1	1	1	1	1	1	241437	275900	252512	251508	210955	259534
LOC_Os01g08200.1	protein|ubiquitin carboxyl-terminal hydrolase 14, putative, expressed	LOC_Os01g08200.1	1	GlyGly (K)	K	147	LAESADRKQQLASWV	283205	344993	312801	338920	290906	327979	347863	331485	398898	440303	383667	326285	_K[GlyGly (K)]QQLASWVADK_.2;_K[GlyGly (K)]QQLASWVADK_.3	_K[GlyGly (K)]QQLASWVADK_.2;_K[GlyGly (K)]QQLASWVADK_.3	_K[GlyGly (K)]QQLASWVADK_.2;_K[GlyGly (K)]QQLASWVADK_.3	_K[GlyGly (K)]QQLASWVADK_.2;_K[GlyGly (K)]QQLASWVADK_.3	_K[GlyGly (K)]QQLASWVADK_.2;_K[GlyGly (K)]QQLASWVADK_.3	_K[GlyGly (K)]QQLASWVADK_.2;_K[GlyGly (K)]QQLASWVADK_.3	_K[GlyGly (K)]QQLASWVADK_.2;_K[GlyGly (K)]QQLASWVADK_.3	_K[GlyGly (K)]QQLASWVADK_.2;_K[GlyGly (K)]QQLASWVADK_.3	_K[GlyGly (K)]QQLASWVADK_.2;_K[GlyGly (K)]QQLASWVADK_.3	_K[GlyGly (K)]QQLASWVADK_.2;_K[GlyGly (K)]QQLASWVADK_.3	_K[GlyGly (K)]QQLASWVADK_.2;_K[GlyGly (K)]QQLASWVADK_.3	_K[GlyGly (K)]QQLASWVADK_.2;_K[GlyGly (K)]QQLASWVADK_.3	1	1	1	1	1	1	1	1	1	1	1	1	38705.3	156758	155360	136473	86937.5	150074
LOC_Os01g08200.1	protein|ubiquitin carboxyl-terminal hydrolase 14, putative, expressed	LOC_Os01g08200.1	1	GlyGly (K)	K	583	DISHMRSKGIQPGEE	283205	344993	312801	338920	290906	327979	347863	331485	398898	440303	383667	326285	_SK[GlyGly (K)]GIQPGEELLPEGASGDNK_.3	_SK[GlyGly (K)]GIQPGEELLPEGASGDNK_.3	_SK[GlyGly (K)]GIQPGEELLPEGASGDNK_.3	_SK[GlyGly (K)]GIQPGEELLPEGASGDNK_.3	_SK[GlyGly (K)]GIQPGEELLPEGASGDNK_.3	_SK[GlyGly (K)]GIQPGEELLPEGASGDNK_.3	_SK[GlyGly (K)]GIQPGEELLPEGASGDNK_.3	_SK[GlyGly (K)]GIQPGEELLPEGASGDNK_.3	_SK[GlyGly (K)]GIQPGEELLPEGASGDNK_.3	_SK[GlyGly (K)]GIQPGEELLPEGASGDNK_.3	_SK[GlyGly (K)]GIQPGEELLPEGASGDNK_.3	_SK[GlyGly (K)]GIQPGEELLPEGASGDNK_.3	1	1	1	1	1	1	1	1	1	1	1	1	30573	55220	73544.7	70220.8	12400.7	56687.2
LOC_Os01g08200.1	protein|ubiquitin carboxyl-terminal hydrolase 14, putative, expressed	LOC_Os01g08200.1	1	GlyGly (K)	K	393	GIHPRMFKTVIAAKH	283205	344993	312801	338920	290906	327979	347863	331485	398898	440303	383667	326285	_M[Oxidation (M)]FK[GlyGly (K)]TVIAAK_.2	_M[Oxidation (M)]FK[GlyGly (K)]TVIAAK_.2	_M[Oxidation (M)]FK[GlyGly (K)]TVIAAK_.2	_M[Oxidation (M)]FK[GlyGly (K)]TVIAAK_.2	_M[Oxidation (M)]FK[GlyGly (K)]TVIAAK_.2	_M[Oxidation (M)]FK[GlyGly (K)]TVIAAK_.2	_M[Oxidation (M)]FK[GlyGly (K)]TVIAAK_.2	_M[Oxidation (M)]FK[GlyGly (K)]TVIAAK_.2	_M[Oxidation (M)]FK[GlyGly (K)]TVIAAK_.2	_M[Oxidation (M)]FK[GlyGly (K)]TVIAAK_.2	_M[Oxidation (M)]FK[GlyGly (K)]TVIAAK_.2	_M[Oxidation (M)]FK[GlyGly (K)]TVIAAK_.2	1	1	1	1	1	1	1	1	1	1	1	1	6382.67	9130.06	9559.35	12962.9	10824.6	11330.6
LOC_Os01g08200.1	protein|ubiquitin carboxyl-terminal hydrolase 14, putative, expressed	LOC_Os01g08200.1	1	GlyGly (K)	K	452	RLQCPSGKVSYNKRS	283205	344993	312801	338920	290906	327979	347863	331485	398898	440303	383667	326285	_LQC[Carbamidomethyl (C)]PSGK[GlyGly (K)]VSYNK_.2;_LQC[Carbamidomethyl (C)]PSGK[GlyGly (K)]VSYNK_.3	_LQC[Carbamidomethyl (C)]PSGK[GlyGly (K)]VSYNK_.2;_LQC[Carbamidomethyl (C)]PSGK[GlyGly (K)]VSYNK_.3	_LQC[Carbamidomethyl (C)]PSGK[GlyGly (K)]VSYNK_.2;_LQC[Carbamidomethyl (C)]PSGK[GlyGly (K)]VSYNK_.3	_LQC[Carbamidomethyl (C)]PSGK[GlyGly (K)]VSYNK_.2;_LQC[Carbamidomethyl (C)]PSGK[GlyGly (K)]VSYNK_.3	_LQC[Carbamidomethyl (C)]PSGK[GlyGly (K)]VSYNK_.2;_LQC[Carbamidomethyl (C)]PSGK[GlyGly (K)]VSYNK_.3	_LQC[Carbamidomethyl (C)]PSGK[GlyGly (K)]VSYNK_.2;_LQC[Carbamidomethyl (C)]PSGK[GlyGly (K)]VSYNK_.3	_LQC[Carbamidomethyl (C)]PSGK[GlyGly (K)]VSYNK_.2;_LQC[Carbamidomethyl (C)]PSGK[GlyGly (K)]VSYNK_.3	_LQC[Carbamidomethyl (C)]PSGK[GlyGly (K)]VSYNK_.2;_LQC[Carbamidomethyl (C)]PSGK[GlyGly (K)]VSYNK_.3	_LQC[Carbamidomethyl (C)]PSGK[GlyGly (K)]VSYNK_.2;_LQC[Carbamidomethyl (C)]PSGK[GlyGly (K)]VSYNK_.3	_LQC[Carbamidomethyl (C)]PSGK[GlyGly (K)]VSYNK_.2;_LQC[Carbamidomethyl (C)]PSGK[GlyGly (K)]VSYNK_.3	_LQC[Carbamidomethyl (C)]PSGK[GlyGly (K)]VSYNK_.2;_LQC[Carbamidomethyl (C)]PSGK[GlyGly (K)]VSYNK_.3	_LQC[Carbamidomethyl (C)]PSGK[GlyGly (K)]VSYNK_.2;_LQC[Carbamidomethyl (C)]PSGK[GlyGly (K)]VSYNK_.3	1	1	1	1	1	1	1	1	1	1	1	1	6734.43	10668.4	5737.1	8161.21	6085.39	3273.53
LOC_Os01g08200.1	protein|ubiquitin carboxyl-terminal hydrolase 14, putative, expressed	LOC_Os01g08200.1	1	GlyGly (K)	K	536	NSKTTAIKTAGFKTF	283205	344993	312801	338920	290906	327979	347863	331485	398898	440303	383667	326285	_TTAIK[GlyGly (K)]TAGFK_.2	_TTAIK[GlyGly (K)]TAGFK_.2	_TTAIK[GlyGly (K)]TAGFK_.2	_TTAIK[GlyGly (K)]TAGFK_.2	_TTAIK[GlyGly (K)]TAGFK_.2	_TTAIK[GlyGly (K)]TAGFK_.2	_TTAIK[GlyGly (K)]TAGFK_.2	_TTAIK[GlyGly (K)]TAGFK_.2	_TTAIK[GlyGly (K)]TAGFK_.2	_TTAIK[GlyGly (K)]TAGFK_.2	_TTAIK[GlyGly (K)]TAGFK_.2	_TTAIK[GlyGly (K)]TAGFK_.2	1	1	1	1	1	1	1	1	1	1	1	1	8794.46	10736.5	10797.8	13040.3	8993.04	11917.7
LOC_Os01g08200.1	protein|ubiquitin carboxyl-terminal hydrolase 14, putative, expressed	LOC_Os01g08200.1	1	GlyGly (K)	K	157	LASWVADKKKVSAHA	283205	344993	312801	338920	290906	327979	347863	331485	398898	440303	383667	326285	_QQLASWVADK[GlyGly (K)]K_.2	_QQLASWVADK[GlyGly (K)]K_.2	_QQLASWVADK[GlyGly (K)]K_.2	_QQLASWVADK[GlyGly (K)]K_.2	_QQLASWVADK[GlyGly (K)]K_.2	_QQLASWVADK[GlyGly (K)]K_.2	_QQLASWVADK[GlyGly (K)]K_.2	_QQLASWVADK[GlyGly (K)]K_.2	_QQLASWVADK[GlyGly (K)]K_.2	_QQLASWVADK[GlyGly (K)]K_.2	_QQLASWVADK[GlyGly (K)]K_.2	_QQLASWVADK[GlyGly (K)]K_.2	1	1	1	1	1	1	1	1	1	1	1	1	4734.88	12835.1	10064.5	7205.76	3362.46	13611.7
LOC_Os01g08200.1	protein|ubiquitin carboxyl-terminal hydrolase 14, putative, expressed	LOC_Os01g08200.1	1	GlyGly (K)	K	531	YSTALNSKTTAIKTA	283205	344993	312801	338920	290906	327979	347863	331485	398898	440303	383667	326285	_VPLEAC[Carbamidomethyl (C)]LASFSGAEEVPEFYSTALNSK[GlyGly (K)]TTAIK_.4	_VPLEAC[Carbamidomethyl (C)]LASFSGAEEVPEFYSTALNSK[GlyGly (K)]TTAIK_.4	_VPLEAC[Carbamidomethyl (C)]LASFSGAEEVPEFYSTALNSK[GlyGly (K)]TTAIK_.4	_VPLEAC[Carbamidomethyl (C)]LASFSGAEEVPEFYSTALNSK[GlyGly (K)]TTAIK_.4	_VPLEAC[Carbamidomethyl (C)]LASFSGAEEVPEFYSTALNSK[GlyGly (K)]TTAIK_.4	_VPLEAC[Carbamidomethyl (C)]LASFSGAEEVPEFYSTALNSK[GlyGly (K)]TTAIK_.4	_VPLEAC[Carbamidomethyl (C)]LASFSGAEEVPEFYSTALNSK[GlyGly (K)]TTAIK_.4	_VPLEAC[Carbamidomethyl (C)]LASFSGAEEVPEFYSTALNSK[GlyGly (K)]TTAIK_.4	_VPLEAC[Carbamidomethyl (C)]LASFSGAEEVPEFYSTALNSK[GlyGly (K)]TTAIK_.4	_VPLEAC[Carbamidomethyl (C)]LASFSGAEEVPEFYSTALNSK[GlyGly (K)]TTAIK_.4	_VPLEAC[Carbamidomethyl (C)]LASFSGAEEVPEFYSTALNSK[GlyGly (K)]TTAIK_.4		1	1	1	1	1	1	1	1	1	1	1	1	8355.38	9518.2	15091.1	30987.3	3415.9	9195.48
LOC_Os01g08200.1	protein|ubiquitin carboxyl-terminal hydrolase 14, putative, expressed	LOC_Os01g08200.1	1	GlyGly (K)	K	225	IEHYEQTKYPLAVKL	283205	344993	312801	338920	290906	327979	347863	331485	398898	440303	383667	326285	_LWDGSGGNNHAIEHYEQTK[GlyGly (K)]YPLAVK_.3;_LWDGSGGNNHAIEHYEQTK[GlyGly (K)]YPLAVK_.4	_LWDGSGGNNHAIEHYEQTK[GlyGly (K)]YPLAVK_.3;_LWDGSGGNNHAIEHYEQTK[GlyGly (K)]YPLAVK_.4	_LWDGSGGNNHAIEHYEQTK[GlyGly (K)]YPLAVK_.3;_LWDGSGGNNHAIEHYEQTK[GlyGly (K)]YPLAVK_.4	_LWDGSGGNNHAIEHYEQTK[GlyGly (K)]YPLAVK_.3;_LWDGSGGNNHAIEHYEQTK[GlyGly (K)]YPLAVK_.4	_LWDGSGGNNHAIEHYEQTK[GlyGly (K)]YPLAVK_.3;_LWDGSGGNNHAIEHYEQTK[GlyGly (K)]YPLAVK_.4	_LWDGSGGNNHAIEHYEQTK[GlyGly (K)]YPLAVK_.3;_LWDGSGGNNHAIEHYEQTK[GlyGly (K)]YPLAVK_.4	_LWDGSGGNNHAIEHYEQTK[GlyGly (K)]YPLAVK_.3;_LWDGSGGNNHAIEHYEQTK[GlyGly (K)]YPLAVK_.4	_LWDGSGGNNHAIEHYEQTK[GlyGly (K)]YPLAVK_.3;_LWDGSGGNNHAIEHYEQTK[GlyGly (K)]YPLAVK_.4		_LWDGSGGNNHAIEHYEQTK[GlyGly (K)]YPLAVK_.3;_LWDGSGGNNHAIEHYEQTK[GlyGly (K)]YPLAVK_.4	_LWDGSGGNNHAIEHYEQTK[GlyGly (K)]YPLAVK_.3		1	1	1	1	1	1	1	1	1	1	1	1	21258	31087	31814	33882.4	26378.8	51427
LOC_Os01g08200.1	protein|ubiquitin carboxyl-terminal hydrolase 14, putative, expressed	LOC_Os01g08200.1	1	GlyGly (K)	K	159	SWVADKKKVSAHAMD	283205	344993	312801	338920	290906	327979	347863	331485	398898	440303	383667	326285	_K[GlyGly (K)]VSAHAM[Oxidation (M)]DLK_.2			_K[GlyGly (K)]VSAHAM[Oxidation (M)]DLK_.2	_K[GlyGly (K)]VSAHAM[Oxidation (M)]DLK_.2	_K[GlyGly (K)]VSAHAM[Oxidation (M)]DLK_.2	_K[GlyGly (K)]VSAHAM[Oxidation (M)]DLK_.2	_K[GlyGly (K)]VSAHAM[Oxidation (M)]DLK_.2					1	1	1	1	1	1	1	1	1	1	1	1	1031.81	0	0	1	948.691	768.222
LOC_Os01g08260.1	protein|pleiotropic drug resistance protein 4, putative, expressed	LOC_Os01g08260.1	1	GlyGly (K)	K	321	SRPRRESKELTFATK	4674.05	5118.94	6639.74	10953.2	10458.3	13352.3	3698.1	2698.69	2936.94	4323.23	4820.62	2922.52	_RESK[GlyGly (K)]ELTFATK_.2;_ESK[GlyGly (K)]ELTFATK_.2;_ESK[GlyGly (K)]ELTFATK_.3	_RESK[GlyGly (K)]ELTFATK_.2;_ESK[GlyGly (K)]ELTFATK_.2;_ESK[GlyGly (K)]ELTFATK_.3	_RESK[GlyGly (K)]ELTFATK_.2;_ESK[GlyGly (K)]ELTFATK_.2;_ESK[GlyGly (K)]ELTFATK_.3	_RESK[GlyGly (K)]ELTFATK_.2;_ESK[GlyGly (K)]ELTFATK_.2;_ESK[GlyGly (K)]ELTFATK_.3	_RESK[GlyGly (K)]ELTFATK_.2;_ESK[GlyGly (K)]ELTFATK_.2;_ESK[GlyGly (K)]ELTFATK_.3	_RESK[GlyGly (K)]ELTFATK_.2;_ESK[GlyGly (K)]ELTFATK_.2;_ESK[GlyGly (K)]ELTFATK_.3	_RESK[GlyGly (K)]ELTFATK_.2;_ESK[GlyGly (K)]ELTFATK_.2;_ESK[GlyGly (K)]ELTFATK_.3	_RESK[GlyGly (K)]ELTFATK_.2;_ESK[GlyGly (K)]ELTFATK_.2;_ESK[GlyGly (K)]ELTFATK_.3	_RESK[GlyGly (K)]ELTFATK_.2;_ESK[GlyGly (K)]ELTFATK_.2	_RESK[GlyGly (K)]ELTFATK_.2;_ESK[GlyGly (K)]ELTFATK_.2;_ESK[GlyGly (K)]ELTFATK_.3	_RESK[GlyGly (K)]ELTFATK_.2;_ESK[GlyGly (K)]ELTFATK_.2;_ESK[GlyGly (K)]ELTFATK_.3	_RESK[GlyGly (K)]ELTFATK_.2;_ESK[GlyGly (K)]ELTFATK_.2	1	1	1	1	1	1	1	1	1	1	1	1	12975.9	15255.5	19272.2	32416.5	29992.5	38900.3
LOC_Os01g08400.1	protein|syntaxin, putative, expressed	LOC_Os01g08400.1	1	GlyGly (K)	K	172	TMRTENLKVHENRRQ	19550.1	15557.6	19200.2	18701.8	22753.3	18601.5	14611.1	14979.6	11149.5	14532.7	11548.1	10883.1	_TENLK[GlyGly (K)]VHENR_.3;_TENLK[GlyGly (K)]VHENR_.2	_TENLK[GlyGly (K)]VHENR_.3;_TENLK[GlyGly (K)]VHENR_.2	_TENLK[GlyGly (K)]VHENR_.3;_TENLK[GlyGly (K)]VHENR_.2	_TENLK[GlyGly (K)]VHENR_.3;_TENLK[GlyGly (K)]VHENR_.2	_TENLK[GlyGly (K)]VHENR_.3;_TENLK[GlyGly (K)]VHENR_.2	_TENLK[GlyGly (K)]VHENR_.3;_TENLK[GlyGly (K)]VHENR_.2	_TENLK[GlyGly (K)]VHENR_.3;_TENLK[GlyGly (K)]VHENR_.2	_TENLK[GlyGly (K)]VHENR_.3;_TENLK[GlyGly (K)]VHENR_.2	_TENLK[GlyGly (K)]VHENR_.3;_TENLK[GlyGly (K)]VHENR_.2	_TENLK[GlyGly (K)]VHENR_.3;_TENLK[GlyGly (K)]VHENR_.2	_TENLK[GlyGly (K)]VHENR_.3;_TENLK[GlyGly (K)]VHENR_.2	_TENLK[GlyGly (K)]VHENR_.3;_TENLK[GlyGly (K)]VHENR_.2	1	1	1	1	1	1	1	1	1	1	1	1	90701.8	98924.6	92639.7	96292	102776	94660.9
LOC_Os01g08400.1	protein|syntaxin, putative, expressed	LOC_Os01g08400.1	1	GlyGly (K)	K	158	NRLMSATKEFKEVLT	19550.1	15557.6	19200.2	18701.8	22753.3	18601.5	14611.1	14979.6	11149.5	14532.7	11548.1	10883.1	_LM[Oxidation (M)]SATK[GlyGly (K)]EFK_.2	_LM[Oxidation (M)]SATK[GlyGly (K)]EFK_.2	_LM[Oxidation (M)]SATK[GlyGly (K)]EFK_.2	_LM[Oxidation (M)]SATK[GlyGly (K)]EFK_.2	_LM[Oxidation (M)]SATK[GlyGly (K)]EFK_.2	_LM[Oxidation (M)]SATK[GlyGly (K)]EFK_.2	_LM[Oxidation (M)]SATK[GlyGly (K)]EFK_.2	_LM[Oxidation (M)]SATK[GlyGly (K)]EFK_.2	_LM[Oxidation (M)]SATK[GlyGly (K)]EFK_.2	_LM[Oxidation (M)]SATK[GlyGly (K)]EFK_.2	_LM[Oxidation (M)]SATK[GlyGly (K)]EFK_.2	_LM[Oxidation (M)]SATK[GlyGly (K)]EFK_.2	1	1	1	1	1	1	1	1	1	1	1	1	3437.36	911.803	2495.64	3320.12	3492.76	2786.77
LOC_Os01g08400.1	protein|syntaxin, putative, expressed	LOC_Os01g08400.1	1	GlyGly (K)	K	68	EFNRRASKIGLGIHQ	19550.1	15557.6	19200.2	18701.8	22753.3	18601.5	14611.1	14979.6	11149.5	14532.7	11548.1	10883.1	_ASK[GlyGly (K)]IGLGIHQTSQK_.2	_ASK[GlyGly (K)]IGLGIHQTSQK_.2	_ASK[GlyGly (K)]IGLGIHQTSQK_.2	_ASK[GlyGly (K)]IGLGIHQTSQK_.2	_ASK[GlyGly (K)]IGLGIHQTSQK_.2	_ASK[GlyGly (K)]IGLGIHQTSQK_.2	_ASK[GlyGly (K)]IGLGIHQTSQK_.2	_ASK[GlyGly (K)]IGLGIHQTSQK_.2	_ASK[GlyGly (K)]IGLGIHQTSQK_.2	_ASK[GlyGly (K)]IGLGIHQTSQK_.2	_ASK[GlyGly (K)]IGLGIHQTSQK_.2		1	1	1	1	1	1	1	1	1	1	1	1	1214.64	721.342	1468.2	697.411	1689.22	1026.42
LOC_Os01g08410.1	protein|early fruit mRNA, putative, expressed	LOC_Os01g08410.1	1	GlyGly (K)	K	322	AAAKKKEKNHYNQQP	8675.15	6436.04	5657.19	6097.65	7245.13	6028.61	7056.1	5226.48	5362.6	6592.1	5490	3316.88	_EK[GlyGly (K)]NHYNQQPVR_.3	_EK[GlyGly (K)]NHYNQQPVR_.3	_EK[GlyGly (K)]NHYNQQPVR_.3	_EK[GlyGly (K)]NHYNQQPVR_.3	_EK[GlyGly (K)]NHYNQQPVR_.3	_EK[GlyGly (K)]NHYNQQPVR_.3	_EK[GlyGly (K)]NHYNQQPVR_.3	_EK[GlyGly (K)]NHYNQQPVR_.3	_EK[GlyGly (K)]NHYNQQPVR_.3	_EK[GlyGly (K)]NHYNQQPVR_.3	_EK[GlyGly (K)]NHYNQQPVR_.3	_EK[GlyGly (K)]NHYNQQPVR_.3	1	1	1	1	1	1	1	1	1	1	1	1	6019.36	4313.45	4109.51	3565.6	5334.2	4348.99
LOC_Os01g08410.1	protein|early fruit mRNA, putative, expressed	LOC_Os01g08410.1	1	GlyGly (K)	K	220	DENNAEKKGSNQTGD	8675.15	6436.04	5657.19	6097.65	7245.13	6028.61	7056.1	5226.48	5362.6	6592.1	5490	3316.88	_K[GlyGly (K)]GSNQTGDGDAPAPSESK_.3	_K[GlyGly (K)]GSNQTGDGDAPAPSESK_.3	_K[GlyGly (K)]GSNQTGDGDAPAPSESK_.3	_K[GlyGly (K)]GSNQTGDGDAPAPSESK_.3	_K[GlyGly (K)]GSNQTGDGDAPAPSESK_.3	_K[GlyGly (K)]GSNQTGDGDAPAPSESK_.3	_K[GlyGly (K)]GSNQTGDGDAPAPSESK_.3	_K[GlyGly (K)]GSNQTGDGDAPAPSESK_.3	_K[GlyGly (K)]GSNQTGDGDAPAPSESK_.3	_K[GlyGly (K)]GSNQTGDGDAPAPSESK_.3	_K[GlyGly (K)]GSNQTGDGDAPAPSESK_.3		1	1	1	1	1	1	1	1	1	1	1	1	3813.3	3478.05	3418.14	5736.68	4961.38	5840
LOC_Os01g08410.1	protein|early fruit mRNA, putative, expressed	LOC_Os01g08410.1	1	GlyGly (K)	K	175	AVPVAPPKDTERQLS	8675.15	6436.04	5657.19	6097.65	7245.13	6028.61	7056.1	5226.48	5362.6	6592.1	5490	3316.88	_AAVPVAPPK[GlyGly (K)]DTER_.2;_AAVPVAPPK[GlyGly (K)]DTER_.3	_AAVPVAPPK[GlyGly (K)]DTER_.2;_AAVPVAPPK[GlyGly (K)]DTER_.3	_AAVPVAPPK[GlyGly (K)]DTER_.2	_AAVPVAPPK[GlyGly (K)]DTER_.2	_AAVPVAPPK[GlyGly (K)]DTER_.2	_AAVPVAPPK[GlyGly (K)]DTER_.2;_AAVPVAPPK[GlyGly (K)]DTER_.3	_AAVPVAPPK[GlyGly (K)]DTER_.2	_AAVPVAPPK[GlyGly (K)]DTER_.2;_AAVPVAPPK[GlyGly (K)]DTER_.3	_AAVPVAPPK[GlyGly (K)]DTER_.2	_AAVPVAPPK[GlyGly (K)]DTER_.2;_AAVPVAPPK[GlyGly (K)]DTER_.3	_AAVPVAPPK[GlyGly (K)]DTER_.2;_AAVPVAPPK[GlyGly (K)]DTER_.3		1	1	1	1	1	1	1	1	1	1	1	1	17645.7	12406	3438.36	4834.44	4669.98	6652.99
LOC_Os01g08410.1	protein|early fruit mRNA, putative, expressed	LOC_Os01g08410.1	1	GlyGly (K)	K	237	APAPSESKSSKKKKN	8675.15	6436.04	5657.19	6097.65	7245.13	6028.61	7056.1	5226.48	5362.6	6592.1	5490	3316.88	_GSNQTGDGDAPAPSESK[GlyGly (K)]SSK_.3			_GSNQTGDGDAPAPSESK[GlyGly (K)]SSK_.3	_GSNQTGDGDAPAPSESK[GlyGly (K)]SSK_.3	_GSNQTGDGDAPAPSESK[GlyGly (K)]SSK_.3	_GSNQTGDGDAPAPSESK[GlyGly (K)]SSK_.3	_GSNQTGDGDAPAPSESK[GlyGly (K)]SSK_.3		_GSNQTGDGDAPAPSESK[GlyGly (K)]SSK_.3	_GSNQTGDGDAPAPSESK[GlyGly (K)]SSK_.3		1	1	1	1	1	1	1	1	1	1	1	1	2342.49	0	0	2172.59	1712.65	2011.51
LOC_Os01g08440.1	protein|UDP-glucoronosyl and UDP-glucosyl transferase domain containing protein, expressed	LOC_Os01g08440.1	1	GlyGly (K)	K	483	NLQAYVGKIRAN___	31561.2	35872.7	40363.8	40080	34128.1	46690.6	25442.8	27433.1	30849.3	23093	29957.6	14496.8	_NLQAYVGK[GlyGly (K)]IR_.2;_NLQAYVGK[GlyGly (K)]IR_.3	_NLQAYVGK[GlyGly (K)]IR_.2;_NLQAYVGK[GlyGly (K)]IR_.3	_NLQAYVGK[GlyGly (K)]IR_.2;_NLQAYVGK[GlyGly (K)]IR_.3	_NLQAYVGK[GlyGly (K)]IR_.2;_NLQAYVGK[GlyGly (K)]IR_.3	_NLQAYVGK[GlyGly (K)]IR_.2;_NLQAYVGK[GlyGly (K)]IR_.3	_NLQAYVGK[GlyGly (K)]IR_.2;_NLQAYVGK[GlyGly (K)]IR_.3	_NLQAYVGK[GlyGly (K)]IR_.2;_NLQAYVGK[GlyGly (K)]IR_.3	_NLQAYVGK[GlyGly (K)]IR_.2;_NLQAYVGK[GlyGly (K)]IR_.3	_NLQAYVGK[GlyGly (K)]IR_.2;_NLQAYVGK[GlyGly (K)]IR_.3	_NLQAYVGK[GlyGly (K)]IR_.2;_NLQAYVGK[GlyGly (K)]IR_.3	_NLQAYVGK[GlyGly (K)]IR_.2;_NLQAYVGK[GlyGly (K)]IR_.3	_NLQAYVGK[GlyGly (K)]IR_.2	1	1	1	1	1	1	1	1	1	1	1	1	69095	108954	123590	112630	58742.6	151617
LOC_Os01g08440.1	protein|UDP-glucoronosyl and UDP-glucosyl transferase domain containing protein, expressed	LOC_Os01g08440.1	1	GlyGly (K)	K	57	TAVSACRKMFGDAAA	31561.2	35872.7	40363.8	40080	34128.1	46690.6	25442.8	27433.1	30849.3	23093	29957.6	14496.8	_K[GlyGly (K)]M[Oxidation (M)]FGDAAAAGAGGELVDEGGVR_.3;_K[GlyGly (K)]MFGDAAAAGAGGELVDEGGVR_.3	_K[GlyGly (K)]M[Oxidation (M)]FGDAAAAGAGGELVDEGGVR_.3	_K[GlyGly (K)]M[Oxidation (M)]FGDAAAAGAGGELVDEGGVR_.3;_K[GlyGly (K)]MFGDAAAAGAGGELVDEGGVR_.3	_K[GlyGly (K)]M[Oxidation (M)]FGDAAAAGAGGELVDEGGVR_.3	_K[GlyGly (K)]M[Oxidation (M)]FGDAAAAGAGGELVDEGGVR_.3;_K[GlyGly (K)]MFGDAAAAGAGGELVDEGGVR_.3	_K[GlyGly (K)]M[Oxidation (M)]FGDAAAAGAGGELVDEGGVR_.3	_K[GlyGly (K)]M[Oxidation (M)]FGDAAAAGAGGELVDEGGVR_.3	_K[GlyGly (K)]M[Oxidation (M)]FGDAAAAGAGGELVDEGGVR_.3	_K[GlyGly (K)]M[Oxidation (M)]FGDAAAAGAGGELVDEGGVR_.3;_K[GlyGly (K)]MFGDAAAAGAGGELVDEGGVR_.3	_K[GlyGly (K)]M[Oxidation (M)]FGDAAAAGAGGELVDEGGVR_.3;_K[GlyGly (K)]MFGDAAAAGAGGELVDEGGVR_.3	_K[GlyGly (K)]M[Oxidation (M)]FGDAAAAGAGGELVDEGGVR_.3;_K[GlyGly (K)]MFGDAAAAGAGGELVDEGGVR_.3	_K[GlyGly (K)]M[Oxidation (M)]FGDAAAAGAGGELVDEGGVR_.3	1	1	1	1	1	1	1	1	1	1	1	1	25738.5	41682.1	58833.9	77884.9	54640.8	96031.4
LOC_Os01g08450.1	protein|ras-related protein, putative, expressed	LOC_Os01g08450.1	1	GlyGly (K)	K	165	YASDNVNKLLVGNKS	7330.02	8974.62	11619	15253.5	9262.38	17758.2	7877.55	8965.04	13300.3	14828.2	13004.8	15945.1	_YASDNVNK[GlyGly (K)]LLVGNK_.2	_YASDNVNK[GlyGly (K)]LLVGNK_.2	_YASDNVNK[GlyGly (K)]LLVGNK_.2	_YASDNVNK[GlyGly (K)]LLVGNK_.2	_YASDNVNK[GlyGly (K)]LLVGNK_.2	_YASDNVNK[GlyGly (K)]LLVGNK_.2	_YASDNVNK[GlyGly (K)]LLVGNK_.2	_YASDNVNK[GlyGly (K)]LLVGNK_.2	_YASDNVNK[GlyGly (K)]LLVGNK_.2	_YASDNVNK[GlyGly (K)]LLVGNK_.2	_YASDNVNK[GlyGly (K)]LLVGNK_.2	_YASDNVNK[GlyGly (K)]LLVGNK_.2	1	1	1	1	1	1	1	1	1	1	1	1	9452.81	17483.5	20847.1	28382.2	16398.3	31024.1
LOC_Os01g08450.1	protein|ras-related protein, putative, expressed	LOC_Os01g08450.1	1	GlyGly (K)	K	178	KSDLTANKVVSSETA	7330.02	8974.62	11619	15253.5	9262.38	17758.2	7877.55	8965.04	13300.3	14828.2	13004.8	15945.1	_SDLTANK[GlyGly (K)]VVSSETAK_.2	_SDLTANK[GlyGly (K)]VVSSETAK_.2	_SDLTANK[GlyGly (K)]VVSSETAK_.2	_SDLTANK[GlyGly (K)]VVSSETAK_.2	_SDLTANK[GlyGly (K)]VVSSETAK_.2	_SDLTANK[GlyGly (K)]VVSSETAK_.2	_SDLTANK[GlyGly (K)]VVSSETAK_.2	_SDLTANK[GlyGly (K)]VVSSETAK_.2	_SDLTANK[GlyGly (K)]VVSSETAK_.2	_SDLTANK[GlyGly (K)]VVSSETAK_.2	_SDLTANK[GlyGly (K)]VVSSETAK_.2	_SDLTANK[GlyGly (K)]VVSSETAK_.2	1	1	1	1	1	1	1	1	1	1	1	1	3880.58	3145.23	4421.17	5596.78	3571.87	6939.82
LOC_Os01g08560.1;LOC_Os01g08560.2	protein|DnaK family protein, putative, expressed;protein|DnaK family protein, putative, expressed	LOC_Os01g08560.1	1	GlyGly (K)	K	716	FRDAALSKDPKFDHI	107437	93560.2	91278.7	99481.5	104003	95476.6	153700	146309	137872	143937	144836	143031	_DAALSK[GlyGly (K)]DPK_.2	_DAALSK[GlyGly (K)]DPK_.2	_DAALSK[GlyGly (K)]DPK_.2	_DAALSK[GlyGly (K)]DPK_.2	_DAALSK[GlyGly (K)]DPK_.2	_DAALSK[GlyGly (K)]DPK_.2	_DAALSK[GlyGly (K)]DPK_.2	_DAALSK[GlyGly (K)]DPK_.2	_DAALSK[GlyGly (K)]DPK_.2	_DAALSK[GlyGly (K)]DPK_.2	_DAALSK[GlyGly (K)]DPK_.2	_DAALSK[GlyGly (K)]DPK_.2	1	1	1	1	1	1	1	1	1	1	1	1	103396	125138	109556	132735	111164	159915
LOC_Os01g08560.1;LOC_Os01g08560.2	protein|DnaK family protein, putative, expressed;protein|DnaK family protein, putative, expressed	LOC_Os01g08560.2	1	GlyGly (K)	K	716	FRDAALSKDPKFDHI	107437	93560.2	91278.7	99481.5	104003	95476.6	153700	146309	137872	143937	144836	143031	_DAALSK[GlyGly (K)]DPK_.2	_DAALSK[GlyGly (K)]DPK_.2	_DAALSK[GlyGly (K)]DPK_.2	_DAALSK[GlyGly (K)]DPK_.2	_DAALSK[GlyGly (K)]DPK_.2	_DAALSK[GlyGly (K)]DPK_.2	_DAALSK[GlyGly (K)]DPK_.2	_DAALSK[GlyGly (K)]DPK_.2	_DAALSK[GlyGly (K)]DPK_.2	_DAALSK[GlyGly (K)]DPK_.2	_DAALSK[GlyGly (K)]DPK_.2	_DAALSK[GlyGly (K)]DPK_.2	1	1	1	1	1	1	1	1	1	1	1	1	103396	125138	109556	132735	111164	159915
LOC_Os01g08560.1;LOC_Os01g08560.2	protein|DnaK family protein, putative, expressed;protein|DnaK family protein, putative, expressed	LOC_Os01g08560.1	1	GlyGly (K)	K	468	VGPFNPGKGDKAKLK	107437	93560.2	91278.7	99481.5	104003	95476.6	153700	146309	137872	143937	144836	143031	_ISTYTVGPFNPGK[GlyGly (K)]GDK_.2;_ISTYTVGPFNPGK[GlyGly (K)]GDK_.3	_ISTYTVGPFNPGK[GlyGly (K)]GDK_.2;_ISTYTVGPFNPGK[GlyGly (K)]GDK_.3	_ISTYTVGPFNPGK[GlyGly (K)]GDK_.2;_ISTYTVGPFNPGK[GlyGly (K)]GDK_.3	_ISTYTVGPFNPGK[GlyGly (K)]GDK_.2;_ISTYTVGPFNPGK[GlyGly (K)]GDK_.3	_ISTYTVGPFNPGK[GlyGly (K)]GDK_.2;_ISTYTVGPFNPGK[GlyGly (K)]GDK_.3	_ISTYTVGPFNPGK[GlyGly (K)]GDK_.2;_ISTYTVGPFNPGK[GlyGly (K)]GDK_.3	_ISTYTVGPFNPGK[GlyGly (K)]GDK_.2;_ISTYTVGPFNPGK[GlyGly (K)]GDK_.3	_ISTYTVGPFNPGK[GlyGly (K)]GDK_.2;_ISTYTVGPFNPGK[GlyGly (K)]GDK_.3	_ISTYTVGPFNPGK[GlyGly (K)]GDK_.2;_ISTYTVGPFNPGK[GlyGly (K)]GDK_.3	_ISTYTVGPFNPGK[GlyGly (K)]GDK_.2;_ISTYTVGPFNPGK[GlyGly (K)]GDK_.3	_ISTYTVGPFNPGK[GlyGly (K)]GDK_.2;_ISTYTVGPFNPGK[GlyGly (K)]GDK_.3	_ISTYTVGPFNPGK[GlyGly (K)]GDK_.2;_ISTYTVGPFNPGK[GlyGly (K)]GDK_.3	1	1	1	1	1	1	1	1	1	1	1	1	22650.1	36901.5	36535.8	53124.1	24402.1	55978.1
LOC_Os01g08560.1;LOC_Os01g08560.2	protein|DnaK family protein, putative, expressed;protein|DnaK family protein, putative, expressed	LOC_Os01g08560.2	1	GlyGly (K)	K	468	VGPFNPGKGDKAKLK	107437	93560.2	91278.7	99481.5	104003	95476.6	153700	146309	137872	143937	144836	143031	_ISTYTVGPFNPGK[GlyGly (K)]GDK_.2;_ISTYTVGPFNPGK[GlyGly (K)]GDK_.3	_ISTYTVGPFNPGK[GlyGly (K)]GDK_.2;_ISTYTVGPFNPGK[GlyGly (K)]GDK_.3	_ISTYTVGPFNPGK[GlyGly (K)]GDK_.2;_ISTYTVGPFNPGK[GlyGly (K)]GDK_.3	_ISTYTVGPFNPGK[GlyGly (K)]GDK_.2;_ISTYTVGPFNPGK[GlyGly (K)]GDK_.3	_ISTYTVGPFNPGK[GlyGly (K)]GDK_.2;_ISTYTVGPFNPGK[GlyGly (K)]GDK_.3	_ISTYTVGPFNPGK[GlyGly (K)]GDK_.2;_ISTYTVGPFNPGK[GlyGly (K)]GDK_.3	_ISTYTVGPFNPGK[GlyGly (K)]GDK_.2;_ISTYTVGPFNPGK[GlyGly (K)]GDK_.3	_ISTYTVGPFNPGK[GlyGly (K)]GDK_.2;_ISTYTVGPFNPGK[GlyGly (K)]GDK_.3	_ISTYTVGPFNPGK[GlyGly (K)]GDK_.2;_ISTYTVGPFNPGK[GlyGly (K)]GDK_.3	_ISTYTVGPFNPGK[GlyGly (K)]GDK_.2;_ISTYTVGPFNPGK[GlyGly (K)]GDK_.3	_ISTYTVGPFNPGK[GlyGly (K)]GDK_.2;_ISTYTVGPFNPGK[GlyGly (K)]GDK_.3	_ISTYTVGPFNPGK[GlyGly (K)]GDK_.2;_ISTYTVGPFNPGK[GlyGly (K)]GDK_.3	1	1	1	1	1	1	1	1	1	1	1	1	22650.1	36901.5	36535.8	53124.1	24402.1	55978.1
LOC_Os01g08560.1;LOC_Os01g08560.2	protein|DnaK family protein, putative, expressed;protein|DnaK family protein, putative, expressed	LOC_Os01g08560.1	1	GlyGly (K)	K	305	IKREEFEKISASILE	107437	93560.2	91278.7	99481.5	104003	95476.6	153700	146309	137872	143937	144836	143031	_EEFEK[GlyGly (K)]ISASILER_.2;_EEFEK[GlyGly (K)]ISASILER_.3	_EEFEK[GlyGly (K)]ISASILER_.2;_EEFEK[GlyGly (K)]ISASILER_.3	_EEFEK[GlyGly (K)]ISASILER_.2;_EEFEK[GlyGly (K)]ISASILER_.3	_EEFEK[GlyGly (K)]ISASILER_.2;_EEFEK[GlyGly (K)]ISASILER_.3	_EEFEK[GlyGly (K)]ISASILER_.2;_EEFEK[GlyGly (K)]ISASILER_.3	_EEFEK[GlyGly (K)]ISASILER_.2;_EEFEK[GlyGly (K)]ISASILER_.3	_EEFEK[GlyGly (K)]ISASILER_.2;_EEFEK[GlyGly (K)]ISASILER_.3	_EEFEK[GlyGly (K)]ISASILER_.2;_EEFEK[GlyGly (K)]ISASILER_.3	_EEFEK[GlyGly (K)]ISASILER_.2;_EEFEK[GlyGly (K)]ISASILER_.3	_EEFEK[GlyGly (K)]ISASILER_.2;_EEFEK[GlyGly (K)]ISASILER_.3	_EEFEK[GlyGly (K)]ISASILER_.2;_EEFEK[GlyGly (K)]ISASILER_.3	_EEFEK[GlyGly (K)]ISASILER_.2;_EEFEK[GlyGly (K)]ISASILER_.3	1	1	1	1	1	1	1	1	1	1	1	1	13272	29796.4	39724.2	56339.4	14115.3	44529.6
LOC_Os01g08560.1;LOC_Os01g08560.2	protein|DnaK family protein, putative, expressed;protein|DnaK family protein, putative, expressed	LOC_Os01g08560.2	1	GlyGly (K)	K	305	IKREEFEKISASILE	107437	93560.2	91278.7	99481.5	104003	95476.6	153700	146309	137872	143937	144836	143031	_EEFEK[GlyGly (K)]ISASILER_.2;_EEFEK[GlyGly (K)]ISASILER_.3	_EEFEK[GlyGly (K)]ISASILER_.2;_EEFEK[GlyGly (K)]ISASILER_.3	_EEFEK[GlyGly (K)]ISASILER_.2;_EEFEK[GlyGly (K)]ISASILER_.3	_EEFEK[GlyGly (K)]ISASILER_.2;_EEFEK[GlyGly (K)]ISASILER_.3	_EEFEK[GlyGly (K)]ISASILER_.2;_EEFEK[GlyGly (K)]ISASILER_.3	_EEFEK[GlyGly (K)]ISASILER_.2;_EEFEK[GlyGly (K)]ISASILER_.3	_EEFEK[GlyGly (K)]ISASILER_.2;_EEFEK[GlyGly (K)]ISASILER_.3	_EEFEK[GlyGly (K)]ISASILER_.2;_EEFEK[GlyGly (K)]ISASILER_.3	_EEFEK[GlyGly (K)]ISASILER_.2;_EEFEK[GlyGly (K)]ISASILER_.3	_EEFEK[GlyGly (K)]ISASILER_.2;_EEFEK[GlyGly (K)]ISASILER_.3	_EEFEK[GlyGly (K)]ISASILER_.2;_EEFEK[GlyGly (K)]ISASILER_.3	_EEFEK[GlyGly (K)]ISASILER_.2;_EEFEK[GlyGly (K)]ISASILER_.3	1	1	1	1	1	1	1	1	1	1	1	1	13272	29796.4	39724.2	56339.4	14115.3	44529.6
LOC_Os01g08560.1;LOC_Os01g08560.2	protein|DnaK family protein, putative, expressed;protein|DnaK family protein, putative, expressed	LOC_Os01g08560.1	1	GlyGly (K)	K	74	IKRLLGRKYSDPELQ	107437	93560.2	91278.7	99481.5	104003	95476.6	153700	146309	137872	143937	144836	143031	_K[GlyGly (K)]YSDPELQR_.2;_K[GlyGly (K)]YSDPELQR_.3	_K[GlyGly (K)]YSDPELQR_.2;_K[GlyGly (K)]YSDPELQR_.3	_K[GlyGly (K)]YSDPELQR_.2;_K[GlyGly (K)]YSDPELQR_.3	_K[GlyGly (K)]YSDPELQR_.2;_K[GlyGly (K)]YSDPELQR_.3	_K[GlyGly (K)]YSDPELQR_.2;_K[GlyGly (K)]YSDPELQR_.3	_K[GlyGly (K)]YSDPELQR_.2;_K[GlyGly (K)]YSDPELQR_.3	_K[GlyGly (K)]YSDPELQR_.2;_K[GlyGly (K)]YSDPELQR_.3	_K[GlyGly (K)]YSDPELQR_.2;_K[GlyGly (K)]YSDPELQR_.3	_K[GlyGly (K)]YSDPELQR_.2;_K[GlyGly (K)]YSDPELQR_.3	_K[GlyGly (K)]YSDPELQR_.2;_K[GlyGly (K)]YSDPELQR_.3	_K[GlyGly (K)]YSDPELQR_.2;_K[GlyGly (K)]YSDPELQR_.3	_K[GlyGly (K)]YSDPELQR_.2;_K[GlyGly (K)]YSDPELQR_.3	1	1	1	1	1	1	1	1	1	1	1	1	9533.11	22000.7	15188.3	17722.3	15698.2	30997.6
LOC_Os01g08560.1;LOC_Os01g08560.2	protein|DnaK family protein, putative, expressed;protein|DnaK family protein, putative, expressed	LOC_Os01g08560.2	1	GlyGly (K)	K	74	IKRLLGRKYSDPELQ	107437	93560.2	91278.7	99481.5	104003	95476.6	153700	146309	137872	143937	144836	143031	_K[GlyGly (K)]YSDPELQR_.2;_K[GlyGly (K)]YSDPELQR_.3	_K[GlyGly (K)]YSDPELQR_.2;_K[GlyGly (K)]YSDPELQR_.3	_K[GlyGly (K)]YSDPELQR_.2;_K[GlyGly (K)]YSDPELQR_.3	_K[GlyGly (K)]YSDPELQR_.2;_K[GlyGly (K)]YSDPELQR_.3	_K[GlyGly (K)]YSDPELQR_.2;_K[GlyGly (K)]YSDPELQR_.3	_K[GlyGly (K)]YSDPELQR_.2;_K[GlyGly (K)]YSDPELQR_.3	_K[GlyGly (K)]YSDPELQR_.2;_K[GlyGly (K)]YSDPELQR_.3	_K[GlyGly (K)]YSDPELQR_.2;_K[GlyGly (K)]YSDPELQR_.3	_K[GlyGly (K)]YSDPELQR_.2;_K[GlyGly (K)]YSDPELQR_.3	_K[GlyGly (K)]YSDPELQR_.2;_K[GlyGly (K)]YSDPELQR_.3	_K[GlyGly (K)]YSDPELQR_.2;_K[GlyGly (K)]YSDPELQR_.3	_K[GlyGly (K)]YSDPELQR_.2;_K[GlyGly (K)]YSDPELQR_.3	1	1	1	1	1	1	1	1	1	1	1	1	9533.11	22000.7	15188.3	17722.3	15698.2	30997.6
LOC_Os01g08560.1;LOC_Os01g08560.2	protein|DnaK family protein, putative, expressed;protein|DnaK family protein, putative, expressed	LOC_Os01g08560.1	1	GlyGly (K)	K	385	AILSPTFKVREFQVN	107437	93560.2	91278.7	99481.5	104003	95476.6	153700	146309	137872	143937	144836	143031	_GC[Carbamidomethyl (C)]ALEC[Carbamidomethyl (C)]AILSPTFK[GlyGly (K)]VR_.3;_GC[Carbamidomethyl (C)]ALEC[Carbamidomethyl (C)]AILSPTFK[GlyGly (K)]VR_.2	_GC[Carbamidomethyl (C)]ALEC[Carbamidomethyl (C)]AILSPTFK[GlyGly (K)]VR_.3;_GC[Carbamidomethyl (C)]ALEC[Carbamidomethyl (C)]AILSPTFK[GlyGly (K)]VR_.2	_GC[Carbamidomethyl (C)]ALEC[Carbamidomethyl (C)]AILSPTFK[GlyGly (K)]VR_.3;_GC[Carbamidomethyl (C)]ALEC[Carbamidomethyl (C)]AILSPTFK[GlyGly (K)]VR_.2	_GC[Carbamidomethyl (C)]ALEC[Carbamidomethyl (C)]AILSPTFK[GlyGly (K)]VR_.3;_GC[Carbamidomethyl (C)]ALEC[Carbamidomethyl (C)]AILSPTFK[GlyGly (K)]VR_.2	_GC[Carbamidomethyl (C)]ALEC[Carbamidomethyl (C)]AILSPTFK[GlyGly (K)]VR_.3;_GC[Carbamidomethyl (C)]ALEC[Carbamidomethyl (C)]AILSPTFK[GlyGly (K)]VR_.2	_GC[Carbamidomethyl (C)]ALEC[Carbamidomethyl (C)]AILSPTFK[GlyGly (K)]VR_.3;_GC[Carbamidomethyl (C)]ALEC[Carbamidomethyl (C)]AILSPTFK[GlyGly (K)]VR_.2	_GC[Carbamidomethyl (C)]ALEC[Carbamidomethyl (C)]AILSPTFK[GlyGly (K)]VR_.3;_GC[Carbamidomethyl (C)]ALEC[Carbamidomethyl (C)]AILSPTFK[GlyGly (K)]VR_.2	_GC[Carbamidomethyl (C)]ALEC[Carbamidomethyl (C)]AILSPTFK[GlyGly (K)]VR_.3;_GC[Carbamidomethyl (C)]ALEC[Carbamidomethyl (C)]AILSPTFK[GlyGly (K)]VR_.2	_GC[Carbamidomethyl (C)]ALEC[Carbamidomethyl (C)]AILSPTFK[GlyGly (K)]VR_.3;_GC[Carbamidomethyl (C)]ALEC[Carbamidomethyl (C)]AILSPTFK[GlyGly (K)]VR_.2	_GC[Carbamidomethyl (C)]ALEC[Carbamidomethyl (C)]AILSPTFK[GlyGly (K)]VR_.3;_GC[Carbamidomethyl (C)]ALEC[Carbamidomethyl (C)]AILSPTFK[GlyGly (K)]VR_.2	_GC[Carbamidomethyl (C)]ALEC[Carbamidomethyl (C)]AILSPTFK[GlyGly (K)]VR_.3;_GC[Carbamidomethyl (C)]ALEC[Carbamidomethyl (C)]AILSPTFK[GlyGly (K)]VR_.2	_GC[Carbamidomethyl (C)]ALEC[Carbamidomethyl (C)]AILSPTFK[GlyGly (K)]VR_.3;_GC[Carbamidomethyl (C)]ALEC[Carbamidomethyl (C)]AILSPTFK[GlyGly (K)]VR_.2	1	1	1	1	1	1	1	1	1	1	1	1	19038	18764.3	16654.1	33148.7	7627.03	15846
LOC_Os01g08560.1;LOC_Os01g08560.2	protein|DnaK family protein, putative, expressed;protein|DnaK family protein, putative, expressed	LOC_Os01g08560.2	1	GlyGly (K)	K	385	AILSPTFKVREFQVN	107437	93560.2	91278.7	99481.5	104003	95476.6	153700	146309	137872	143937	144836	143031	_GC[Carbamidomethyl (C)]ALEC[Carbamidomethyl (C)]AILSPTFK[GlyGly (K)]VR_.3;_GC[Carbamidomethyl (C)]ALEC[Carbamidomethyl (C)]AILSPTFK[GlyGly (K)]VR_.2	_GC[Carbamidomethyl (C)]ALEC[Carbamidomethyl (C)]AILSPTFK[GlyGly (K)]VR_.3;_GC[Carbamidomethyl (C)]ALEC[Carbamidomethyl (C)]AILSPTFK[GlyGly (K)]VR_.2	_GC[Carbamidomethyl (C)]ALEC[Carbamidomethyl (C)]AILSPTFK[GlyGly (K)]VR_.3;_GC[Carbamidomethyl (C)]ALEC[Carbamidomethyl (C)]AILSPTFK[GlyGly (K)]VR_.2	_GC[Carbamidomethyl (C)]ALEC[Carbamidomethyl (C)]AILSPTFK[GlyGly (K)]VR_.3;_GC[Carbamidomethyl (C)]ALEC[Carbamidomethyl (C)]AILSPTFK[GlyGly (K)]VR_.2	_GC[Carbamidomethyl (C)]ALEC[Carbamidomethyl (C)]AILSPTFK[GlyGly (K)]VR_.3;_GC[Carbamidomethyl (C)]ALEC[Carbamidomethyl (C)]AILSPTFK[GlyGly (K)]VR_.2	_GC[Carbamidomethyl (C)]ALEC[Carbamidomethyl (C)]AILSPTFK[GlyGly (K)]VR_.3;_GC[Carbamidomethyl (C)]ALEC[Carbamidomethyl (C)]AILSPTFK[GlyGly (K)]VR_.2	_GC[Carbamidomethyl (C)]ALEC[Carbamidomethyl (C)]AILSPTFK[GlyGly (K)]VR_.3;_GC[Carbamidomethyl (C)]ALEC[Carbamidomethyl (C)]AILSPTFK[GlyGly (K)]VR_.2	_GC[Carbamidomethyl (C)]ALEC[Carbamidomethyl (C)]AILSPTFK[GlyGly (K)]VR_.3;_GC[Carbamidomethyl (C)]ALEC[Carbamidomethyl (C)]AILSPTFK[GlyGly (K)]VR_.2	_GC[Carbamidomethyl (C)]ALEC[Carbamidomethyl (C)]AILSPTFK[GlyGly (K)]VR_.3;_GC[Carbamidomethyl (C)]ALEC[Carbamidomethyl (C)]AILSPTFK[GlyGly (K)]VR_.2	_GC[Carbamidomethyl (C)]ALEC[Carbamidomethyl (C)]AILSPTFK[GlyGly (K)]VR_.3;_GC[Carbamidomethyl (C)]ALEC[Carbamidomethyl (C)]AILSPTFK[GlyGly (K)]VR_.2	_GC[Carbamidomethyl (C)]ALEC[Carbamidomethyl (C)]AILSPTFK[GlyGly (K)]VR_.3;_GC[Carbamidomethyl (C)]ALEC[Carbamidomethyl (C)]AILSPTFK[GlyGly (K)]VR_.2	_GC[Carbamidomethyl (C)]ALEC[Carbamidomethyl (C)]AILSPTFK[GlyGly (K)]VR_.3;_GC[Carbamidomethyl (C)]ALEC[Carbamidomethyl (C)]AILSPTFK[GlyGly (K)]VR_.2	1	1	1	1	1	1	1	1	1	1	1	1	19038	18764.3	16654.1	33148.7	7627.03	15846
LOC_Os01g08560.1;LOC_Os01g08560.2	protein|DnaK family protein, putative, expressed;protein|DnaK family protein, putative, expressed	LOC_Os01g08560.1	1	GlyGly (K)	K	680	AKLEELKKVGGPIEA	107437	93560.2	91278.7	99481.5	104003	95476.6	153700	146309	137872	143937	144836	143031	_K[GlyGly (K)]VGGPIEAR_.2	_K[GlyGly (K)]VGGPIEAR_.2	_K[GlyGly (K)]VGGPIEAR_.2	_K[GlyGly (K)]VGGPIEAR_.2	_K[GlyGly (K)]VGGPIEAR_.2	_K[GlyGly (K)]VGGPIEAR_.2	_K[GlyGly (K)]VGGPIEAR_.2	_K[GlyGly (K)]VGGPIEAR_.2	_K[GlyGly (K)]VGGPIEAR_.2	_K[GlyGly (K)]VGGPIEAR_.2	_K[GlyGly (K)]VGGPIEAR_.2	_K[GlyGly (K)]VGGPIEAR_.2	1	1	1	1	1	1	1	1	1	1	1	1	18614.8	22410	22067.4	25602	34629.7	27792.3
LOC_Os01g08560.1;LOC_Os01g08560.2	protein|DnaK family protein, putative, expressed;protein|DnaK family protein, putative, expressed	LOC_Os01g08560.2	1	GlyGly (K)	K	680	AKLEELKKVGGPIEA	107437	93560.2	91278.7	99481.5	104003	95476.6	153700	146309	137872	143937	144836	143031	_K[GlyGly (K)]VGGPIEAR_.2	_K[GlyGly (K)]VGGPIEAR_.2	_K[GlyGly (K)]VGGPIEAR_.2	_K[GlyGly (K)]VGGPIEAR_.2	_K[GlyGly (K)]VGGPIEAR_.2	_K[GlyGly (K)]VGGPIEAR_.2	_K[GlyGly (K)]VGGPIEAR_.2	_K[GlyGly (K)]VGGPIEAR_.2	_K[GlyGly (K)]VGGPIEAR_.2	_K[GlyGly (K)]VGGPIEAR_.2	_K[GlyGly (K)]VGGPIEAR_.2	_K[GlyGly (K)]VGGPIEAR_.2	1	1	1	1	1	1	1	1	1	1	1	1	18614.8	22410	22067.4	25602	34629.7	27792.3
LOC_Os01g08560.1;LOC_Os01g08560.2	protein|DnaK family protein, putative, expressed;protein|DnaK family protein, putative, expressed	LOC_Os01g08560.1	1	GlyGly (K)	K	61	ASSTMNPKNSVSQIK	107437	93560.2	91278.7	99481.5	104003	95476.6	153700	146309	137872	143937	144836	143031	_FIGTAGAASSTM[Oxidation (M)]NPK[GlyGly (K)]NSVSQIK_.3	_FIGTAGAASSTM[Oxidation (M)]NPK[GlyGly (K)]NSVSQIK_.3	_FIGTAGAASSTM[Oxidation (M)]NPK[GlyGly (K)]NSVSQIK_.3	_FIGTAGAASSTM[Oxidation (M)]NPK[GlyGly (K)]NSVSQIK_.3	_FIGTAGAASSTM[Oxidation (M)]NPK[GlyGly (K)]NSVSQIK_.3	_FIGTAGAASSTM[Oxidation (M)]NPK[GlyGly (K)]NSVSQIK_.3	_FIGTAGAASSTM[Oxidation (M)]NPK[GlyGly (K)]NSVSQIK_.3	_FIGTAGAASSTM[Oxidation (M)]NPK[GlyGly (K)]NSVSQIK_.3	_FIGTAGAASSTM[Oxidation (M)]NPK[GlyGly (K)]NSVSQIK_.3	_FIGTAGAASSTM[Oxidation (M)]NPK[GlyGly (K)]NSVSQIK_.3	_FIGTAGAASSTM[Oxidation (M)]NPK[GlyGly (K)]NSVSQIK_.3		1	1	1	1	1	1	1	1	1	1	1	1	6561.89	7107.34	8202.84	9933.91	4476.83	12219.9
LOC_Os01g08560.1;LOC_Os01g08560.2	protein|DnaK family protein, putative, expressed;protein|DnaK family protein, putative, expressed	LOC_Os01g08560.2	1	GlyGly (K)	K	61	ASSTMNPKNSVSQIK	107437	93560.2	91278.7	99481.5	104003	95476.6	153700	146309	137872	143937	144836	143031	_FIGTAGAASSTM[Oxidation (M)]NPK[GlyGly (K)]NSVSQIK_.3	_FIGTAGAASSTM[Oxidation (M)]NPK[GlyGly (K)]NSVSQIK_.3	_FIGTAGAASSTM[Oxidation (M)]NPK[GlyGly (K)]NSVSQIK_.3	_FIGTAGAASSTM[Oxidation (M)]NPK[GlyGly (K)]NSVSQIK_.3	_FIGTAGAASSTM[Oxidation (M)]NPK[GlyGly (K)]NSVSQIK_.3	_FIGTAGAASSTM[Oxidation (M)]NPK[GlyGly (K)]NSVSQIK_.3	_FIGTAGAASSTM[Oxidation (M)]NPK[GlyGly (K)]NSVSQIK_.3	_FIGTAGAASSTM[Oxidation (M)]NPK[GlyGly (K)]NSVSQIK_.3	_FIGTAGAASSTM[Oxidation (M)]NPK[GlyGly (K)]NSVSQIK_.3	_FIGTAGAASSTM[Oxidation (M)]NPK[GlyGly (K)]NSVSQIK_.3	_FIGTAGAASSTM[Oxidation (M)]NPK[GlyGly (K)]NSVSQIK_.3		1	1	1	1	1	1	1	1	1	1	1	1	6561.89	7107.34	8202.84	9933.91	4476.83	12219.9
LOC_Os01g08560.1;LOC_Os01g08560.2	protein|DnaK family protein, putative, expressed;protein|DnaK family protein, putative, expressed	LOC_Os01g08560.1	1	GlyGly (K)	K	730	IEMEEKQKVINQCSE	107437	93560.2	91278.7	99481.5	104003	95476.6	153700	146309	137872	143937	144836	143031	_QK[GlyGly (K)]VINQC[Carbamidomethyl (C)]SEAEVWLR_.3	_QK[GlyGly (K)]VINQC[Carbamidomethyl (C)]SEAEVWLR_.3	_QK[GlyGly (K)]VINQC[Carbamidomethyl (C)]SEAEVWLR_.3	_QK[GlyGly (K)]VINQC[Carbamidomethyl (C)]SEAEVWLR_.3	_QK[GlyGly (K)]VINQC[Carbamidomethyl (C)]SEAEVWLR_.3	_QK[GlyGly (K)]VINQC[Carbamidomethyl (C)]SEAEVWLR_.3	_QK[GlyGly (K)]VINQC[Carbamidomethyl (C)]SEAEVWLR_.3	_QK[GlyGly (K)]VINQC[Carbamidomethyl (C)]SEAEVWLR_.3	_QK[GlyGly (K)]VINQC[Carbamidomethyl (C)]SEAEVWLR_.3	_QK[GlyGly (K)]VINQC[Carbamidomethyl (C)]SEAEVWLR_.3	_QK[GlyGly (K)]VINQC[Carbamidomethyl (C)]SEAEVWLR_.3		1	1	1	1	1	1	1	1	1	1	1	1	2774.45	2629.06	1176.59	3465.88	2494.62	1123.59
LOC_Os01g08560.1;LOC_Os01g08560.2	protein|DnaK family protein, putative, expressed;protein|DnaK family protein, putative, expressed	LOC_Os01g08560.2	1	GlyGly (K)	K	730	IEMEEKQKVINQCSE	107437	93560.2	91278.7	99481.5	104003	95476.6	153700	146309	137872	143937	144836	143031	_QK[GlyGly (K)]VINQC[Carbamidomethyl (C)]SEAEVWLR_.3	_QK[GlyGly (K)]VINQC[Carbamidomethyl (C)]SEAEVWLR_.3	_QK[GlyGly (K)]VINQC[Carbamidomethyl (C)]SEAEVWLR_.3	_QK[GlyGly (K)]VINQC[Carbamidomethyl (C)]SEAEVWLR_.3	_QK[GlyGly (K)]VINQC[Carbamidomethyl (C)]SEAEVWLR_.3	_QK[GlyGly (K)]VINQC[Carbamidomethyl (C)]SEAEVWLR_.3	_QK[GlyGly (K)]VINQC[Carbamidomethyl (C)]SEAEVWLR_.3	_QK[GlyGly (K)]VINQC[Carbamidomethyl (C)]SEAEVWLR_.3	_QK[GlyGly (K)]VINQC[Carbamidomethyl (C)]SEAEVWLR_.3	_QK[GlyGly (K)]VINQC[Carbamidomethyl (C)]SEAEVWLR_.3	_QK[GlyGly (K)]VINQC[Carbamidomethyl (C)]SEAEVWLR_.3		1	1	1	1	1	1	1	1	1	1	1	1	2774.45	2629.06	1176.59	3465.88	2494.62	1123.59
LOC_Os01g08560.1;LOC_Os01g08560.2	protein|DnaK family protein, putative, expressed;protein|DnaK family protein, putative, expressed	LOC_Os01g08560.1	1	GlyGly (K)	K	32	VVLNEESKRETPAIV	107437	93560.2	91278.7	99481.5	104003	95476.6	153700	146309	137872	143937	144836	143031	_GIDVVLNEESK[GlyGly (K)]R_.2;_GIDVVLNEESK[GlyGly (K)]R_.3	_GIDVVLNEESK[GlyGly (K)]R_.2	_GIDVVLNEESK[GlyGly (K)]R_.2	_GIDVVLNEESK[GlyGly (K)]R_.2	_GIDVVLNEESK[GlyGly (K)]R_.2	_GIDVVLNEESK[GlyGly (K)]R_.2;_GIDVVLNEESK[GlyGly (K)]R_.3	_GIDVVLNEESK[GlyGly (K)]R_.2;_GIDVVLNEESK[GlyGly (K)]R_.3	_GIDVVLNEESK[GlyGly (K)]R_.2;_GIDVVLNEESK[GlyGly (K)]R_.3	_GIDVVLNEESK[GlyGly (K)]R_.2;_GIDVVLNEESK[GlyGly (K)]R_.3	_GIDVVLNEESK[GlyGly (K)]R_.2;_GIDVVLNEESK[GlyGly (K)]R_.3	_GIDVVLNEESK[GlyGly (K)]R_.2;_GIDVVLNEESK[GlyGly (K)]R_.3	_GIDVVLNEESK[GlyGly (K)]R_.2;_GIDVVLNEESK[GlyGly (K)]R_.3	1	1	1	1	1	1	1	1	1	1	1	1	10437.7	11246.8	11873.9	16924.6	9827.27	18499.4
LOC_Os01g08560.1;LOC_Os01g08560.2	protein|DnaK family protein, putative, expressed;protein|DnaK family protein, putative, expressed	LOC_Os01g08560.2	1	GlyGly (K)	K	32	VVLNEESKRETPAIV	107437	93560.2	91278.7	99481.5	104003	95476.6	153700	146309	137872	143937	144836	143031	_GIDVVLNEESK[GlyGly (K)]R_.2;_GIDVVLNEESK[GlyGly (K)]R_.3	_GIDVVLNEESK[GlyGly (K)]R_.2	_GIDVVLNEESK[GlyGly (K)]R_.2	_GIDVVLNEESK[GlyGly (K)]R_.2	_GIDVVLNEESK[GlyGly (K)]R_.2	_GIDVVLNEESK[GlyGly (K)]R_.2;_GIDVVLNEESK[GlyGly (K)]R_.3	_GIDVVLNEESK[GlyGly (K)]R_.2;_GIDVVLNEESK[GlyGly (K)]R_.3	_GIDVVLNEESK[GlyGly (K)]R_.2;_GIDVVLNEESK[GlyGly (K)]R_.3	_GIDVVLNEESK[GlyGly (K)]R_.2;_GIDVVLNEESK[GlyGly (K)]R_.3	_GIDVVLNEESK[GlyGly (K)]R_.2;_GIDVVLNEESK[GlyGly (K)]R_.3	_GIDVVLNEESK[GlyGly (K)]R_.2;_GIDVVLNEESK[GlyGly (K)]R_.3	_GIDVVLNEESK[GlyGly (K)]R_.2;_GIDVVLNEESK[GlyGly (K)]R_.3	1	1	1	1	1	1	1	1	1	1	1	1	10437.7	11246.8	11873.9	16924.6	9827.27	18499.4
LOC_Os01g08560.1;LOC_Os01g08560.2	protein|DnaK family protein, putative, expressed;protein|DnaK family protein, putative, expressed	LOC_Os01g08560.1	1	GlyGly (K)	K	240	DFDEVLFKHFAAKFK	107437	93560.2	91278.7	99481.5	104003	95476.6	153700	146309	137872	143937	144836	143031	_DFDEVLFK[GlyGly (K)]HFAAK_.2;_DFDEVLFK[GlyGly (K)]HFAAK_.3	_DFDEVLFK[GlyGly (K)]HFAAK_.2		_DFDEVLFK[GlyGly (K)]HFAAK_.3	_DFDEVLFK[GlyGly (K)]HFAAK_.2	_DFDEVLFK[GlyGly (K)]HFAAK_.2	_DFDEVLFK[GlyGly (K)]HFAAK_.2;_DFDEVLFK[GlyGly (K)]HFAAK_.3	_DFDEVLFK[GlyGly (K)]HFAAK_.2;_DFDEVLFK[GlyGly (K)]HFAAK_.3	_DFDEVLFK[GlyGly (K)]HFAAK_.2	_DFDEVLFK[GlyGly (K)]HFAAK_.2;_DFDEVLFK[GlyGly (K)]HFAAK_.3	_DFDEVLFK[GlyGly (K)]HFAAK_.2;_DFDEVLFK[GlyGly (K)]HFAAK_.3		1	1	1	1	1	1	1	1	1	1	1	1	1523.79	1237.94	0	3018.49	665.784	2318.78
LOC_Os01g08560.1;LOC_Os01g08560.2	protein|DnaK family protein, putative, expressed;protein|DnaK family protein, putative, expressed	LOC_Os01g08560.2	1	GlyGly (K)	K	240	DFDEVLFKHFAAKFK	107437	93560.2	91278.7	99481.5	104003	95476.6	153700	146309	137872	143937	144836	143031	_DFDEVLFK[GlyGly (K)]HFAAK_.2;_DFDEVLFK[GlyGly (K)]HFAAK_.3	_DFDEVLFK[GlyGly (K)]HFAAK_.2		_DFDEVLFK[GlyGly (K)]HFAAK_.3	_DFDEVLFK[GlyGly (K)]HFAAK_.2	_DFDEVLFK[GlyGly (K)]HFAAK_.2	_DFDEVLFK[GlyGly (K)]HFAAK_.2;_DFDEVLFK[GlyGly (K)]HFAAK_.3	_DFDEVLFK[GlyGly (K)]HFAAK_.2;_DFDEVLFK[GlyGly (K)]HFAAK_.3	_DFDEVLFK[GlyGly (K)]HFAAK_.2	_DFDEVLFK[GlyGly (K)]HFAAK_.2;_DFDEVLFK[GlyGly (K)]HFAAK_.3	_DFDEVLFK[GlyGly (K)]HFAAK_.2;_DFDEVLFK[GlyGly (K)]HFAAK_.3		1	1	1	1	1	1	1	1	1	1	1	1	1523.79	1237.94	0	3018.49	665.784	2318.78
LOC_Os01g08650.1	protein|expressed protein	LOC_Os01g08650.1	1	GlyGly (K)	K	440	QRAEEAGKVGASAKG	2919.49	1497.03	1950.07	1993.29	1114.87	1812.49	3304.57	1317.2	5366.48	3232.09	2959.32	5364.73	_AEEAGK[GlyGly (K)]VGASAK_.2	_AEEAGK[GlyGly (K)]VGASAK_.2;_AEEAGK[GlyGly (K)]VGASAK_.3	_AEEAGK[GlyGly (K)]VGASAK_.2;_AEEAGK[GlyGly (K)]VGASAK_.3	_AEEAGK[GlyGly (K)]VGASAK_.2	_AEEAGK[GlyGly (K)]VGASAK_.2	_AEEAGK[GlyGly (K)]VGASAK_.2	_AEEAGK[GlyGly (K)]VGASAK_.2	_AEEAGK[GlyGly (K)]VGASAK_.2	_AEEAGK[GlyGly (K)]VGASAK_.2;_AEEAGK[GlyGly (K)]VGASAK_.3	_AEEAGK[GlyGly (K)]VGASAK_.2	_AEEAGK[GlyGly (K)]VGASAK_.2;_AEEAGK[GlyGly (K)]VGASAK_.3	_AEEAGK[GlyGly (K)]VGASAK_.2;_AEEAGK[GlyGly (K)]VGASAK_.3	1	1	1	1	1	1	1	1	1	1	1	1	3508.26	4028.69	4010.16	2395.28	1339.71	2178.02
LOC_Os01g08860.1	protein|hsp20/alpha crystallin family protein, putative, expressed	LOC_Os01g08860.1	1	GlyGly (K)	K	58	AATPADVKDLPGAYA	451.862	1088.17	1051.02	1277.53	1510.48	3476.92	60879.1	55831.6	61199.6	88249.4	97204.2	82185.9		_AM[Oxidation (M)]AATPADVK[GlyGly (K)]DLPGAYAFVVDM[Oxidation (M)]PGLK_.3	_AM[Oxidation (M)]AATPADVK[GlyGly (K)]DLPGAYAFVVDM[Oxidation (M)]PGLK_.3		_AM[Oxidation (M)]AATPADVK[GlyGly (K)]DLPGAYAFVVDM[Oxidation (M)]PGLK_.3		_AM[Oxidation (M)]AATPADVK[GlyGly (K)]DLPGAYAFVVDM[Oxidation (M)]PGLK_.3	_AM[Oxidation (M)]AATPADVK[GlyGly (K)]DLPGAYAFVVDM[Oxidation (M)]PGLK_.3	_AM[Oxidation (M)]AATPADVK[GlyGly (K)]DLPGAYAFVVDM[Oxidation (M)]PGLK_.3	_AM[Oxidation (M)]AATPADVK[GlyGly (K)]DLPGAYAFVVDM[Oxidation (M)]PGLK_.3	_AM[Oxidation (M)]AATPADVK[GlyGly (K)]DLPGAYAFVVDM[Oxidation (M)]PGLK_.3	_AM[Oxidation (M)]AATPADVK[GlyGly (K)]DLPGAYAFVVDM[Oxidation (M)]PGLK_.3	1	1	1	1	1	1	1	1	1	1	1	1	0	2138.79	1022.82	0	2396.81	0
LOC_Os01g08860.1	protein|hsp20/alpha crystallin family protein, putative, expressed	LOC_Os01g08860.1	1	GlyGly (K)	K	164	KPKTIEVKVA_____	451.862	1088.17	1051.02	1277.53	1510.48	3476.92	60879.1	55831.6	61199.6	88249.4	97204.2	82185.9					_TIEVK[GlyGly (K)]VA_.1		_TIEVK[GlyGly (K)]VA_.1	_TIEVK[GlyGly (K)]VA_.1	_TIEVK[GlyGly (K)]VA_.1	_TIEVK[GlyGly (K)]VA_.1	_TIEVK[GlyGly (K)]VA_.1	_TIEVK[GlyGly (K)]VA_.1	1	1	1	1	1	1	1	1	1	1	1	1	0	0	0	0	16707.6	0
LOC_Os01g08860.1	protein|hsp20/alpha crystallin family protein, putative, expressed	LOC_Os01g08860.1	1	GlyGly (K)	K	108	EEKEESCKYLRMERR	451.862	1088.17	1051.02	1277.53	1510.48	3476.92	60879.1	55831.6	61199.6	88249.4	97204.2	82185.9	_GGGEEEKEESC[Carbamidomethyl (C)]K[GlyGly (K)]YLR_.3						_GGGEEEKEESC[Carbamidomethyl (C)]K[GlyGly (K)]YLR_.3;_EESC[Carbamidomethyl (C)]K[GlyGly (K)]YLR_.2	_EESC[Carbamidomethyl (C)]K[GlyGly (K)]YLR_.2	_GGGEEEKEESC[Carbamidomethyl (C)]K[GlyGly (K)]YLR_.3;_EESC[Carbamidomethyl (C)]K[GlyGly (K)]YLR_.2	_GGGEEEKEESC[Carbamidomethyl (C)]K[GlyGly (K)]YLR_.3;_EESC[Carbamidomethyl (C)]K[GlyGly (K)]YLR_.2	_GGGEEEKEESC[Carbamidomethyl (C)]K[GlyGly (K)]YLR_.3;_EESC[Carbamidomethyl (C)]K[GlyGly (K)]YLR_.2	_GGGEEEKEESC[Carbamidomethyl (C)]K[GlyGly (K)]YLR_.3;_EESC[Carbamidomethyl (C)]K[GlyGly (K)]YLR_.2	1	1	1	1	1	1	1	1	1	1	1	1	937.301	0	0	0	0	0
LOC_Os01g08860.1	protein|hsp20/alpha crystallin family protein, putative, expressed	LOC_Os01g08860.1	1	GlyGly (K)	K	79	GLKSSDIKVQVEEER	451.862	1088.17	1051.02	1277.53	1510.48	3476.92	60879.1	55831.6	61199.6	88249.4	97204.2	82185.9	_SSDIK[GlyGly (K)]VQVEEER_.2	_SSDIK[GlyGly (K)]VQVEEER_.2	_SSDIK[GlyGly (K)]VQVEEER_.2	_SSDIK[GlyGly (K)]VQVEEER_.2	_SSDIK[GlyGly (K)]VQVEEER_.2	_SSDIK[GlyGly (K)]VQVEEER_.2	_SSDIK[GlyGly (K)]VQVEEER_.2;_SSDIK[GlyGly (K)]VQVEEER_.3	_SSDIK[GlyGly (K)]VQVEEER_.2;_SSDIK[GlyGly (K)]VQVEEER_.3	_SSDIK[GlyGly (K)]VQVEEER_.2;_SSDIK[GlyGly (K)]VQVEEER_.3	_SSDIK[GlyGly (K)]VQVEEER_.2;_SSDIK[GlyGly (K)]VQVEEER_.3	_SSDIK[GlyGly (K)]VQVEEER_.2;_SSDIK[GlyGly (K)]VQVEEER_.3	_SSDIK[GlyGly (K)]VQVEEER_.2;_SSDIK[GlyGly (K)]VQVEEER_.3	1	1	1	1	1	1	1	1	1	1	1	1	159.954	615.179	715.237	784.57	354.778	2135.27
LOC_Os01g08860.1	protein|hsp20/alpha crystallin family protein, putative, expressed	LOC_Os01g08860.1	1	GlyGly (K)	K	157	LPPPEPKKPKTIEVK	451.862	1088.17	1051.02	1277.53	1510.48	3476.92	60879.1	55831.6	61199.6	88249.4	97204.2	82185.9										_LPPPEPKK[GlyGly (K)]PK_.2			0.515424	0.5	0.5	0.5	0.5	0.5	0.630798	0.5	0.5	0.781435	0.5	0.5	0	0	0	0	0	0
LOC_Os01g08860.1	protein|hsp20/alpha crystallin family protein, putative, expressed	LOC_Os01g08860.1	1	GlyGly (K)	K	156	KLPPPEPKKPKTIEV	451.862	1088.17	1051.02	1277.53	1510.48	3476.92	60879.1	55831.6	61199.6	88249.4	97204.2	82185.9													0.497073	0.5	0.5	0.5	0.5	0.5	0.5	0.640892	0.5	0.561866	0.5	0.5	0	0	0	0	0	0
LOC_Os01g08970.1	protein|SSRP1-like FACT complex subunit, putative, expressed	LOC_Os01g08970.1	1	GlyGly (K)	K	334	LRGLSGAKVTRPGSF	21292.2	19360.1	22267.3	23746.6	21746.7	25942.9	27568	23400.4	34608.2	30599.3	29296.5	42823.1	_GLSGAK[GlyGly (K)]VTR_.2	_GLSGAK[GlyGly (K)]VTR_.2	_GLSGAK[GlyGly (K)]VTR_.2	_GLSGAK[GlyGly (K)]VTR_.2	_GLSGAK[GlyGly (K)]VTR_.2	_GLSGAK[GlyGly (K)]VTR_.2	_GLSGAK[GlyGly (K)]VTR_.2	_GLSGAK[GlyGly (K)]VTR_.2	_GLSGAK[GlyGly (K)]VTR_.2	_GLSGAK[GlyGly (K)]VTR_.2	_GLSGAK[GlyGly (K)]VTR_.2	_GLSGAK[GlyGly (K)]VTR_.2	1	1	1	1	1	1	1	1	1	1	1	1	29687.3	21642.9	26976.7	47064.4	43199	41541.8
LOC_Os01g08970.1	protein|SSRP1-like FACT complex subunit, putative, expressed	LOC_Os01g08970.1	1	GlyGly (K)	K	306	TKEVLAEKYKDRLEE	21292.2	19360.1	22267.3	23746.6	21746.7	25942.9	27568	23400.4	34608.2	30599.3	29296.5	42823.1	_EVLAEK[GlyGly (K)]YK_.2	_EVLAEK[GlyGly (K)]YK_.2	_EVLAEK[GlyGly (K)]YK_.2	_EVLAEK[GlyGly (K)]YK_.2	_EVLAEK[GlyGly (K)]YK_.2	_EVLAEK[GlyGly (K)]YK_.2	_EVLAEK[GlyGly (K)]YK_.2	_EVLAEK[GlyGly (K)]YK_.2	_EVLAEK[GlyGly (K)]YK_.2	_EVLAEK[GlyGly (K)]YK_.2	_EVLAEK[GlyGly (K)]YK_.2	_EVLAEK[GlyGly (K)]YK_.2	1	1	1	1	1	1	1	1	1	1	1	1	6839.02	6059.12	6268.45	7804.5	7081.38	8404.07
LOC_Os01g08970.1	protein|SSRP1-like FACT complex subunit, putative, expressed	LOC_Os01g08970.1	1	GlyGly (K)	K	39	WKRQGGGKTIEIEKS	21292.2	19360.1	22267.3	23746.6	21746.7	25942.9	27568	23400.4	34608.2	30599.3	29296.5	42823.1	_QGGGK[GlyGly (K)]TIEIEK_.2	_QGGGK[GlyGly (K)]TIEIEK_.2	_QGGGK[GlyGly (K)]TIEIEK_.2	_QGGGK[GlyGly (K)]TIEIEK_.2	_QGGGK[GlyGly (K)]TIEIEK_.2	_QGGGK[GlyGly (K)]TIEIEK_.2	_QGGGK[GlyGly (K)]TIEIEK_.2	_QGGGK[GlyGly (K)]TIEIEK_.2	_QGGGK[GlyGly (K)]TIEIEK_.2	_QGGGK[GlyGly (K)]TIEIEK_.2		_QGGGK[GlyGly (K)]TIEIEK_.2	1	1	1	1	1	1	1	1	1	1	1	1	22743.8	26863.4	24916	26219.7	18328.7	23833.6
LOC_Os01g08970.1	protein|SSRP1-like FACT complex subunit, putative, expressed	LOC_Os01g08970.1	1	GlyGly (K)	K	618	VDKKRYEKESAVYRG	21292.2	19360.1	22267.3	23746.6	21746.7	25942.9	27568	23400.4	34608.2	30599.3	29296.5	42823.1	_YEK[GlyGly (K)]ESAVYR_.2	_YEK[GlyGly (K)]ESAVYR_.2	_YEK[GlyGly (K)]ESAVYR_.2;_YEK[GlyGly (K)]ESAVYR_.3	_YEK[GlyGly (K)]ESAVYR_.2;_YEK[GlyGly (K)]ESAVYR_.3	_YEK[GlyGly (K)]ESAVYR_.2;_YEK[GlyGly (K)]ESAVYR_.3	_YEK[GlyGly (K)]ESAVYR_.2;_YEK[GlyGly (K)]ESAVYR_.3	_YEK[GlyGly (K)]ESAVYR_.2	_YEK[GlyGly (K)]ESAVYR_.2;_YEK[GlyGly (K)]ESAVYR_.3	_YEK[GlyGly (K)]ESAVYR_.2	_YEK[GlyGly (K)]ESAVYR_.2;_YEK[GlyGly (K)]ESAVYR_.3	_YEK[GlyGly (K)]ESAVYR_.2;_YEK[GlyGly (K)]ESAVYR_.3	_YEK[GlyGly (K)]ESAVYR_.2;_YEK[GlyGly (K)]ESAVYR_.3	1	1	1	1	1	1	1	1	1	1	1	1	8001	10422.8	16116.1	14773.1	26145.1	15361.2
LOC_Os01g08970.1	protein|SSRP1-like FACT complex subunit, putative, expressed	LOC_Os01g08970.1	1	GlyGly (K)	K	67	YQLGVRTKDGLFYKF	21292.2	19360.1	22267.3	23746.6	21746.7	25942.9	27568	23400.4	34608.2	30599.3	29296.5	42823.1	_TK[GlyGly (K)]DGLFYK_.2		_TK[GlyGly (K)]DGLFYK_.2	_TK[GlyGly (K)]DGLFYK_.2	_TK[GlyGly (K)]DGLFYK_.2	_TK[GlyGly (K)]DGLFYK_.2	_TK[GlyGly (K)]DGLFYK_.2	_TK[GlyGly (K)]DGLFYK_.2	_TK[GlyGly (K)]DGLFYK_.2	_TK[GlyGly (K)]DGLFYK_.2	_TK[GlyGly (K)]DGLFYK_.2	_TK[GlyGly (K)]DGLFYK_.2	1	1	1	1	1	1	1	1	1	1	1	1	1724.84	0	3517.04	3908.84	3219.85	4003.96
LOC_Os01g08970.1	protein|SSRP1-like FACT complex subunit, putative, expressed	LOC_Os01g08970.1	1	GlyGly (K)	K	300	ERNLALTKEVLAEKY	21292.2	19360.1	22267.3	23746.6	21746.7	25942.9	27568	23400.4	34608.2	30599.3	29296.5	42823.1	_NLALTK[GlyGly (K)]EVLAEK_.2;_NLALTK[GlyGly (K)]EVLAEK_.3	_NLALTK[GlyGly (K)]EVLAEK_.2	_NLALTK[GlyGly (K)]EVLAEK_.2;_NLALTK[GlyGly (K)]EVLAEK_.3	_NLALTK[GlyGly (K)]EVLAEK_.2	_NLALTK[GlyGly (K)]EVLAEK_.2	_NLALTK[GlyGly (K)]EVLAEK_.2	_NLALTK[GlyGly (K)]EVLAEK_.2	_NLALTK[GlyGly (K)]EVLAEK_.2;_NLALTK[GlyGly (K)]EVLAEK_.3	_NLALTK[GlyGly (K)]EVLAEK_.2;_NLALTK[GlyGly (K)]EVLAEK_.3	_NLALTK[GlyGly (K)]EVLAEK_.2;_NLALTK[GlyGly (K)]EVLAEK_.3	_NLALTK[GlyGly (K)]EVLAEK_.2	_NLALTK[GlyGly (K)]EVLAEK_.2;_NLALTK[GlyGly (K)]EVLAEK_.3	1	1	1	1	1	1	1	1	1	1	1	1	12773.1	17819.7	19053.5	11450.3	10711.7	25167.5
LOC_Os01g09000.1	protein|glutaminyl-tRNA synthetase, putative, expressed	LOC_Os01g09000.1	1	GlyGly (K)	K	195	KTDADNVKPVKKKKE	15156.9	12353.4	13453.8	15064.6	18512.9	15382.7	17769.4	15427.7	16458.8	14948.6	18447.4	17845.7	_TDADNVK[GlyGly (K)]PVK_.2	_TDADNVK[GlyGly (K)]PVK_.2	_TDADNVK[GlyGly (K)]PVK_.2	_TDADNVK[GlyGly (K)]PVK_.2	_TDADNVK[GlyGly (K)]PVK_.2	_TDADNVK[GlyGly (K)]PVK_.2	_TDADNVK[GlyGly (K)]PVK_.2	_TDADNVK[GlyGly (K)]PVK_.2	_TDADNVK[GlyGly (K)]PVK_.2	_TDADNVK[GlyGly (K)]PVK_.2	_TDADNVK[GlyGly (K)]PVK_.2	_TDADNVK[GlyGly (K)]PVK_.2	1	1	1	1	1	1	1	1	1	1	1	1	10491.6	13400.9	15419.2	17975.3	16716.5	19368.1
LOC_Os01g09000.1	protein|glutaminyl-tRNA synthetase, putative, expressed	LOC_Os01g09000.1	1	GlyGly (K)	K	577	HIREELNKTASRAMV	15156.9	12353.4	13453.8	15064.6	18512.9	15382.7	17769.4	15427.7	16458.8	14948.6	18447.4	17845.7	_EELNK[GlyGly (K)]TASR_.2	_EELNK[GlyGly (K)]TASR_.2	_EELNK[GlyGly (K)]TASR_.2	_EELNK[GlyGly (K)]TASR_.2	_EELNK[GlyGly (K)]TASR_.2	_EELNK[GlyGly (K)]TASR_.2	_EELNK[GlyGly (K)]TASR_.2	_EELNK[GlyGly (K)]TASR_.2	_EELNK[GlyGly (K)]TASR_.2	_EELNK[GlyGly (K)]TASR_.2	_EELNK[GlyGly (K)]TASR_.2	_EELNK[GlyGly (K)]TASR_.2	1	1	1	1	1	1	1	1	1	1	1	1	2320.45	10145.6	10962.1	12394.4	11022.9	9097.19
LOC_Os01g09000.1	protein|glutaminyl-tRNA synthetase, putative, expressed	LOC_Os01g09000.1	1	GlyGly (K)	K	198	ADNVKPVKKKKEKAA	15156.9	12353.4	13453.8	15064.6	18512.9	15382.7	17769.4	15427.7	16458.8	14948.6	18447.4	17845.7	_TDADNVKPVK[GlyGly (K)]K_.2	_TDADNVKPVK[GlyGly (K)]K_.2	_TDADNVKPVK[GlyGly (K)]K_.2	_TDADNVKPVK[GlyGly (K)]K_.2	_TDADNVKPVK[GlyGly (K)]K_.2	_TDADNVKPVK[GlyGly (K)]K_.2	_TDADNVKPVK[GlyGly (K)]K_.2	_TDADNVKPVK[GlyGly (K)]K_.2	_TDADNVKPVK[GlyGly (K)]K_.2;_TDADNVKPVK[GlyGly (K)]K_.3	_TDADNVKPVK[GlyGly (K)]K_.2;_TDADNVKPVK[GlyGly (K)]K_.3	_TDADNVKPVK[GlyGly (K)]K_.2		0.998159	0.999814	0.989074	0.999981	0.999999	0.998366	0.894058	0.998195	0.802556	0.912528	0.999998	0.66796	6789.01	7003.04	5655.86	5852.65	7252.46	5200.74
LOC_Os01g09000.1	protein|glutaminyl-tRNA synthetase, putative, expressed	LOC_Os01g09000.1	1	GlyGly (K)	K	139	STVNEVLKHNMEAIL	15156.9	12353.4	13453.8	15064.6	18512.9	15382.7	17769.4	15427.7	16458.8	14948.6	18447.4	17845.7	_STVNEVLK[GlyGly (K)]HNM[Oxidation (M)]EAILEQR_.3;_STVNEVLK[GlyGly (K)]HNM[Oxidation (M)]EAILEQR_.4;_STVNEVLK[GlyGly (K)]HNMEAILEQR_.3;_STVNEVLK[GlyGly (K)]HNMEAILEQR_.4	_STVNEVLK[GlyGly (K)]HNM[Oxidation (M)]EAILEQR_.3;_STVNEVLK[GlyGly (K)]HNM[Oxidation (M)]EAILEQR_.4;_STVNEVLK[GlyGly (K)]HNMEAILEQR_.3	_STVNEVLK[GlyGly (K)]HNM[Oxidation (M)]EAILEQR_.3;_STVNEVLK[GlyGly (K)]HNM[Oxidation (M)]EAILEQR_.4;_STVNEVLK[GlyGly (K)]HNMEAILEQR_.3	_STVNEVLK[GlyGly (K)]HNM[Oxidation (M)]EAILEQR_.3;_STVNEVLK[GlyGly (K)]HNM[Oxidation (M)]EAILEQR_.4;_STVNEVLK[GlyGly (K)]HNMEAILEQR_.3;_STVNEVLK[GlyGly (K)]HNMEAILEQR_.4	_STVNEVLK[GlyGly (K)]HNM[Oxidation (M)]EAILEQR_.3;_STVNEVLK[GlyGly (K)]HNM[Oxidation (M)]EAILEQR_.4;_STVNEVLK[GlyGly (K)]HNMEAILEQR_.3	_STVNEVLK[GlyGly (K)]HNM[Oxidation (M)]EAILEQR_.3;_STVNEVLK[GlyGly (K)]HNM[Oxidation (M)]EAILEQR_.4;_STVNEVLK[GlyGly (K)]HNMEAILEQR_.3;_STVNEVLK[GlyGly (K)]HNMEAILEQR_.4	_STVNEVLK[GlyGly (K)]HNM[Oxidation (M)]EAILEQR_.3;_STVNEVLK[GlyGly (K)]HNM[Oxidation (M)]EAILEQR_.4;_STVNEVLK[GlyGly (K)]HNMEAILEQR_.3;_STVNEVLK[GlyGly (K)]HNMEAILEQR_.4	_STVNEVLK[GlyGly (K)]HNM[Oxidation (M)]EAILEQR_.3;_STVNEVLK[GlyGly (K)]HNM[Oxidation (M)]EAILEQR_.4;_STVNEVLK[GlyGly (K)]HNMEAILEQR_.3;_STVNEVLK[GlyGly (K)]HNMEAILEQR_.4	_STVNEVLK[GlyGly (K)]HNM[Oxidation (M)]EAILEQR_.3;_STVNEVLK[GlyGly (K)]HNM[Oxidation (M)]EAILEQR_.4;_STVNEVLK[GlyGly (K)]HNMEAILEQR_.3;_STVNEVLK[GlyGly (K)]HNMEAILEQR_.4	_STVNEVLK[GlyGly (K)]HNM[Oxidation (M)]EAILEQR_.3;_STVNEVLK[GlyGly (K)]HNM[Oxidation (M)]EAILEQR_.4;_STVNEVLK[GlyGly (K)]HNMEAILEQR_.3;_STVNEVLK[GlyGly (K)]HNMEAILEQR_.4	_STVNEVLK[GlyGly (K)]HNM[Oxidation (M)]EAILEQR_.3;_STVNEVLK[GlyGly (K)]HNM[Oxidation (M)]EAILEQR_.4;_STVNEVLK[GlyGly (K)]HNMEAILEQR_.3;_STVNEVLK[GlyGly (K)]HNMEAILEQR_.4	_STVNEVLK[GlyGly (K)]HNM[Oxidation (M)]EAILEQR_.3;_STVNEVLK[GlyGly (K)]HNM[Oxidation (M)]EAILEQR_.4	1	1	1	1	1	1	1	1	1	1	1	1	34701.7	27769	58389.4	83568.2	35762.7	74856.1
LOC_Os01g09010.1	protein|transferase family protein, putative, expressed	LOC_Os01g09010.1	1	GlyGly (K)	K	8	MAGTGSFKVTRISEG	274179	218385	137769	148047	304943	141504	214349	164598	119150	157154	188814	141353	_[Acetyl (Protein N-term)]AGTGSFK[GlyGly (K)]VTR_.2	_[Acetyl (Protein N-term)]AGTGSFK[GlyGly (K)]VTR_.2	_[Acetyl (Protein N-term)]AGTGSFK[GlyGly (K)]VTR_.2	_[Acetyl (Protein N-term)]AGTGSFK[GlyGly (K)]VTR_.2	_[Acetyl (Protein N-term)]AGTGSFK[GlyGly (K)]VTR_.2	_[Acetyl (Protein N-term)]AGTGSFK[GlyGly (K)]VTR_.2	_[Acetyl (Protein N-term)]AGTGSFK[GlyGly (K)]VTR_.2	_[Acetyl (Protein N-term)]AGTGSFK[GlyGly (K)]VTR_.2	_[Acetyl (Protein N-term)]AGTGSFK[GlyGly (K)]VTR_.2	_[Acetyl (Protein N-term)]AGTGSFK[GlyGly (K)]VTR_.2	_[Acetyl (Protein N-term)]AGTGSFK[GlyGly (K)]VTR_.2	_[Acetyl (Protein N-term)]AGTGSFK[GlyGly (K)]VTR_.2	1	1	1	1	1	1	1	1	1	1	1	1	14599.9	15756.4	19692.5	21656.3	15414.3	26362.9
LOC_Os01g09010.1	protein|transferase family protein, putative, expressed	LOC_Os01g09010.1	1	GlyGly (K)	K	404	MLASCVTKEHSEEFV	274179	218385	137769	148047	304943	141504	214349	164598	119150	157154	188814	141353	_M[Oxidation (M)]LASC[Carbamidomethyl (C)]VTK[GlyGly (K)]EHSEEFVR_.3;_M[Oxidation (M)]LASC[Carbamidomethyl (C)]VTK[GlyGly (K)]EHSEEFVR_.4	_M[Oxidation (M)]LASC[Carbamidomethyl (C)]VTK[GlyGly (K)]EHSEEFVR_.3;_M[Oxidation (M)]LASC[Carbamidomethyl (C)]VTK[GlyGly (K)]EHSEEFVR_.4	_M[Oxidation (M)]LASC[Carbamidomethyl (C)]VTK[GlyGly (K)]EHSEEFVR_.3;_M[Oxidation (M)]LASC[Carbamidomethyl (C)]VTK[GlyGly (K)]EHSEEFVR_.4	_M[Oxidation (M)]LASC[Carbamidomethyl (C)]VTK[GlyGly (K)]EHSEEFVR_.3;_M[Oxidation (M)]LASC[Carbamidomethyl (C)]VTK[GlyGly (K)]EHSEEFVR_.4	_M[Oxidation (M)]LASC[Carbamidomethyl (C)]VTK[GlyGly (K)]EHSEEFVR_.3;_M[Oxidation (M)]LASC[Carbamidomethyl (C)]VTK[GlyGly (K)]EHSEEFVR_.4	_M[Oxidation (M)]LASC[Carbamidomethyl (C)]VTK[GlyGly (K)]EHSEEFVR_.3;_M[Oxidation (M)]LASC[Carbamidomethyl (C)]VTK[GlyGly (K)]EHSEEFVR_.4	_M[Oxidation (M)]LASC[Carbamidomethyl (C)]VTK[GlyGly (K)]EHSEEFVR_.3;_M[Oxidation (M)]LASC[Carbamidomethyl (C)]VTK[GlyGly (K)]EHSEEFVR_.4	_M[Oxidation (M)]LASC[Carbamidomethyl (C)]VTK[GlyGly (K)]EHSEEFVR_.3;_M[Oxidation (M)]LASC[Carbamidomethyl (C)]VTK[GlyGly (K)]EHSEEFVR_.4	_M[Oxidation (M)]LASC[Carbamidomethyl (C)]VTK[GlyGly (K)]EHSEEFVR_.3	_M[Oxidation (M)]LASC[Carbamidomethyl (C)]VTK[GlyGly (K)]EHSEEFVR_.3;_M[Oxidation (M)]LASC[Carbamidomethyl (C)]VTK[GlyGly (K)]EHSEEFVR_.4	_M[Oxidation (M)]LASC[Carbamidomethyl (C)]VTK[GlyGly (K)]EHSEEFVR_.3;_M[Oxidation (M)]LASC[Carbamidomethyl (C)]VTK[GlyGly (K)]EHSEEFVR_.4		1	1	1	1	1	1	1	1	1	1	1	1	18226.6	21026.6	15724.4	21194.3	13379	17145.4
LOC_Os01g09120.1;LOC_Os01g09120.2	protein|Twin LOV 1, putative, expressed;protein|Twin LOV 1, putative, expressed	LOC_Os01g09120.1	1	GlyGly (K)	K	220	SALNRYSKLTGLVVC	9613.38	20004.7	17775.7	20451.1	7305.4	19388.7	8126.38	7928.88	12823.9	12409	5731.39	5402.6	_YSK[GlyGly (K)]LTGLVVC[Carbamidomethyl (C)]GK_.2	_YSK[GlyGly (K)]LTGLVVC[Carbamidomethyl (C)]GK_.2	_YSK[GlyGly (K)]LTGLVVC[Carbamidomethyl (C)]GK_.2	_YSK[GlyGly (K)]LTGLVVC[Carbamidomethyl (C)]GK_.2	_YSK[GlyGly (K)]LTGLVVC[Carbamidomethyl (C)]GK_.2	_YSK[GlyGly (K)]LTGLVVC[Carbamidomethyl (C)]GK_.2	_YSK[GlyGly (K)]LTGLVVC[Carbamidomethyl (C)]GK_.2	_YSK[GlyGly (K)]LTGLVVC[Carbamidomethyl (C)]GK_.2	_YSK[GlyGly (K)]LTGLVVC[Carbamidomethyl (C)]GK_.2	_YSK[GlyGly (K)]LTGLVVC[Carbamidomethyl (C)]GK_.2	_YSK[GlyGly (K)]LTGLVVC[Carbamidomethyl (C)]GK_.2	_YSK[GlyGly (K)]LTGLVVC[Carbamidomethyl (C)]GK_.2	1	1	1	1	1	1	1	1	1	1	1	1	9613.38	20004.7	17775.7	20451.1	7305.4	19388.7
LOC_Os01g09120.1;LOC_Os01g09120.2	protein|Twin LOV 1, putative, expressed;protein|Twin LOV 1, putative, expressed	LOC_Os01g09120.2	1	GlyGly (K)	K	43	SALNRYSKLTGLVVC	9613.38	20004.7	17775.7	20451.1	7305.4	19388.7	8126.38	7928.88	12823.9	12409	5731.39	5402.6	_YSK[GlyGly (K)]LTGLVVC[Carbamidomethyl (C)]GK_.2	_YSK[GlyGly (K)]LTGLVVC[Carbamidomethyl (C)]GK_.2	_YSK[GlyGly (K)]LTGLVVC[Carbamidomethyl (C)]GK_.2	_YSK[GlyGly (K)]LTGLVVC[Carbamidomethyl (C)]GK_.2	_YSK[GlyGly (K)]LTGLVVC[Carbamidomethyl (C)]GK_.2	_YSK[GlyGly (K)]LTGLVVC[Carbamidomethyl (C)]GK_.2	_YSK[GlyGly (K)]LTGLVVC[Carbamidomethyl (C)]GK_.2	_YSK[GlyGly (K)]LTGLVVC[Carbamidomethyl (C)]GK_.2	_YSK[GlyGly (K)]LTGLVVC[Carbamidomethyl (C)]GK_.2	_YSK[GlyGly (K)]LTGLVVC[Carbamidomethyl (C)]GK_.2	_YSK[GlyGly (K)]LTGLVVC[Carbamidomethyl (C)]GK_.2	_YSK[GlyGly (K)]LTGLVVC[Carbamidomethyl (C)]GK_.2	1	1	1	1	1	1	1	1	1	1	1	1	9613.38	20004.7	17775.7	20451.1	7305.4	19388.7
LOC_Os01g09300.2	protein|oxidoreductase, putative, expressed	LOC_Os01g09300.2	1	GlyGly (K)	K	58	DVFAQSKKFFDLPIN	19540.9	22566.7	19169.9	18651.5	21779	19641.9	29446.6	29459.8	26063.6	38298.6	35367.8	30255	_K[GlyGly (K)]FFDLPINEK_.2	_K[GlyGly (K)]FFDLPINEK_.2	_K[GlyGly (K)]FFDLPINEK_.2	_K[GlyGly (K)]FFDLPINEK_.2	_K[GlyGly (K)]FFDLPINEK_.2		_K[GlyGly (K)]FFDLPINEK_.2	_K[GlyGly (K)]FFDLPINEK_.2	_K[GlyGly (K)]FFDLPINEK_.2	_K[GlyGly (K)]FFDLPINEK_.2	_K[GlyGly (K)]FFDLPINEK_.2	_K[GlyGly (K)]FFDLPINEK_.2	1	1	1	1	1	1	1	1	1	1	1	1	2522.03	4528.65	5229.34	8638.22	3131.25	0
LOC_Os01g09300.2	protein|oxidoreductase, putative, expressed	LOC_Os01g09300.2	1	GlyGly (K)	K	135	EVLPRWRKVMEQYHS	19540.9	22566.7	19169.9	18651.5	21779	19641.9	29446.6	29459.8	26063.6	38298.6	35367.8	30255	_K[GlyGly (K)]VM[Oxidation (M)]EQYHSEALR_.3;_K[GlyGly (K)]VM[Oxidation (M)]EQYHSEALR_.2;_K[GlyGly (K)]VM[Oxidation (M)]EQYHSEALR_.4;_K[GlyGly (K)]VMEQYHSEALR_.3;_K[GlyGly (K)]VMEQYHSEALR_.2	_K[GlyGly (K)]VM[Oxidation (M)]EQYHSEALR_.3;_K[GlyGly (K)]VM[Oxidation (M)]EQYHSEALR_.2;_K[GlyGly (K)]VM[Oxidation (M)]EQYHSEALR_.4;_K[GlyGly (K)]VMEQYHSEALR_.3;_K[GlyGly (K)]VMEQYHSEALR_.2	_K[GlyGly (K)]VM[Oxidation (M)]EQYHSEALR_.3;_K[GlyGly (K)]VM[Oxidation (M)]EQYHSEALR_.2;_K[GlyGly (K)]VM[Oxidation (M)]EQYHSEALR_.4;_K[GlyGly (K)]VMEQYHSEALR_.3	_K[GlyGly (K)]VM[Oxidation (M)]EQYHSEALR_.3;_K[GlyGly (K)]VM[Oxidation (M)]EQYHSEALR_.2;_K[GlyGly (K)]VM[Oxidation (M)]EQYHSEALR_.4;_K[GlyGly (K)]VMEQYHSEALR_.3	_K[GlyGly (K)]VM[Oxidation (M)]EQYHSEALR_.3;_K[GlyGly (K)]VM[Oxidation (M)]EQYHSEALR_.2;_K[GlyGly (K)]VM[Oxidation (M)]EQYHSEALR_.4;_K[GlyGly (K)]VMEQYHSEALR_.3	_K[GlyGly (K)]VM[Oxidation (M)]EQYHSEALR_.3;_K[GlyGly (K)]VM[Oxidation (M)]EQYHSEALR_.2;_K[GlyGly (K)]VM[Oxidation (M)]EQYHSEALR_.4;_K[GlyGly (K)]VMEQYHSEALR_.3	_K[GlyGly (K)]VM[Oxidation (M)]EQYHSEALR_.3;_K[GlyGly (K)]VM[Oxidation (M)]EQYHSEALR_.2;_K[GlyGly (K)]VM[Oxidation (M)]EQYHSEALR_.4;_K[GlyGly (K)]VMEQYHSEALR_.3;_K[GlyGly (K)]VMEQYHSEALR_.2	_K[GlyGly (K)]VM[Oxidation (M)]EQYHSEALR_.3;_K[GlyGly (K)]VM[Oxidation (M)]EQYHSEALR_.2;_K[GlyGly (K)]VM[Oxidation (M)]EQYHSEALR_.4;_K[GlyGly (K)]VMEQYHSEALR_.3;_K[GlyGly (K)]VMEQYHSEALR_.2	_K[GlyGly (K)]VM[Oxidation (M)]EQYHSEALR_.3;_K[GlyGly (K)]VM[Oxidation (M)]EQYHSEALR_.2;_K[GlyGly (K)]VM[Oxidation (M)]EQYHSEALR_.4;_K[GlyGly (K)]VMEQYHSEALR_.3	_K[GlyGly (K)]VM[Oxidation (M)]EQYHSEALR_.3;_K[GlyGly (K)]VM[Oxidation (M)]EQYHSEALR_.2;_K[GlyGly (K)]VM[Oxidation (M)]EQYHSEALR_.4;_K[GlyGly (K)]VMEQYHSEALR_.3;_K[GlyGly (K)]VMEQYHSEALR_.2	_K[GlyGly (K)]VM[Oxidation (M)]EQYHSEALR_.3;_K[GlyGly (K)]VM[Oxidation (M)]EQYHSEALR_.2;_K[GlyGly (K)]VM[Oxidation (M)]EQYHSEALR_.4;_K[GlyGly (K)]VMEQYHSEALR_.3;_K[GlyGly (K)]VMEQYHSEALR_.2	_K[GlyGly (K)]VM[Oxidation (M)]EQYHSEALR_.3;_K[GlyGly (K)]VM[Oxidation (M)]EQYHSEALR_.2;_K[GlyGly (K)]VM[Oxidation (M)]EQYHSEALR_.4;_K[GlyGly (K)]VMEQYHSEALR_.3	1	1	1	1	1	1	1	1	1	1	1	1	165556	191387	160210	146187	172447	164716
LOC_Os01g09300.2	protein|oxidoreductase, putative, expressed	LOC_Os01g09300.2	1	GlyGly (K)	K	22	LGDPDTKKSVALLKQ	19540.9	22566.7	19169.9	18651.5	21779	19641.9	29446.6	29459.8	26063.6	38298.6	35367.8	30255	_K[GlyGly (K)]SVALLK_.2			_K[GlyGly (K)]SVALLK_.2	_K[GlyGly (K)]SVALLK_.2	_K[GlyGly (K)]SVALLK_.2	_K[GlyGly (K)]SVALLK_.2	_K[GlyGly (K)]SVALLK_.2	_K[GlyGly (K)]SVALLK_.2	_K[GlyGly (K)]SVALLK_.2	_K[GlyGly (K)]SVALLK_.2	_K[GlyGly (K)]SVALLK_.2	1	1	1	1	1	1	1	1	1	1	1	1	3072.57	0	0	2915.03	3711.42	2967.1
LOC_Os01g09300.2	protein|oxidoreductase, putative, expressed	LOC_Os01g09300.2	1	GlyGly (K)	K	21	SLGDPDTKKSVALLK	19540.9	22566.7	19169.9	18651.5	21779	19641.9	29446.6	29459.8	26063.6	38298.6	35367.8	30255	_TNLNC[Carbamidomethyl (C)]ISLGDPDTK[GlyGly (K)]K_.3	_TNLNC[Carbamidomethyl (C)]ISLGDPDTK[GlyGly (K)]K_.3	_TNLNC[Carbamidomethyl (C)]ISLGDPDTK[GlyGly (K)]K_.3	_TNLNC[Carbamidomethyl (C)]ISLGDPDTK[GlyGly (K)]K_.3			_TNLNC[Carbamidomethyl (C)]ISLGDPDTK[GlyGly (K)]K_.3	_TNLNC[Carbamidomethyl (C)]ISLGDPDTK[GlyGly (K)]K_.3	_TNLNC[Carbamidomethyl (C)]ISLGDPDTK[GlyGly (K)]K_.3	_TNLNC[Carbamidomethyl (C)]ISLGDPDTK[GlyGly (K)]K_.3	_TNLNC[Carbamidomethyl (C)]ISLGDPDTK[GlyGly (K)]K_.3	_TNLNC[Carbamidomethyl (C)]ISLGDPDTK[GlyGly (K)]K_.3	1	1	1	1	1	1	1	1	1	1	1	1	2036.81	1831.19	2430.92	4169.65	0	0
LOC_Os01g09300.2	protein|oxidoreductase, putative, expressed	LOC_Os01g09300.2	1	GlyGly (K)	K	189	LHYEGGQKTGKVSNP	19540.9	22566.7	19169.9	18651.5	21779	19641.9	29446.6	29459.8	26063.6	38298.6	35367.8	30255	_LLHYEGGQK[GlyGly (K)]TGK_.2	_LLHYEGGQK[GlyGly (K)]TGK_.2		_LLHYEGGQK[GlyGly (K)]TGK_.2	_LLHYEGGQK[GlyGly (K)]TGK_.2	_LLHYEGGQK[GlyGly (K)]TGK_.2	_LLHYEGGQK[GlyGly (K)]TGK_.2	_LLHYEGGQK[GlyGly (K)]TGK_.2			_LLHYEGGQK[GlyGly (K)]TGK_.2		1	1	1	1	1	1	1	1	1	1	1	1	2787	2082.56	0	1534.58	3774.29	1964.86
LOC_Os01g09510.1;LOC_Os01g09510.4	protein|60S acidic ribosomal protein, putative, expressed;protein|60S acidic ribosomal protein, putative, expressed	LOC_Os01g09510.1	1	GlyGly (K)	K	61	LIACGREKFASVPSG	46190.2	37198.9	32550.2	30222	71307.2	33285.3	25911.6	19627.6	17188.4	16022.1	12723.8	9810.42	_EK[GlyGly (K)]FASVPSGGGGVAVAAAAPAAGGAGGAPAAEAK_.3	_EK[GlyGly (K)]FASVPSGGGGVAVAAAAPAAGGAGGAPAAEAK_.3	_EK[GlyGly (K)]FASVPSGGGGVAVAAAAPAAGGAGGAPAAEAK_.3	_EK[GlyGly (K)]FASVPSGGGGVAVAAAAPAAGGAGGAPAAEAK_.3	_EK[GlyGly (K)]FASVPSGGGGVAVAAAAPAAGGAGGAPAAEAK_.3	_EK[GlyGly (K)]FASVPSGGGGVAVAAAAPAAGGAGGAPAAEAK_.3	_EK[GlyGly (K)]FASVPSGGGGVAVAAAAPAAGGAGGAPAAEAK_.3	_EK[GlyGly (K)]FASVPSGGGGVAVAAAAPAAGGAGGAPAAEAK_.3	_EK[GlyGly (K)]FASVPSGGGGVAVAAAAPAAGGAGGAPAAEAK_.3	_EK[GlyGly (K)]FASVPSGGGGVAVAAAAPAAGGAGGAPAAEAK_.3	_EK[GlyGly (K)]FASVPSGGGGVAVAAAAPAAGGAGGAPAAEAK_.3	_EK[GlyGly (K)]FASVPSGGGGVAVAAAAPAAGGAGGAPAAEAK_.3	1	1	1	1	1	1	1	1	1	1	1	1	26610	40500.8	49576.1	68027.1	32181.4	78278.6
LOC_Os01g09510.1;LOC_Os01g09510.4	protein|60S acidic ribosomal protein, putative, expressed;protein|60S acidic ribosomal protein, putative, expressed	LOC_Os01g09510.4	1	GlyGly (K)	K	72	LIACGREKFASVPSG	46190.2	37198.9	32550.2	30222	71307.2	33285.3	25911.6	19627.6	17188.4	16022.1	12723.8	9810.42	_EK[GlyGly (K)]FASVPSGGGGVAVAAAAPAAGGAGGAPAAEAK_.3	_EK[GlyGly (K)]FASVPSGGGGVAVAAAAPAAGGAGGAPAAEAK_.3	_EK[GlyGly (K)]FASVPSGGGGVAVAAAAPAAGGAGGAPAAEAK_.3	_EK[GlyGly (K)]FASVPSGGGGVAVAAAAPAAGGAGGAPAAEAK_.3	_EK[GlyGly (K)]FASVPSGGGGVAVAAAAPAAGGAGGAPAAEAK_.3	_EK[GlyGly (K)]FASVPSGGGGVAVAAAAPAAGGAGGAPAAEAK_.3	_EK[GlyGly (K)]FASVPSGGGGVAVAAAAPAAGGAGGAPAAEAK_.3	_EK[GlyGly (K)]FASVPSGGGGVAVAAAAPAAGGAGGAPAAEAK_.3	_EK[GlyGly (K)]FASVPSGGGGVAVAAAAPAAGGAGGAPAAEAK_.3	_EK[GlyGly (K)]FASVPSGGGGVAVAAAAPAAGGAGGAPAAEAK_.3	_EK[GlyGly (K)]FASVPSGGGGVAVAAAAPAAGGAGGAPAAEAK_.3	_EK[GlyGly (K)]FASVPSGGGGVAVAAAAPAAGGAGGAPAAEAK_.3	1	1	1	1	1	1	1	1	1	1	1	1	26610	40500.8	49576.1	68027.1	32181.4	78278.6
LOC_Os01g09570.1	protein|6-phosphofructokinase, putative, expressed	LOC_Os01g09570.1	1	GlyGly (K)	K	22	EKKLLEVKESRKAAP	8713.29	7607.27	9887.91	15306.7	11549.2	10524.7	20291.5	16436.7	18553.1	28562.6	39695.3	32425.6	_LLEVK[GlyGly (K)]ESR_.2	_LLEVK[GlyGly (K)]ESR_.2	_LLEVK[GlyGly (K)]ESR_.2	_LLEVK[GlyGly (K)]ESR_.2	_LLEVK[GlyGly (K)]ESR_.2	_LLEVK[GlyGly (K)]ESR_.2	_LLEVK[GlyGly (K)]ESR_.2	_LLEVK[GlyGly (K)]ESR_.2	_LLEVK[GlyGly (K)]ESR_.2	_LLEVK[GlyGly (K)]ESR_.2	_LLEVK[GlyGly (K)]ESR_.2	_LLEVK[GlyGly (K)]ESR_.2	1	1	1	1	1	1	1	1	1	1	1	1	10199.7	12172.5	11438.1	18417.1	12687.1	16329.7
LOC_Os01g09570.1	protein|6-phosphofructokinase, putative, expressed	LOC_Os01g09570.1	1	GlyGly (K)	K	467	RITEKQNKVVITDRM	8713.29	7607.27	9887.91	15306.7	11549.2	10524.7	20291.5	16436.7	18553.1	28562.6	39695.3	32425.6	_QNK[GlyGly (K)]VVITDR_.2	_QNK[GlyGly (K)]VVITDR_.2	_QNK[GlyGly (K)]VVITDR_.2	_QNK[GlyGly (K)]VVITDR_.2	_QNK[GlyGly (K)]VVITDR_.2	_QNK[GlyGly (K)]VVITDR_.2	_QNK[GlyGly (K)]VVITDR_.2	_QNK[GlyGly (K)]VVITDR_.2	_QNK[GlyGly (K)]VVITDR_.2	_QNK[GlyGly (K)]VVITDR_.2	_QNK[GlyGly (K)]VVITDR_.2	_QNK[GlyGly (K)]VVITDR_.2	1	1	1	1	1	1	1	1	1	1	1	1	5860.32	7369.1	8490.23	12997.7	8784.6	10514.3
LOC_Os01g09570.1	protein|6-phosphofructokinase, putative, expressed	LOC_Os01g09570.1	1	GlyGly (K)	K	103	TQKIVVHKTSARGTH	8713.29	7607.27	9887.91	15306.7	11549.2	10524.7	20291.5	16436.7	18553.1	28562.6	39695.3	32425.6										_IVVHK[GlyGly (K)]TSAR_.2	_IVVHK[GlyGly (K)]TSAR_.2	_IVVHK[GlyGly (K)]TSAR_.2	1	1	1	1	1	1	1	1	1	1	1	1	0	0	0	0	0	0
LOC_Os01g09640.1	protein|Myb transcription factor, putative, expressed	LOC_Os01g09640.1	1	GlyGly (K)	K	140	KFLVGLEKLGKGDWR	2647.5	3595.91	7122.8	9433.85	802.994	5527.56	4096.84	5056.26	10525.3	11459	12543.1	3591.3	_FLVGLEK[GlyGly (K)]LGK_.2	_FLVGLEK[GlyGly (K)]LGK_.2		_FLVGLEK[GlyGly (K)]LGK_.2	_FLVGLEK[GlyGly (K)]LGK_.2	_FLVGLEK[GlyGly (K)]LGK_.2	_FLVGLEK[GlyGly (K)]LGK_.2	_FLVGLEK[GlyGly (K)]LGK_.2	_FLVGLEK[GlyGly (K)]LGK_.2	_FLVGLEK[GlyGly (K)]LGK_.2	_FLVGLEK[GlyGly (K)]LGK_.2	_FLVGLEK[GlyGly (K)]LGK_.2	1	1	1	1	1	1	1	1	1	1	1	1	1839.36	2421.83	0	10093.9	812.284	5938.21
LOC_Os01g09640.1	protein|Myb transcription factor, putative, expressed	LOC_Os01g09640.1	1	GlyGly (K)	K	133	WTEEEHRKFLVGLEK	2647.5	3595.91	7122.8	9433.85	802.994	5527.56	4096.84	5056.26	10525.3	11459	12543.1	3591.3	_K[GlyGly (K)]FLVGLEK_.2	_K[GlyGly (K)]FLVGLEK_.2	_K[GlyGly (K)]FLVGLEK_.2	_K[GlyGly (K)]FLVGLEK_.2		_K[GlyGly (K)]FLVGLEK_.2		_K[GlyGly (K)]FLVGLEK_.2	_K[GlyGly (K)]FLVGLEK_.2	_K[GlyGly (K)]FLVGLEK_.2	_K[GlyGly (K)]FLVGLEK_.2		1	1	1	1	1	1	1	1	1	1	1	1	4227.17	5968.88	7110.63	8779.63	0	5118.38
LOC_Os01g09670.1	protein|pollen-specific protein SF21, putative, expressed	LOC_Os01g09670.1	1	GlyGly (K)	K	20	ERISFGGKEHRVRTR	5127.76	Filtered	Filtered	3126.04	3828.06	Filtered	3310.46	2425.15	Filtered	Filtered	2122.12	Filtered	_ISFGGK[GlyGly (K)]EHR_.2	Filtered	Filtered	_ISFGGK[GlyGly (K)]EHR_.2	_ISFGGK[GlyGly (K)]EHR_.2	Filtered	_ISFGGK[GlyGly (K)]EHR_.2	_ISFGGK[GlyGly (K)]EHR_.2	Filtered	Filtered	_ISFGGK[GlyGly (K)]EHR_.2	Filtered	1	Filtered	Filtered	1	1	Filtered	1	1	Filtered	Filtered	1	Filtered	5127.76	Filtered	Filtered	3126.04	3828.06	Filtered
LOC_Os01g09760.1	protein|DIRP family protein, putative, expressed	LOC_Os01g09760.1	1	GlyGly (K)	K	349	REEGPSVKRSKQGKQ	166625	138012	180988	99196.1	40477	97897.2	42989.9	19965.9	63024.3	32815.9	34643.2	55449.1	_EEGPSVK[GlyGly (K)]R_.2	_EEGPSVK[GlyGly (K)]R_.2	_EEGPSVK[GlyGly (K)]R_.2	_EEGPSVK[GlyGly (K)]R_.2	_EEGPSVK[GlyGly (K)]R_.2	_EEGPSVK[GlyGly (K)]R_.2	_EEGPSVK[GlyGly (K)]R_.2	_EEGPSVK[GlyGly (K)]R_.2	_EEGPSVK[GlyGly (K)]R_.2	_EEGPSVK[GlyGly (K)]R_.2	_EEGPSVK[GlyGly (K)]R_.2		1	1	1	1	1	1	1	1	1	1	1	1	321481	220664	209821	114999	46925.3	113493
LOC_Os01g09760.1	protein|DIRP family protein, putative, expressed	LOC_Os01g09760.1	1	GlyGly (K)	K	544	FLAAEKDKLENYRKK	166625	138012	180988	99196.1	40477	97897.2	42989.9	19965.9	63024.3	32815.9	34643.2	55449.1	_DK[GlyGly (K)]LENYR_.2	_DK[GlyGly (K)]LENYR_.2					_DK[GlyGly (K)]LENYR_.2	_DK[GlyGly (K)]LENYR_.2		_DK[GlyGly (K)]LENYR_.2	_DK[GlyGly (K)]LENYR_.2	_DK[GlyGly (K)]LENYR_.2	1	1	1	1	1	1	1	1	1	1	1	1	6561.53	8784.53	0	0	0	0
LOC_Os01g09770.1	protein|expressed protein	LOC_Os01g09770.1	1	GlyGly (K)	K	215	DLADREHKVAVYSRS	11212	13248.2	13208.1	10398.6	4143.69	7486.95	10413.6	5712.93	4876.42	6516.62	4264.46	6613.76	_EHK[GlyGly (K)]VAVYSR_.2;_EHK[GlyGly (K)]VAVYSR_.3	_EHK[GlyGly (K)]VAVYSR_.2;_EHK[GlyGly (K)]VAVYSR_.3	_EHK[GlyGly (K)]VAVYSR_.2;_EHK[GlyGly (K)]VAVYSR_.3	_EHK[GlyGly (K)]VAVYSR_.2;_EHK[GlyGly (K)]VAVYSR_.3	_EHK[GlyGly (K)]VAVYSR_.2;_EHK[GlyGly (K)]VAVYSR_.3	_EHK[GlyGly (K)]VAVYSR_.2;_EHK[GlyGly (K)]VAVYSR_.3	_EHK[GlyGly (K)]VAVYSR_.2	_EHK[GlyGly (K)]VAVYSR_.2;_EHK[GlyGly (K)]VAVYSR_.3	_EHK[GlyGly (K)]VAVYSR_.2	_EHK[GlyGly (K)]VAVYSR_.2;_EHK[GlyGly (K)]VAVYSR_.3	_EHK[GlyGly (K)]VAVYSR_.2;_EHK[GlyGly (K)]VAVYSR_.3	_EHK[GlyGly (K)]VAVYSR_.3	1	1	1	1	1	1	1	1	1	1	1	1	19617.2	24920.8	25115	18779.8	8966.42	14034.9
LOC_Os01g09880.1	protein|harpin-induced protein 1 domain containing protein, expressed	LOC_Os01g09880.1	1	GlyGly (K)	K	6	__MSSNGKPNPPPAA	34641.2	19508.8	16539.5	32533.2	40348.3	17477.4	17854.2	9665.97	46348.8	35758.4	30513.9	29338.5	_[Acetyl (Protein N-term)]SSNGK[GlyGly (K)]PNPPPAASAAAAAGNGAGGPPK_.3	_[Acetyl (Protein N-term)]SSNGK[GlyGly (K)]PNPPPAASAAAAAGNGAGGPPK_.3	_[Acetyl (Protein N-term)]SSNGK[GlyGly (K)]PNPPPAASAAAAAGNGAGGPPK_.3	_[Acetyl (Protein N-term)]SSNGK[GlyGly (K)]PNPPPAASAAAAAGNGAGGPPK_.3	_[Acetyl (Protein N-term)]SSNGK[GlyGly (K)]PNPPPAASAAAAAGNGAGGPPK_.3	_[Acetyl (Protein N-term)]SSNGK[GlyGly (K)]PNPPPAASAAAAAGNGAGGPPK_.3	_[Acetyl (Protein N-term)]SSNGK[GlyGly (K)]PNPPPAASAAAAAGNGAGGPPK_.3	_[Acetyl (Protein N-term)]SSNGK[GlyGly (K)]PNPPPAASAAAAAGNGAGGPPK_.3	_[Acetyl (Protein N-term)]SSNGK[GlyGly (K)]PNPPPAASAAAAAGNGAGGPPK_.3	_[Acetyl (Protein N-term)]SSNGK[GlyGly (K)]PNPPPAASAAAAAGNGAGGPPK_.3	_[Acetyl (Protein N-term)]SSNGK[GlyGly (K)]PNPPPAASAAAAAGNGAGGPPK_.3	_[Acetyl (Protein N-term)]SSNGK[GlyGly (K)]PNPPPAASAAAAAGNGAGGPPK_.3	1	1	1	1	1	1	1	1	1	1	1	1	69911.5	34807.6	42194.7	78579.1	34645	46011.3
LOC_Os01g09890.1	protein|translation initiation factor SUI1, putative, expressed	LOC_Os01g09890.1	1	GlyGly (K)	K	5	___MAAEKPAPVRVL	23830.9	25409.1	31492.8	35911.4	28086.9	35002.7	20870.7	18152.5	25704.1	28009.2	32599.8	26278.9	_[Acetyl (Protein N-term)]AAEK[GlyGly (K)]PAPVR_.2	_[Acetyl (Protein N-term)]AAEK[GlyGly (K)]PAPVR_.2	_[Acetyl (Protein N-term)]AAEK[GlyGly (K)]PAPVR_.2	_[Acetyl (Protein N-term)]AAEK[GlyGly (K)]PAPVR_.2	_[Acetyl (Protein N-term)]AAEK[GlyGly (K)]PAPVR_.2	_[Acetyl (Protein N-term)]AAEK[GlyGly (K)]PAPVR_.2	_[Acetyl (Protein N-term)]AAEK[GlyGly (K)]PAPVR_.2	_[Acetyl (Protein N-term)]AAEK[GlyGly (K)]PAPVR_.2	_[Acetyl (Protein N-term)]AAEK[GlyGly (K)]PAPVR_.2	_[Acetyl (Protein N-term)]AAEK[GlyGly (K)]PAPVR_.2	_[Acetyl (Protein N-term)]AAEK[GlyGly (K)]PAPVR_.2	_[Acetyl (Protein N-term)]AAEK[GlyGly (K)]PAPVR_.2	1	1	1	1	1	1	1	1	1	1	1	1	36203.4	53198.8	54960.4	53125.7	47333.6	56683.2
LOC_Os01g09890.1	protein|translation initiation factor SUI1, putative, expressed	LOC_Os01g09890.1	1	GlyGly (K)	K	144	ASKKLGKKFATGASV	23830.9	25409.1	31492.8	35911.4	28086.9	35002.7	20870.7	18152.5	25704.1	28009.2	32599.8	26278.9	_K[GlyGly (K)]FATGASVVK_.2	_K[GlyGly (K)]FATGASVVK_.2	_K[GlyGly (K)]FATGASVVK_.2	_K[GlyGly (K)]FATGASVVK_.2	_K[GlyGly (K)]FATGASVVK_.2	_K[GlyGly (K)]FATGASVVK_.2	_K[GlyGly (K)]FATGASVVK_.2	_K[GlyGly (K)]FATGASVVK_.2	_K[GlyGly (K)]FATGASVVK_.2	_K[GlyGly (K)]FATGASVVK_.2	_K[GlyGly (K)]FATGASVVK_.2	_K[GlyGly (K)]FATGASVVK_.2	1	1	1	1	1	1	1	1	1	1	1	1	13534.9	19711.4	19883.2	22156.1	17030.9	19072.1
LOC_Os01g09890.1	protein|translation initiation factor SUI1, putative, expressed	LOC_Os01g09890.1	1	GlyGly (K)	K	153	ATGASVVKGPTEKEQ	23830.9	25409.1	31492.8	35911.4	28086.9	35002.7	20870.7	18152.5	25704.1	28009.2	32599.8	26278.9	_FATGASVVK[GlyGly (K)]GPTEK_.2;_FATGASVVK[GlyGly (K)]GPTEK_.3	_FATGASVVK[GlyGly (K)]GPTEK_.2;_FATGASVVK[GlyGly (K)]GPTEK_.3	_FATGASVVK[GlyGly (K)]GPTEK_.2;_FATGASVVK[GlyGly (K)]GPTEK_.3	_FATGASVVK[GlyGly (K)]GPTEK_.2;_FATGASVVK[GlyGly (K)]GPTEK_.3	_FATGASVVK[GlyGly (K)]GPTEK_.2;_FATGASVVK[GlyGly (K)]GPTEK_.3	_FATGASVVK[GlyGly (K)]GPTEK_.2;_FATGASVVK[GlyGly (K)]GPTEK_.3	_FATGASVVK[GlyGly (K)]GPTEK_.2;_FATGASVVK[GlyGly (K)]GPTEK_.3	_FATGASVVK[GlyGly (K)]GPTEK_.2;_FATGASVVK[GlyGly (K)]GPTEK_.3	_FATGASVVK[GlyGly (K)]GPTEK_.2;_FATGASVVK[GlyGly (K)]GPTEK_.3	_FATGASVVK[GlyGly (K)]GPTEK_.2;_FATGASVVK[GlyGly (K)]GPTEK_.3	_FATGASVVK[GlyGly (K)]GPTEK_.2;_FATGASVVK[GlyGly (K)]GPTEK_.3	_FATGASVVK[GlyGly (K)]GPTEK_.2;_FATGASVVK[GlyGly (K)]GPTEK_.3	1	1	1	1	1	1	1	1	1	1	1	1	7987.49	7477.68	10724.3	14753.7	7761.43	14272.6
LOC_Os01g09890.1	protein|translation initiation factor SUI1, putative, expressed	LOC_Os01g09890.1	1	GlyGly (K)	K	112	KQEVVIEKIVRNKRK	23830.9	25409.1	31492.8	35911.4	28086.9	35002.7	20870.7	18152.5	25704.1	28009.2	32599.8	26278.9	_DKQEVVIEK[GlyGly (K)]IVR_.3;_QEVVIEK[GlyGly (K)]IVR_.2;_QEVVIEK[GlyGly (K)]IVR_.3	_DKQEVVIEK[GlyGly (K)]IVR_.3;_QEVVIEK[GlyGly (K)]IVR_.2;_QEVVIEK[GlyGly (K)]IVR_.3	_QEVVIEK[GlyGly (K)]IVR_.2;_QEVVIEK[GlyGly (K)]IVR_.3	_DKQEVVIEK[GlyGly (K)]IVR_.3;_QEVVIEK[GlyGly (K)]IVR_.2;_QEVVIEK[GlyGly (K)]IVR_.3	_DKQEVVIEK[GlyGly (K)]IVR_.3;_QEVVIEK[GlyGly (K)]IVR_.2	_DKQEVVIEK[GlyGly (K)]IVR_.3;_QEVVIEK[GlyGly (K)]IVR_.2	_QEVVIEK[GlyGly (K)]IVR_.2	_DKQEVVIEK[GlyGly (K)]IVR_.3;_QEVVIEK[GlyGly (K)]IVR_.2;_QEVVIEK[GlyGly (K)]IVR_.3	_QEVVIEK[GlyGly (K)]IVR_.2	_DKQEVVIEK[GlyGly (K)]IVR_.3;_QEVVIEK[GlyGly (K)]IVR_.2;_QEVVIEK[GlyGly (K)]IVR_.3	_DKQEVVIEK[GlyGly (K)]IVR_.3;_QEVVIEK[GlyGly (K)]IVR_.2	_QEVVIEK[GlyGly (K)]IVR_.2	1	1	1	1	1	1	1	1	1	1	1	1	27282	33099	20732.5	37392.2	18150.5	36457.7
LOC_Os01g10040.1	protein|cytochrome P450, putative, expressed	LOC_Os01g10040.1	1	GlyGly (K)	K	40	RRGAGSGKGDAAAAA	3005.65	2920.93	2856.72	2677.85	1457.61	2937.67	1980.99	Filtered	1492.61	595.643	990.78	2175.92	_GAGSGK[GlyGly (K)]GDAAAAAR_.2;_GAGSGK[GlyGly (K)]GDAAAAAR_.3	_GAGSGK[GlyGly (K)]GDAAAAAR_.2;_GAGSGK[GlyGly (K)]GDAAAAAR_.3	_GAGSGK[GlyGly (K)]GDAAAAAR_.2;_GAGSGK[GlyGly (K)]GDAAAAAR_.3	_GAGSGK[GlyGly (K)]GDAAAAAR_.2;_GAGSGK[GlyGly (K)]GDAAAAAR_.3	_GAGSGK[GlyGly (K)]GDAAAAAR_.2;_GAGSGK[GlyGly (K)]GDAAAAAR_.3	_GAGSGK[GlyGly (K)]GDAAAAAR_.2;_GAGSGK[GlyGly (K)]GDAAAAAR_.3	_GAGSGK[GlyGly (K)]GDAAAAAR_.2	Filtered	_GAGSGK[GlyGly (K)]GDAAAAAR_.2;_GAGSGK[GlyGly (K)]GDAAAAAR_.3	_GAGSGK[GlyGly (K)]GDAAAAAR_.2;_GAGSGK[GlyGly (K)]GDAAAAAR_.3	_GAGSGK[GlyGly (K)]GDAAAAAR_.2	_GAGSGK[GlyGly (K)]GDAAAAAR_.2;_GAGSGK[GlyGly (K)]GDAAAAAR_.3	1	1	1	1	1	1	1	Filtered	1	1	1	1	5702.24	5578.16	5553.54	5092.62	2803.25	5669.12
LOC_Os01g10050.1;LOC_Os01g10050.2	protein|DEAD-box ATP-dependent RNA helicase, putative, expressed;protein|DEAD-box ATP-dependent RNA helicase, putative, expressed	LOC_Os01g10050.1	1	GlyGly (K)	K	192	TKFGASSKIKSTCIY	17909.2	13546.6	16127.1	18089.3	19728.9	25792.3	22814.3	24158.9	27274.4	23997	32042	24144.2	_FGASSK[GlyGly (K)]IK_.2	_FGASSK[GlyGly (K)]IK_.2	_FGASSK[GlyGly (K)]IK_.2	_FGASSK[GlyGly (K)]IK_.2	_FGASSK[GlyGly (K)]IK_.2	_FGASSK[GlyGly (K)]IK_.2	_FGASSK[GlyGly (K)]IK_.2	_FGASSK[GlyGly (K)]IK_.2	_FGASSK[GlyGly (K)]IK_.2	_FGASSK[GlyGly (K)]IK_.2	_FGASSK[GlyGly (K)]IK_.2	_FGASSK[GlyGly (K)]IK_.2	1	1	1	1	1	1	1	1	1	1	1	1	3656.59	2496.12	4306.25	4505.38	3410.52	4917.9
LOC_Os01g10050.1;LOC_Os01g10050.2	protein|DEAD-box ATP-dependent RNA helicase, putative, expressed;protein|DEAD-box ATP-dependent RNA helicase, putative, expressed	LOC_Os01g10050.2	1	GlyGly (K)	K	192	TKFGASSKIKSTCIY	17909.2	13546.6	16127.1	18089.3	19728.9	25792.3	22814.3	24158.9	27274.4	23997	32042	24144.2	_FGASSK[GlyGly (K)]IK_.2	_FGASSK[GlyGly (K)]IK_.2	_FGASSK[GlyGly (K)]IK_.2	_FGASSK[GlyGly (K)]IK_.2	_FGASSK[GlyGly (K)]IK_.2	_FGASSK[GlyGly (K)]IK_.2	_FGASSK[GlyGly (K)]IK_.2	_FGASSK[GlyGly (K)]IK_.2	_FGASSK[GlyGly (K)]IK_.2	_FGASSK[GlyGly (K)]IK_.2	_FGASSK[GlyGly (K)]IK_.2	_FGASSK[GlyGly (K)]IK_.2	1	1	1	1	1	1	1	1	1	1	1	1	3656.59	2496.12	4306.25	4505.38	3410.52	4917.9
LOC_Os01g10150.1	protein|CK1_CaseinKinase_1a.1 - CK1 includes the casein kinase 1 kinases, expressed	LOC_Os01g10150.1	1	GlyGly (K)	K	77	KLERKLGKGGFGQVY	33015.7	30976.6	32658.6	27016	25092.9	27911.4	8757.42	7598.81	11014.2	9033.77	7731.62	7298.03	_LGK[GlyGly (K)]GGFGQVYVGR_.3;_LGK[GlyGly (K)]GGFGQVYVGR_.2	_LGK[GlyGly (K)]GGFGQVYVGR_.3;_LGK[GlyGly (K)]GGFGQVYVGR_.2	_LGK[GlyGly (K)]GGFGQVYVGR_.3;_LGK[GlyGly (K)]GGFGQVYVGR_.2	_LGK[GlyGly (K)]GGFGQVYVGR_.3;_LGK[GlyGly (K)]GGFGQVYVGR_.2	_LGK[GlyGly (K)]GGFGQVYVGR_.3;_LGK[GlyGly (K)]GGFGQVYVGR_.2	_LGK[GlyGly (K)]GGFGQVYVGR_.3;_LGK[GlyGly (K)]GGFGQVYVGR_.2	_LGK[GlyGly (K)]GGFGQVYVGR_.3;_LGK[GlyGly (K)]GGFGQVYVGR_.2	_LGK[GlyGly (K)]GGFGQVYVGR_.3;_LGK[GlyGly (K)]GGFGQVYVGR_.2	_LGK[GlyGly (K)]GGFGQVYVGR_.3;_LGK[GlyGly (K)]GGFGQVYVGR_.2	_LGK[GlyGly (K)]GGFGQVYVGR_.3;_LGK[GlyGly (K)]GGFGQVYVGR_.2	_LGK[GlyGly (K)]GGFGQVYVGR_.3;_LGK[GlyGly (K)]GGFGQVYVGR_.2	_LGK[GlyGly (K)]GGFGQVYVGR_.3;_LGK[GlyGly (K)]GGFGQVYVGR_.2	1	1	1	1	1	1	1	1	1	1	1	1	82187.2	95780.5	99881.8	93072.8	44585.1	86621.9
LOC_Os01g10150.1	protein|CK1_CaseinKinase_1a.1 - CK1 includes the casein kinase 1 kinases, expressed	LOC_Os01g10150.1	1	GlyGly (K)	K	597	ILSIPRRKPNDETQE	33015.7	30976.6	32658.6	27016	25092.9	27911.4	8757.42	7598.81	11014.2	9033.77	7731.62	7298.03	_K[GlyGly (K)]PNDETQETLR_.2;_K[GlyGly (K)]PNDETQETLR_.3	_K[GlyGly (K)]PNDETQETLR_.2;_K[GlyGly (K)]PNDETQETLR_.3	_K[GlyGly (K)]PNDETQETLR_.2;_K[GlyGly (K)]PNDETQETLR_.3	_K[GlyGly (K)]PNDETQETLR_.2;_K[GlyGly (K)]PNDETQETLR_.3	_K[GlyGly (K)]PNDETQETLR_.2;_K[GlyGly (K)]PNDETQETLR_.3	_K[GlyGly (K)]PNDETQETLR_.2;_K[GlyGly (K)]PNDETQETLR_.3	_K[GlyGly (K)]PNDETQETLR_.2	_K[GlyGly (K)]PNDETQETLR_.2;_K[GlyGly (K)]PNDETQETLR_.3	_K[GlyGly (K)]PNDETQETLR_.2;_K[GlyGly (K)]PNDETQETLR_.3	_K[GlyGly (K)]PNDETQETLR_.2	_K[GlyGly (K)]PNDETQETLR_.2	_K[GlyGly (K)]PNDETQETLR_.2	1	1	1	1	1	1	1	1	1	1	1	1	46146.6	32183.4	34489.2	24482	29536.5	28627.3
LOC_Os01g10150.1	protein|CK1_CaseinKinase_1a.1 - CK1 includes the casein kinase 1 kinases, expressed	LOC_Os01g10150.1	1	GlyGly (K)	K	238	WKDAGTGKHVEYDQR	33015.7	30976.6	32658.6	27016	25092.9	27911.4	8757.42	7598.81	11014.2	9033.77	7731.62	7298.03	_DAGTGK[GlyGly (K)]HVEYDQRPDIFR_.4;_DAGTGK[GlyGly (K)]HVEYDQRPDIFR_.3	_DAGTGK[GlyGly (K)]HVEYDQRPDIFR_.4;_DAGTGK[GlyGly (K)]HVEYDQRPDIFR_.3	_DAGTGK[GlyGly (K)]HVEYDQRPDIFR_.4;_DAGTGK[GlyGly (K)]HVEYDQRPDIFR_.3	_DAGTGK[GlyGly (K)]HVEYDQRPDIFR_.4;_DAGTGK[GlyGly (K)]HVEYDQRPDIFR_.3	_DAGTGK[GlyGly (K)]HVEYDQRPDIFR_.4;_DAGTGK[GlyGly (K)]HVEYDQRPDIFR_.3	_DAGTGK[GlyGly (K)]HVEYDQRPDIFR_.4;_DAGTGK[GlyGly (K)]HVEYDQRPDIFR_.3	_DAGTGK[GlyGly (K)]HVEYDQRPDIFR_.4	_DAGTGK[GlyGly (K)]HVEYDQRPDIFR_.3		_DAGTGK[GlyGly (K)]HVEYDQRPDIFR_.4			1	1	1	1	1	1	1	1	1	1	1	1	32319	38474.2	31971.1	29501.5	31946	37243.7
LOC_Os01g10150.1	protein|CK1_CaseinKinase_1a.1 - CK1 includes the casein kinase 1 kinases, expressed	LOC_Os01g10150.1	1	GlyGly (K)	K	617	AFPGQHVKEKWAKNL	33015.7	30976.6	32658.6	27016	25092.9	27911.4	8757.42	7598.81	11014.2	9033.77	7731.62	7298.03	_TSAFPGQHVK[GlyGly (K)]EK_.2;_TSAFPGQHVK[GlyGly (K)]EK_.3	_TSAFPGQHVK[GlyGly (K)]EK_.2;_TSAFPGQHVK[GlyGly (K)]EK_.3	_TSAFPGQHVK[GlyGly (K)]EK_.2;_TSAFPGQHVK[GlyGly (K)]EK_.3	_TSAFPGQHVK[GlyGly (K)]EK_.2;_TSAFPGQHVK[GlyGly (K)]EK_.3	_TSAFPGQHVK[GlyGly (K)]EK_.2;_TSAFPGQHVK[GlyGly (K)]EK_.3	_TSAFPGQHVK[GlyGly (K)]EK_.2;_TSAFPGQHVK[GlyGly (K)]EK_.3	_TSAFPGQHVK[GlyGly (K)]EK_.2	_TSAFPGQHVK[GlyGly (K)]EK_.2			_TSAFPGQHVK[GlyGly (K)]EK_.2		1	1	1	1	1	1	1	1	1	1	1	1	20215.8	12242.2	14292	11235.4	14990.2	10585.8
LOC_Os01g10150.1	protein|CK1_CaseinKinase_1a.1 - CK1 includes the casein kinase 1 kinases, expressed	LOC_Os01g10150.1	1	GlyGly (K)	K	374	LVYQVGQKRGRLTAA	33015.7	30976.6	32658.6	27016	25092.9	27911.4	8757.42	7598.81	11014.2	9033.77	7731.62	7298.03	_LVYQVGQK[GlyGly (K)]R_.2;_LVYQVGQK[GlyGly (K)]R_.3	_LVYQVGQK[GlyGly (K)]R_.2;_LVYQVGQK[GlyGly (K)]R_.3	_LVYQVGQK[GlyGly (K)]R_.2	_LVYQVGQK[GlyGly (K)]R_.2	_LVYQVGQK[GlyGly (K)]R_.2;_LVYQVGQK[GlyGly (K)]R_.3	_LVYQVGQK[GlyGly (K)]R_.2	_LVYQVGQK[GlyGly (K)]R_.2	_LVYQVGQK[GlyGly (K)]R_.2					1	1	1	1	1	1	1	1	1	1	1	1	43609.3	44116.7	18766.1	16557.7	29188.3	15542
LOC_Os01g10250.1;LOC_Os01g10250.2	protein|hydrolase, alpha/beta fold family domain containing protein, expressed;protein|hydrolase, alpha/beta fold family domain containing protein, expressed	LOC_Os01g10250.1	1	GlyGly (K)	K	236	LFPRIRAKLEGIILT	1244.33	3196.57	Filtered	6921.96	1588.37	3205.05	1910.66	5630.43	10178	8748.92	11709.2	6919.28	_AK[GlyGly (K)]LEGIILTSPALR_.3;_AK[GlyGly (K)]LEGIILTSPALR_.2	_AK[GlyGly (K)]LEGIILTSPALR_.3;_AK[GlyGly (K)]LEGIILTSPALR_.2	Filtered	_AK[GlyGly (K)]LEGIILTSPALR_.3;_AK[GlyGly (K)]LEGIILTSPALR_.2	_AK[GlyGly (K)]LEGIILTSPALR_.3;_AK[GlyGly (K)]LEGIILTSPALR_.2	_AK[GlyGly (K)]LEGIILTSPALR_.3;_AK[GlyGly (K)]LEGIILTSPALR_.2	_AK[GlyGly (K)]LEGIILTSPALR_.3;_AK[GlyGly (K)]LEGIILTSPALR_.2	_AK[GlyGly (K)]LEGIILTSPALR_.3;_AK[GlyGly (K)]LEGIILTSPALR_.2	_AK[GlyGly (K)]LEGIILTSPALR_.3;_AK[GlyGly (K)]LEGIILTSPALR_.2	_AK[GlyGly (K)]LEGIILTSPALR_.3;_AK[GlyGly (K)]LEGIILTSPALR_.2	_AK[GlyGly (K)]LEGIILTSPALR_.3;_AK[GlyGly (K)]LEGIILTSPALR_.2	_AK[GlyGly (K)]LEGIILTSPALR_.3;_AK[GlyGly (K)]LEGIILTSPALR_.2	1	1	Filtered	1	1	1	1	1	1	1	1	1	2457.01	6975.37	Filtered	13357.8	3326.59	7430.76
LOC_Os01g10250.1;LOC_Os01g10250.2	protein|hydrolase, alpha/beta fold family domain containing protein, expressed;protein|hydrolase, alpha/beta fold family domain containing protein, expressed	LOC_Os01g10250.2	1	GlyGly (K)	K	132	LFPRIRAKLEGIILT	1244.33	3196.57	Filtered	6921.96	1588.37	3205.05	1910.66	5630.43	10178	8748.92	11709.2	6919.28	_AK[GlyGly (K)]LEGIILTSPALR_.3;_AK[GlyGly (K)]LEGIILTSPALR_.2	_AK[GlyGly (K)]LEGIILTSPALR_.3;_AK[GlyGly (K)]LEGIILTSPALR_.2	Filtered	_AK[GlyGly (K)]LEGIILTSPALR_.3;_AK[GlyGly (K)]LEGIILTSPALR_.2	_AK[GlyGly (K)]LEGIILTSPALR_.3;_AK[GlyGly (K)]LEGIILTSPALR_.2	_AK[GlyGly (K)]LEGIILTSPALR_.3;_AK[GlyGly (K)]LEGIILTSPALR_.2	_AK[GlyGly (K)]LEGIILTSPALR_.3;_AK[GlyGly (K)]LEGIILTSPALR_.2	_AK[GlyGly (K)]LEGIILTSPALR_.3;_AK[GlyGly (K)]LEGIILTSPALR_.2	_AK[GlyGly (K)]LEGIILTSPALR_.3;_AK[GlyGly (K)]LEGIILTSPALR_.2	_AK[GlyGly (K)]LEGIILTSPALR_.3;_AK[GlyGly (K)]LEGIILTSPALR_.2	_AK[GlyGly (K)]LEGIILTSPALR_.3;_AK[GlyGly (K)]LEGIILTSPALR_.2	_AK[GlyGly (K)]LEGIILTSPALR_.3;_AK[GlyGly (K)]LEGIILTSPALR_.2	1	1	Filtered	1	1	1	1	1	1	1	1	1	2457.01	6975.37	Filtered	13357.8	3326.59	7430.76
LOC_Os01g10290.1;LOC_Os01g10290.2	protein|autophagy-related protein 3, putative, expressed;protein|autophagy-related protein 3, putative, expressed	LOC_Os01g10290.1	1	GlyGly (K)	K	240	ISQDHARKTVTIEDH	5888.06	8207.67	6327.89	7451.22	10732.2	11285.3	8644.76	9798.52	9541.98	13542.9	9542.48	9207.15	_K[GlyGly (K)]TVTIEDHPHLSAGK_.3;_K[GlyGly (K)]TVTIEDHPHLSAGK_.4	_K[GlyGly (K)]TVTIEDHPHLSAGK_.3;_K[GlyGly (K)]TVTIEDHPHLSAGK_.4	_K[GlyGly (K)]TVTIEDHPHLSAGK_.3;_K[GlyGly (K)]TVTIEDHPHLSAGK_.4	_K[GlyGly (K)]TVTIEDHPHLSAGK_.3;_K[GlyGly (K)]TVTIEDHPHLSAGK_.4	_K[GlyGly (K)]TVTIEDHPHLSAGK_.3;_K[GlyGly (K)]TVTIEDHPHLSAGK_.4	_K[GlyGly (K)]TVTIEDHPHLSAGK_.3;_K[GlyGly (K)]TVTIEDHPHLSAGK_.4	_K[GlyGly (K)]TVTIEDHPHLSAGK_.3;_K[GlyGly (K)]TVTIEDHPHLSAGK_.4	_K[GlyGly (K)]TVTIEDHPHLSAGK_.3;_K[GlyGly (K)]TVTIEDHPHLSAGK_.4	_K[GlyGly (K)]TVTIEDHPHLSAGK_.3	_K[GlyGly (K)]TVTIEDHPHLSAGK_.3;_K[GlyGly (K)]TVTIEDHPHLSAGK_.4	_K[GlyGly (K)]TVTIEDHPHLSAGK_.3;_K[GlyGly (K)]TVTIEDHPHLSAGK_.4		1	1	1	1	1	1	1	1	1	1	1	1	8263.78	8603.2	4809.76	9188.4	13007.3	12286
[truncated: 18,665 more rows]
[truncated: 30 more columns]

## Sheet: annotation
Reference file: MUS7.0 all.pep
Fields Explanation:
PTM.ProteinId: The protein ID where the modification site is located.
PTM.CollapseKey: Positional information of the modification site, formatted as "ProteinID_ModifiedAminoAcidSite_ModificationMultiplicity." Modification multiplicity refers to whether the peptide sequence corresponding to this site contains additional modifications of the same type (n). If none, the number after "M" is 1; if n additional modifications exist, the number is n+1.
PTM.Multiplicity: The modification multiplicity, indicating whether the peptide sequence corresponding to this site contains other modification sites of the same type. If none, the number after "M" is 1; if n additional modifications exist, the number is n+1.
[truncated: 12 more rows]
