# Supplementary material for: TOGR3, a Proteasome β4 Subunit, Orchestrates Sugar Homeostasis to Trade Off Growth and Thermotolerance in Rice
Source: Adv Sci (Weinh). 2026 Jan 21;13(18):e16395. doi: 10.1002/advs.202516395 (PMC13042809; doi:10.1002/advs.202516395)
Supplement: Supplementary file 3 — Supporting file 3: advs73909‐sup‐0003‐TableS2.xlsx [file ADVS-13-e16395-s005.xlsx]

## Sheet: Table S2
Table S2. Comparisons of Ubiquitin-Modified Proteins between Samples
Comparison (group1/group2)	Group	ProteinGroups	PTM.ModificationTitle	AVG Log2 Ratio	Absolute AVG Log2 Ratio	Pvalue	Qvalue	# of Ratios	ProteinDescriptions	# Unique Total Peptides	% Change	Ratio	Condition Numerator	Condition Denominator
A / B	LOC_Os02g42320.2_K92_M1_1	LOC_Os02g42320.2;LOC_Os02g42320.3	GlyGly (K)	-1.76706	1.76706	9.59202e-16	2.6476e-11	12	protein|peptidase, T1 family, putative, expressed;protein|peptidase, T1 family, putative, expressed	10	-70.6193	0.293807	A	B
A / B	LOC_Os02g04100.1_K115_M1_1	LOC_Os02g04100.1	GlyGly (K)	-2.73264	2.73264	3.06207e-12	3.62965e-08	12	protein|peptidase, T1 family, putative, expressed	12	-84.9549	0.150451	A	B
A / B	LOC_Os01g59600.1_K43_M1_1	LOC_Os01g59600.1;LOC_Os01g59600.2	GlyGly (K)	-3.1696	3.1696	1.08989e-09	6.47708e-07	12	protein|peptidase, T1 family, putative, expressed;protein|peptidase, T1 family, putative, expressed	12	-88.8864	0.111136	A	B
A / B	LOC_Os01g59600.2_K43_M1_1	LOC_Os01g59600.1;LOC_Os01g59600.2	GlyGly (K)	-3.1696	3.1696	1.08989e-09	6.47708e-07	12	protein|peptidase, T1 family, putative, expressed;protein|peptidase, T1 family, putative, expressed	12	-88.8864	0.111136	A	B
A / B	LOC_Os04g55920.1_K192_M1_1	LOC_Os04g55920.1;LOC_Os04g55920.2	GlyGly (K)	-1.47536	1.47536	1.56821e-09	7.36125e-07	12	protein|zinc-finger protein, putative, expressed;protein|zinc-finger protein, putative, expressed	4	-64.0356	0.359644	A	B
A / B	LOC_Os04g55920.2_K191_M1_1	LOC_Os04g55920.1;LOC_Os04g55920.2	GlyGly (K)	-1.47536	1.47536	1.56821e-09	7.36125e-07	12	protein|zinc-finger protein, putative, expressed;protein|zinc-finger protein, putative, expressed	4	-64.0356	0.359644	A	B
A / B	LOC_Os04g57640.1_K509_M1_1	LOC_Os04g57640.1;LOC_Os04g57640.2	GlyGly (K)	-1.04785	1.04785	5.76978e-09	1.75697e-06	12	protein|RCD1, putative, expressed;protein|RCD1, putative, expressed	2	-51.6312	0.483688	A	B
A / B	LOC_Os04g57640.2_K509_M1_1	LOC_Os04g57640.1;LOC_Os04g57640.2	GlyGly (K)	-1.04785	1.04785	5.76978e-09	1.75697e-06	12	protein|RCD1, putative, expressed;protein|RCD1, putative, expressed	2	-51.6312	0.483688	A	B
A / B	LOC_Os06g19730.1_K641_M1_1	LOC_Os06g19730.1	GlyGly (K)	-1.52198	1.52198	9.30351e-09	2.27018e-06	12	protein|HEAT repeat family protein, putative, expressed	17	-65.1791	0.348209	A	B
A / B	LOC_Os01g47330.1_K135_M1_1	LOC_Os01g47330.1	GlyGly (K)	-1.81783	1.81783	1.14146e-08	2.61231e-06	12	protein|ribosomal protein L7/L12 C-terminal domain containing protein, expressed	12	-71.6352	0.283648	A	B
A / B	LOC_Os07g26740.1_K40_M1_1	LOC_Os07g26740.1;LOC_Os07g33860.1;LOC_Os07g33898.1;LOC_Os07g33997.1	GlyGly (K)	1.6622	1.6622	1.3247e-08	2.87347e-06	12	protein|60S ribosomal protein L44, putative, expressed;protein|60S ribosomal protein L44, putative, expressed;protein|60S ribosomal protein L44, putative, expressed;protein|60S ribosomal protein L44, putative, expressed	7	216.498	3.16498	A	B
A / B	LOC_Os07g33860.1_K68_M1_1	LOC_Os07g26740.1;LOC_Os07g33860.1;LOC_Os07g33898.1;LOC_Os07g33997.1	GlyGly (K)	1.6622	1.6622	1.3247e-08	2.87347e-06	12	protein|60S ribosomal protein L44, putative, expressed;protein|60S ribosomal protein L44, putative, expressed;protein|60S ribosomal protein L44, putative, expressed;protein|60S ribosomal protein L44, putative, expressed	7	216.498	3.16498	A	B
A / B	LOC_Os07g33898.1_K40_M1_1	LOC_Os07g26740.1;LOC_Os07g33860.1;LOC_Os07g33898.1;LOC_Os07g33997.1	GlyGly (K)	1.6622	1.6622	1.3247e-08	2.87347e-06	12	protein|60S ribosomal protein L44, putative, expressed;protein|60S ribosomal protein L44, putative, expressed;protein|60S ribosomal protein L44, putative, expressed;protein|60S ribosomal protein L44, putative, expressed	7	216.498	3.16498	A	B
A / B	LOC_Os07g33997.1_K40_M1_1	LOC_Os07g26740.1;LOC_Os07g33860.1;LOC_Os07g33898.1;LOC_Os07g33997.1	GlyGly (K)	1.6622	1.6622	1.3247e-08	2.87347e-06	12	protein|60S ribosomal protein L44, putative, expressed;protein|60S ribosomal protein L44, putative, expressed;protein|60S ribosomal protein L44, putative, expressed;protein|60S ribosomal protein L44, putative, expressed	7	216.498	3.16498	A	B
A / B	LOC_Os05g50750.1_K445_M1_1	LOC_Os05g50750.1;LOC_Os05g50750.2;LOC_Os05g50750.3	GlyGly (K)	-2.46952	2.46952	1.59309e-08	3.12016e-06	12	protein|AAA family ATPase, putative, expressed;protein|AAA family ATPase, putative, expressed;protein|AAA family ATPase, putative, expressed	6	-81.9449	0.180551	A	B
A / B	LOC_Os05g50750.2_K445_M1_1	LOC_Os05g50750.1;LOC_Os05g50750.2;LOC_Os05g50750.3	GlyGly (K)	-2.46952	2.46952	1.59309e-08	3.12016e-06	12	protein|AAA family ATPase, putative, expressed;protein|AAA family ATPase, putative, expressed;protein|AAA family ATPase, putative, expressed	6	-81.9449	0.180551	A	B
A / B	LOC_Os05g09490.1_K220_M1_1	LOC_Os05g09490.1;LOC_Os05g09490.2	GlyGly (K)	-3.2956	3.2956	3.20381e-08	5.1325e-06	12	protein|peptidase, T1 family, putative, expressed;protein|peptidase, T1 family, putative, expressed	14	-89.8159	0.101841	A	B
A / B	LOC_Os05g09490.2_K220_M1_1	LOC_Os05g09490.1;LOC_Os05g09490.2	GlyGly (K)	-3.2956	3.2956	3.20381e-08	5.1325e-06	12	protein|peptidase, T1 family, putative, expressed;protein|peptidase, T1 family, putative, expressed	14	-89.8159	0.101841	A	B
A / B	LOC_Os10g14870.1_K24_M1_1	LOC_Os10g14870.1	GlyGly (K)	-9.85687	9.85687	3.53013e-08	5.44214e-06	10	protein|heavy metal-associated domain containing protein, expressed	7	-99.8922	0.00107842	A	B
A / B	LOC_Os06g19730.1_K1378_M1_1	LOC_Os06g19730.1	GlyGly (K)	-1.70433	1.70433	7.33872e-08	8.72266e-06	12	protein|HEAT repeat family protein, putative, expressed	17	-69.3136	0.306864	A	B
A / B	LOC_Os10g20090.1_K405_M1_1	LOC_Os10g20090.1;LOC_Os10g20090.2;LOC_Os10g20090.3	GlyGly (K)	-1.76929	1.76929	7.62711e-08	8.88433e-06	10	protein|CSLH1 - cellulose synthase-like family H, expressed;protein|CSLH1 - cellulose synthase-like family H, expressed;protein|CSLH1 - cellulose synthase-like family H, expressed	3	-70.6646	0.293354	A	B
A / B	LOC_Os02g55640.1_K9_M1_1	LOC_Os02g55640.1	GlyGly (K)	-2.26937	2.26937	8.45097e-08	9.35356e-06	12	protein|proteasome maturation factor UMP1 family protein, expressed	8	-79.258	0.20742	A	B
A / B	LOC_Os06g06030.1_K122_M1_1	LOC_Os06g06030.1	GlyGly (K)	-2.01832	2.01832	9.08717e-08	9.67705e-06	12	protein|peptidase, T1 family, putative, expressed	10	-75.3155	0.246845	A	B
A / B	LOC_Os08g43540.1_K123_M1_1	LOC_Os08g43540.1	GlyGly (K)	-1.19817	1.19817	9.6964e-08	1.01787e-05	12	protein|peptidase, T1 family, putative, expressed	14	-56.4172	0.435828	A	B
A / B	LOC_Os05g09490.1_K181_M1_1	LOC_Os05g09490.1;LOC_Os05g09490.2	GlyGly (K)	-3.22768	3.22768	1.16691e-07	1.12963e-05	12	protein|peptidase, T1 family, putative, expressed;protein|peptidase, T1 family, putative, expressed	14	-89.3249	0.106751	A	B
A / B	LOC_Os05g09490.2_K181_M1_1	LOC_Os05g09490.1;LOC_Os05g09490.2	GlyGly (K)	-3.22768	3.22768	1.16691e-07	1.12963e-05	12	protein|peptidase, T1 family, putative, expressed;protein|peptidase, T1 family, putative, expressed	14	-89.3249	0.106751	A	B
A / B	LOC_Os05g29860.1_K123_M1_1	LOC_Os05g29860.1;LOC_Os05g29860.2	GlyGly (K)	-1.56767	1.56767	1.22137e-07	1.13931e-05	10	protein|mitochondrial carrier protein, putative, expressed;protein|mitochondrial carrier protein, putative, expressed	4	-66.2647	0.337353	A	B
A / B	LOC_Os05g29860.2_K123_M1_1	LOC_Os05g29860.1;LOC_Os05g29860.2	GlyGly (K)	-1.56767	1.56767	1.22137e-07	1.13931e-05	10	protein|mitochondrial carrier protein, putative, expressed;protein|mitochondrial carrier protein, putative, expressed	4	-66.2647	0.337353	A	B
A / B	LOC_Os02g10200.1_K43_M1_1	LOC_Os02g10200.1;LOC_Os02g10200.2	GlyGly (K)	-2.84075	2.84075	1.75915e-07	1.42545e-05	12	protein|zinc finger A20 and AN1 domain-containing stress-associated protein, putative, expressed;protein|zinc finger A20 and AN1 domain-containing stress-associated protein, putative, expressed	2	-86.0412	0.139588	A	B
A / B	LOC_Os02g10200.2_K43_M1_1	LOC_Os02g10200.1;LOC_Os02g10200.2	GlyGly (K)	-2.84075	2.84075	1.75915e-07	1.42545e-05	12	protein|zinc finger A20 and AN1 domain-containing stress-associated protein, putative, expressed;protein|zinc finger A20 and AN1 domain-containing stress-associated protein, putative, expressed	2	-86.0412	0.139588	A	B
A / B	LOC_Os09g09480.1_K66_M1_1	LOC_Os09g09480.1;LOC_Os09g09480.2;LOC_Os09g09480.3	GlyGly (K)	-1.45167	1.45167	2.2895e-07	1.67047e-05	12	protein|SNF7 domain containing protein, putative, expressed;protein|SNF7 domain containing protein, putative, expressed;protein|SNF7 domain containing protein, putative, expressed	4	-63.4403	0.365597	A	B
A / B	LOC_Os09g09480.2_K66_M1_1	LOC_Os09g09480.1;LOC_Os09g09480.2;LOC_Os09g09480.3	GlyGly (K)	-1.45167	1.45167	2.2895e-07	1.67047e-05	12	protein|SNF7 domain containing protein, putative, expressed;protein|SNF7 domain containing protein, putative, expressed;protein|SNF7 domain containing protein, putative, expressed	4	-63.4403	0.365597	A	B
A / B	LOC_Os09g09480.3_K66_M1_1	LOC_Os09g09480.1;LOC_Os09g09480.2;LOC_Os09g09480.3	GlyGly (K)	-1.45167	1.45167	2.2895e-07	1.67047e-05	12	protein|SNF7 domain containing protein, putative, expressed;protein|SNF7 domain containing protein, putative, expressed;protein|SNF7 domain containing protein, putative, expressed	4	-63.4403	0.365597	A	B
A / B	LOC_Os05g09490.1_K27_M1_1	LOC_Os05g09490.1;LOC_Os05g09490.2	GlyGly (K)	-5.3043	5.3043	2.89756e-07	1.93456e-05	12	protein|peptidase, T1 family, putative, expressed;protein|peptidase, T1 family, putative, expressed	14	-97.4693	0.0253073	A	B
A / B	LOC_Os05g09490.2_K27_M1_1	LOC_Os05g09490.1;LOC_Os05g09490.2	GlyGly (K)	-5.3043	5.3043	2.89756e-07	1.93456e-05	12	protein|peptidase, T1 family, putative, expressed;protein|peptidase, T1 family, putative, expressed	14	-97.4693	0.0253073	A	B
A / B	LOC_Os04g33450.2_K136_M1_1	LOC_Os04g33450.2	GlyGly (K)	-1.60028	1.60028	3.90026e-07	2.37143e-05	12	protein|expressed protein	11	-67.0188	0.329812	A	B
A / B	LOC_Os06g48640.1_K296_M1_1	LOC_Os06g48640.1;LOC_Os06g48640.2	GlyGly (K)	-1.32379	1.32379	5.73692e-07	3.08521e-05	10	protein|proteasome/cyclosome repeat containing protein, expressed;protein|proteasome/cyclosome repeat containing protein, expressed	10	-60.0517	0.399483	A	B
A / B	LOC_Os02g46962.1_K26_M1_1	LOC_Os02g46962.1;LOC_Os02g46962.2;LOC_Os02g46962.3	GlyGly (K)	-1.94967	1.94967	6.97306e-07	3.38065e-05	12	protein|VHS and GAT domain containing protein, expressed;protein|VHS and GAT domain containing protein, expressed;protein|VHS and GAT domain containing protein, expressed	16	-74.1125	0.258875	A	B
A / B	LOC_Os02g46962.2_K26_M1_1	LOC_Os02g46962.1;LOC_Os02g46962.2;LOC_Os02g46962.3	GlyGly (K)	-1.94967	1.94967	6.97306e-07	3.38065e-05	12	protein|VHS and GAT domain containing protein, expressed;protein|VHS and GAT domain containing protein, expressed;protein|VHS and GAT domain containing protein, expressed	16	-74.1125	0.258875	A	B
A / B	LOC_Os02g46962.3_K26_M1_1	LOC_Os02g46962.1;LOC_Os02g46962.2;LOC_Os02g46962.3	GlyGly (K)	-1.94967	1.94967	6.97306e-07	3.38065e-05	12	protein|VHS and GAT domain containing protein, expressed;protein|VHS and GAT domain containing protein, expressed;protein|VHS and GAT domain containing protein, expressed	16	-74.1125	0.258875	A	B
A / B	LOC_Os09g32800.1_K70_M1_1	LOC_Os09g32800.1	GlyGly (K)	-2.82473	2.82473	7.0839e-07	3.4117e-05	10	protein|peptidase, T1 family, putative, expressed	10	-85.8853	0.141147	A	B
A / B	LOC_Os06g19730.1_K1768_M1_1	LOC_Os06g19730.1	GlyGly (K)	-1.26565	1.26565	7.44949e-07	3.53261e-05	12	protein|HEAT repeat family protein, putative, expressed	17	-58.4088	0.415912	A	B
A / B	LOC_Os05g09490.1_K259_M1_1	LOC_Os05g09490.1;LOC_Os05g09490.2	GlyGly (K)	-1.82152	1.82152	7.95996e-07	3.66158e-05	12	protein|peptidase, T1 family, putative, expressed;protein|peptidase, T1 family, putative, expressed	14	-71.7078	0.282922	A	B
A / B	LOC_Os05g09490.2_K259_M1_1	LOC_Os05g09490.1;LOC_Os05g09490.2	GlyGly (K)	-1.82152	1.82152	7.95996e-07	3.66158e-05	12	protein|peptidase, T1 family, putative, expressed;protein|peptidase, T1 family, putative, expressed	14	-71.7078	0.282922	A	B
A / B	LOC_Os02g15660.1_K230_M1_1	LOC_Os02g15660.1	GlyGly (K)	-1.01806	1.01806	8.88079e-07	3.97596e-05	12	protein|tetratricopeptide repeat, putative, expressed	25	-50.6221	0.493779	A	B
A / B	LOC_Os02g32490.1_K286_M1_1	LOC_Os02g32490.1	GlyGly (K)	-1.0981	1.0981	9.03207e-07	4.03389e-05	12	protein|AMP-binding enzyme, putative, expressed	20	-53.287	0.46713	A	B
A / B	LOC_Os03g02270.1_K472_M1_1	LOC_Os03g02270.1	GlyGly (K)	-1.39502	1.39502	9.54447e-07	4.20751e-05	10	protein|expressed protein	9	-61.976	0.38024	A	B
A / B	LOC_Os06g07140.1_K54_M1_1	LOC_Os06g07140.1;LOC_Os06g07878.1;LOC_Os06g07978.1	GlyGly (K)	-2.31923	2.31923	9.85403e-07	4.29174e-05	12	protein|peptidase, T1 family, putative, expressed;protein|peptidase, T1 family, putative, expressed;protein|peptidase, T1 family, putative, expressed	9	-79.9625	0.200375	A	B
A / B	LOC_Os06g07878.1_K54_M1_1	LOC_Os06g07140.1;LOC_Os06g07878.1;LOC_Os06g07978.1	GlyGly (K)	-2.31923	2.31923	9.85403e-07	4.29174e-05	12	protein|peptidase, T1 family, putative, expressed;protein|peptidase, T1 family, putative, expressed;protein|peptidase, T1 family, putative, expressed	9	-79.9625	0.200375	A	B
A / B	LOC_Os06g07978.1_K54_M1_1	LOC_Os06g07140.1;LOC_Os06g07878.1;LOC_Os06g07978.1	GlyGly (K)	-2.31923	2.31923	9.85403e-07	4.29174e-05	12	protein|peptidase, T1 family, putative, expressed;protein|peptidase, T1 family, putative, expressed;protein|peptidase, T1 family, putative, expressed	9	-79.9625	0.200375	A	B
A / B	LOC_Os05g25210.1_K200_M1_1	LOC_Os05g25210.1	GlyGly (K)	1.09298	1.09298	1.03327e-06	4.43213e-05	12	protein|expressed protein	7	113.314	2.13314	A	B
A / B	LOC_Os05g03450.1_K389_M1_1	LOC_Os05g03450.1	GlyGly (K)	-1.05205	1.05205	1.06306e-06	4.48677e-05	12	protein|lectin protein kinase family protein, putative, expressed	3	-51.7717	0.482283	A	B
A / B	LOC_Os01g36950.1_K303_M1_1	LOC_Os01g36950.1;LOC_Os01g36950.2	GlyGly (K)	-2.86496	2.86496	1.12529e-06	4.68756e-05	12	protein|N-rich protein, putative, expressed;protein|N-rich protein, putative, expressed	6	-86.2734	0.137266	A	B
A / B	LOC_Os01g36950.2_K303_M1_1	LOC_Os01g36950.1;LOC_Os01g36950.2	GlyGly (K)	-2.86496	2.86496	1.12529e-06	4.68756e-05	12	protein|N-rich protein, putative, expressed;protein|N-rich protein, putative, expressed	6	-86.2734	0.137266	A	B
A / B	LOC_Os02g41650.1_K347_M1_1	LOC_Os02g41650.1;LOC_Os02g41650.3	GlyGly (K)	-1.35291	1.35291	1.35969e-06	5.36967e-05	12	protein|phenylalanine ammonia-lyase, putative, expressed;protein|phenylalanine ammonia-lyase, putative, expressed	27	-60.8498	0.391502	A	B
A / B	LOC_Os02g41650.3_K347_M1_1	LOC_Os02g41650.1;LOC_Os02g41650.3	GlyGly (K)	-1.35291	1.35291	1.35969e-06	5.36967e-05	12	protein|phenylalanine ammonia-lyase, putative, expressed;protein|phenylalanine ammonia-lyase, putative, expressed	27	-60.8498	0.391502	A	B
A / B	LOC_Os02g09460.1_K25_M1_1	LOC_Os02g09460.1	GlyGly (K)	-2.03035	2.03035	1.39343e-06	5.43882e-05	10	protein|GA16396-PA, putative, expressed	5	-75.5204	0.244796	A	B
A / B	LOC_Os05g40420.1_K348_M1_1	LOC_Os05g40420.1;LOC_Os05g40420.2	GlyGly (K)	-2.01607	2.01607	1.54537e-06	5.81027e-05	12	protein|2,3-bisphosphoglycerate-independent phosphoglycerate mutase, putative, expressed;protein|2,3-bisphosphoglycerate-independent phosphoglycerate mutase, putative, expressed	28	-75.277	0.24723	A	B
A / B	LOC_Os08g43540.1_K246_M1_1	LOC_Os08g43540.1	GlyGly (K)	-2.59714	2.59714	1.54001e-06	5.81027e-05	12	protein|peptidase, T1 family, putative, expressed	14	-83.4734	0.165266	A	B
A / B	LOC_Os11g06720.1_K80_M1_1	LOC_Os11g06720.1	GlyGly (K)	-2.52281	2.52281	1.54072e-06	5.81027e-05	12	protein|abscisic stress-ripening, putative, expressed	7	-82.5996	0.174004	A	B
A / B	LOC_Os06g08400.1_K14_M1_1	LOC_Os06g08400.1;LOC_Os06g08400.2	GlyGly (K)	-1.06492	1.06492	1.61843e-06	5.96803e-05	12	protein|LIM domain-containing protein, putative, expressed;protein|LIM domain-containing protein, putative, expressed	1	-52.2002	0.477998	A	B
A / B	LOC_Os06g08400.2_K14_M1_1	LOC_Os06g08400.1;LOC_Os06g08400.2	GlyGly (K)	-1.06492	1.06492	1.61843e-06	5.96803e-05	12	protein|LIM domain-containing protein, putative, expressed;protein|LIM domain-containing protein, putative, expressed	1	-52.2002	0.477998	A	B
A / B	LOC_Os04g59450.1_K64_M1_1	LOC_Os04g59450.1	GlyGly (K)	-1.12395	1.12395	1.65627e-06	6.06645e-05	12	protein|CAMK_CAMK_like.28 - CAMK includes calcium/calmodulin depedent protein kinases, expressed	5	-54.1164	0.458836	A	B
A / B	LOC_Os02g09130.1_K133_M1_1	LOC_Os02g09130.1	GlyGly (K)	-1.11173	1.11173	1.94585e-06	6.59584e-05	12	protein|palmitoyltransferase TIP1, putative, expressed	5	-53.7262	0.462738	A	B
A / B	LOC_Os03g08280.1_K33_M1_1	LOC_Os03g08280.1;LOC_Os03g08280.2	GlyGly (K)	-2.74277	2.74277	1.97518e-06	6.66459e-05	12	protein|peptidase, T1 family, putative, expressed;protein|peptidase, T1 family, putative, expressed	16	-85.0602	0.149398	A	B
A / B	LOC_Os03g08280.2_K33_M1_1	LOC_Os03g08280.1;LOC_Os03g08280.2	GlyGly (K)	-2.74277	2.74277	1.97518e-06	6.66459e-05	12	protein|peptidase, T1 family, putative, expressed;protein|peptidase, T1 family, putative, expressed	16	-85.0602	0.149398	A	B
A / B	LOC_Os05g50890.1_K412_M1_1	LOC_Os05g50890.1;LOC_Os05g50890.2	GlyGly (K)	-1.01092	1.01092	2.0058e-06	6.70846e-05	12	protein|OsGH3.5 - Probable indole-3-acetic acid-amido synthetase, expressed;protein|OsGH3.5 - Probable indole-3-acetic acid-amido synthetase, expressed	6	-50.3772	0.496228	A	B
A / B	LOC_Os05g50890.2_K412_M1_1	LOC_Os05g50890.1;LOC_Os05g50890.2	GlyGly (K)	-1.01092	1.01092	2.0058e-06	6.70846e-05	12	protein|OsGH3.5 - Probable indole-3-acetic acid-amido synthetase, expressed;protein|OsGH3.5 - Probable indole-3-acetic acid-amido synthetase, expressed	6	-50.3772	0.496228	A	B
A / B	LOC_Os02g11050.1_K111_M1_1	LOC_Os02g11050.1	GlyGly (K)	-3.56405	3.56405	2.39315e-06	7.47906e-05	10	protein|26S protease regulatory subunit, putative, expressed	19	-91.545	0.0845499	A	B
A / B	LOC_Os06g39230.1_K298_M1_1	LOC_Os06g39230.1	GlyGly (K)	-1.70478	1.70478	2.50926e-06	7.70647e-05	12	protein|aldehyde dehydrogenase, putative, expressed	3	-69.3232	0.306768	A	B
A / B	LOC_Os06g43570.1_K313_M1_1	LOC_Os06g43570.1	GlyGly (K)	-2.1304	2.1304	2.5801e-06	7.83084e-05	12	protein|peptidase, T1 family, putative, expressed	6	-77.1606	0.228394	A	B
A / B	LOC_Os02g54730.1_K125_M1_1	LOC_Os02g54730.1	GlyGly (K)	1.15619	1.15619	2.66509e-06	7.99008e-05	10	protein|transmembrane amino acid transporter protein, putative, expressed	3	122.868	2.22868	A	B
A / B	LOC_Os07g24190.1_K467_M1_1	LOC_Os07g24190.1	GlyGly (K)	-1.14526	1.14526	2.74785e-06	8.06751e-05	12	protein|CESA3 - cellulose synthase, expressed	16	-54.7893	0.452107	A	B
A / B	LOC_Os03g63370.1_K126_M1_1	LOC_Os03g63370.1	GlyGly (K)	-1.23435	1.23435	2.8132e-06	8.15539e-05	12	protein|CRAL/TRIO domain containing protein, expressed	9	-57.4967	0.425033	A	B
A / B	LOC_Os06g36700.1_K364_M1_1	LOC_Os06g36700.1	GlyGly (K)	2.58486	2.58486	2.98016e-06	8.44669e-05	12	protein|T-complex protein, putative, expressed	17	499.958	5.99958	A	B
A / B	LOC_Os06g22820.1_K397_M1_1	LOC_Os06g22820.1	GlyGly (K)	-1.20964	1.20964	2.9977e-06	8.48336e-05	10	protein|cyclin-dependent kinase F-1, putative, expressed	4	-56.7623	0.432377	A	B
A / B	LOC_Os04g52900.1_K853_M1_1	LOC_Os04g52900.1	GlyGly (K)	1.20657	1.20657	4.098e-06	0.000100596	12	protein|ABC transporter family protein, putative, expressed	25	130.789	2.30789	A	B
A / B	LOC_Os06g03640.1_K228_M1_1	LOC_Os06g03640.1	GlyGly (K)	-2.25667	2.25667	4.11485e-06	0.000100808	12	protein|BAG domain containing protein, expressed	5	-79.0746	0.209254	A	B
A / B	LOC_Os02g40240.1_K705_M2_1	LOC_Os02g40240.1;LOC_Os02g40240.2	GlyGly (K)	-1.00646	1.00646	4.83838e-06	0.000111422	12	protein|receptor kinase, putative, expressed;protein|receptor kinase, putative, expressed	5	-50.2233	0.497767	A	B
A / B	LOC_Os02g40240.1_K702_M2_1	LOC_Os02g40240.1;LOC_Os02g40240.2	GlyGly (K)	-1.00646	1.00646	4.83838e-06	0.000111422	12	protein|receptor kinase, putative, expressed;protein|receptor kinase, putative, expressed	5	-50.2233	0.497767	A	B
A / B	LOC_Os02g40240.2_K705_M2_1	LOC_Os02g40240.1;LOC_Os02g40240.2	GlyGly (K)	-1.00646	1.00646	4.83838e-06	0.000111422	12	protein|receptor kinase, putative, expressed;protein|receptor kinase, putative, expressed	5	-50.2233	0.497767	A	B
A / B	LOC_Os02g40240.2_K702_M2_1	LOC_Os02g40240.1;LOC_Os02g40240.2	GlyGly (K)	-1.00646	1.00646	4.83838e-06	0.000111422	12	protein|receptor kinase, putative, expressed;protein|receptor kinase, putative, expressed	5	-50.2233	0.497767	A	B
A / B	LOC_Os12g35360.1_K36_M1_1	LOC_Os12g35360.1	GlyGly (K)	-1.03055	1.03055	5.16515e-06	0.000115904	12	protein|vesicle tethering family protein, putative, expressed	9	-51.0477	0.489523	A	B
A / B	LOC_Os07g27320.1_K493_M1_1	LOC_Os07g27320.1	GlyGly (K)	-1.71173	1.71173	5.92789e-06	0.000128105	10	protein|glycosyl hydrolase family 10 protein, putative, expressed	7	-69.4706	0.305294	A	B
A / B	LOC_Os03g63430.1_K66_M1_1	LOC_Os03g63430.1;LOC_Os03g63430.2	GlyGly (K)	-4.41092	4.41092	6.12641e-06	0.00013112	10	protein|proteasome subunit, putative, expressed;protein|proteasome subunit, putative, expressed	17	-95.2991	0.047009	A	B
A / B	LOC_Os09g36770.1_K286_M1_1	LOC_Os09g36770.1;LOC_Os09g36770.2;LOC_Os09g36770.3	GlyGly (K)	-1.74441	1.74441	6.37808e-06	0.000134666	10	protein|NTMC2Type1.2 protein, putative, expressed;protein|NTMC2Type1.2 protein, putative, expressed;protein|NTMC2Type1.2 protein, putative, expressed	8	-70.1543	0.298457	A	B
A / B	LOC_Os09g36770.2_K286_M1_1	LOC_Os09g36770.1;LOC_Os09g36770.2;LOC_Os09g36770.3	GlyGly (K)	-1.74441	1.74441	6.37808e-06	0.000134666	10	protein|NTMC2Type1.2 protein, putative, expressed;protein|NTMC2Type1.2 protein, putative, expressed;protein|NTMC2Type1.2 protein, putative, expressed	8	-70.1543	0.298457	A	B
A / B	LOC_Os09g36770.3_K286_M1_1	LOC_Os09g36770.1;LOC_Os09g36770.2;LOC_Os09g36770.3	GlyGly (K)	-1.74441	1.74441	6.37808e-06	0.000134666	10	protein|NTMC2Type1.2 protein, putative, expressed;protein|NTMC2Type1.2 protein, putative, expressed;protein|NTMC2Type1.2 protein, putative, expressed	8	-70.1543	0.298457	A	B
A / B	LOC_Os06g09890.1_K407_M1_1	LOC_Os06g09890.1;LOC_Os06g09890.2;LOC_Os06g09890.3;LOC_Os06g09890.4	GlyGly (K)	-1.16462	1.16462	7.06707e-06	0.000143085	12	protein|smr domain containing protein, expressed;protein|smr domain containing protein, expressed;protein|smr domain containing protein, expressed;protein|smr domain containing protein, expressed	4	-55.3919	0.446081	A	B
A / B	LOC_Os06g09890.2_K407_M1_1	LOC_Os06g09890.1;LOC_Os06g09890.2;LOC_Os06g09890.3;LOC_Os06g09890.4	GlyGly (K)	-1.16462	1.16462	7.06707e-06	0.000143085	12	protein|smr domain containing protein, expressed;protein|smr domain containing protein, expressed;protein|smr domain containing protein, expressed;protein|smr domain containing protein, expressed	4	-55.3919	0.446081	A	B
A / B	LOC_Os06g09890.4_K407_M1_1	LOC_Os06g09890.1;LOC_Os06g09890.2;LOC_Os06g09890.3;LOC_Os06g09890.4	GlyGly (K)	-1.16462	1.16462	7.06707e-06	0.000143085	12	protein|smr domain containing protein, expressed;protein|smr domain containing protein, expressed;protein|smr domain containing protein, expressed;protein|smr domain containing protein, expressed	4	-55.3919	0.446081	A	B
A / B	LOC_Os03g14250.1_K845_M1_1	LOC_Os03g14250.1	GlyGly (K)	2.19165	2.19165	7.58385e-06	0.00014832	12	protein|plant protein of unknown function DUF869 domain containing protein, expressed	25	356.828	4.56828	A	B
A / B	LOC_Os05g35740.1_K89_M1_1	LOC_Os05g35740.1;LOC_Os05g35740.2;LOC_Os05g35740.3	GlyGly (K)	-1.61703	1.61703	7.66709e-06	0.000149208	10	protein|subtilisin N-terminal Region family protein, expressed;protein|subtilisin N-terminal Region family protein, expressed;protein|subtilisin N-terminal Region family protein, expressed	7	-67.3994	0.326006	A	B
A / B	LOC_Os02g04100.1_K169_M1_1	LOC_Os02g04100.1	GlyGly (K)	-2.12903	2.12903	7.89252e-06	0.000152248	12	protein|peptidase, T1 family, putative, expressed	12	-77.1389	0.228611	A	B
A / B	LOC_Os06g06030.1_K131_M1_1	LOC_Os06g06030.1	GlyGly (K)	-2.53002	2.53002	7.91219e-06	0.000152396	12	protein|peptidase, T1 family, putative, expressed	10	-82.6863	0.173137	A	B
A / B	LOC_Os05g41180.1_K101_M1_1	LOC_Os05g41180.1	GlyGly (K)	-2.47508	2.47508	8.32102e-06	0.000156347	12	protein|peptidase, T1 family, putative, expressed	6	-82.0143	0.179857	A	B
A / B	LOC_Os01g59600.1_K205_M1_1	LOC_Os01g59600.1;LOC_Os01g59600.2	GlyGly (K)	-1.27405	1.27405	8.53733e-06	0.000158792	12	protein|peptidase, T1 family, putative, expressed;protein|peptidase, T1 family, putative, expressed	12	-58.6501	0.413499	A	B
A / B	LOC_Os01g59600.2_K205_M1_1	LOC_Os01g59600.1;LOC_Os01g59600.2	GlyGly (K)	-1.27405	1.27405	8.53733e-06	0.000158792	12	protein|peptidase, T1 family, putative, expressed;protein|peptidase, T1 family, putative, expressed	12	-58.6501	0.413499	A	B
A / B	LOC_Os01g45274.1_K209_M1_1	LOC_Os01g45274.1;LOC_Os01g45274.2;LOC_Os01g45274.3;LOC_Os01g45274.4	GlyGly (K)	1.35827	1.35827	8.73711e-06	0.000161286	8	protein|carbonic anhydrase, chloroplast precursor, putative, expressed;protein|carbonic anhydrase, chloroplast precursor, putative, expressed;protein|carbonic anhydrase, chloroplast precursor, putative, expressed;protein|carbonic anhydrase, chloroplast precursor, putative, expressed	22	156.378	2.56378	A	B
A / B	LOC_Os02g43930.1_K204_M1_1	LOC_Os02g43930.1;LOC_Os02g43930.2;LOC_Os02g43930.3	GlyGly (K)	2.28476	2.28476	9.54922e-06	0.00017047	12	protein|chaperone protein dnaJ, putative, expressed;protein|chaperone protein dnaJ, putative, expressed;protein|chaperone protein dnaJ, putative, expressed	3	387.283	4.87283	A	B
A / B	LOC_Os02g43930.2_K203_M1_1	LOC_Os02g43930.1;LOC_Os02g43930.2;LOC_Os02g43930.3	GlyGly (K)	2.28476	2.28476	9.54922e-06	0.00017047	12	protein|chaperone protein dnaJ, putative, expressed;protein|chaperone protein dnaJ, putative, expressed;protein|chaperone protein dnaJ, putative, expressed	3	387.283	4.87283	A	B
A / B	LOC_Os02g43930.3_K203_M1_1	LOC_Os02g43930.1;LOC_Os02g43930.2;LOC_Os02g43930.3	GlyGly (K)	2.28476	2.28476	9.54922e-06	0.00017047	12	protein|chaperone protein dnaJ, putative, expressed;protein|chaperone protein dnaJ, putative, expressed;protein|chaperone protein dnaJ, putative, expressed	3	387.283	4.87283	A	B
A / B	LOC_Os02g57120.1_K107_M1_1	LOC_Os02g57120.1	GlyGly (K)	-2.06067	2.06067	1.051e-05	0.000181213	12	protein|HEAT repeat family protein, putative, expressed	19	-76.0295	0.239705	A	B
A / B	LOC_Os02g38050.1_K246_M1_1	LOC_Os02g38050.1;LOC_Os02g38050.2;LOC_Os02g38050.3;LOC_Os02g38050.4	GlyGly (K)	2.46776	2.46776	1.09013e-05	0.000185187	12	protein|joka2, putative, expressed;protein|joka2, putative, expressed;protein|joka2, putative, expressed;protein|joka2, putative, expressed	10	453.185	5.53185	A	B
A / B	LOC_Os02g38050.2_K246_M1_1	LOC_Os02g38050.1;LOC_Os02g38050.2;LOC_Os02g38050.3;LOC_Os02g38050.4	GlyGly (K)	2.46776	2.46776	1.09013e-05	0.000185187	12	protein|joka2, putative, expressed;protein|joka2, putative, expressed;protein|joka2, putative, expressed;protein|joka2, putative, expressed	10	453.185	5.53185	A	B
A / B	LOC_Os02g38050.3_K246_M1_1	LOC_Os02g38050.1;LOC_Os02g38050.2;LOC_Os02g38050.3;LOC_Os02g38050.4	GlyGly (K)	2.46776	2.46776	1.09013e-05	0.000185187	12	protein|joka2, putative, expressed;protein|joka2, putative, expressed;protein|joka2, putative, expressed;protein|joka2, putative, expressed	10	453.185	5.53185	A	B
A / B	LOC_Os02g38050.4_K233_M1_1	LOC_Os02g38050.1;LOC_Os02g38050.2;LOC_Os02g38050.3;LOC_Os02g38050.4	GlyGly (K)	2.46776	2.46776	1.09013e-05	0.000185187	12	protein|joka2, putative, expressed;protein|joka2, putative, expressed;protein|joka2, putative, expressed;protein|joka2, putative, expressed	10	453.185	5.53185	A	B
A / B	LOC_Os04g36700.1_K190_M1_1	LOC_Os04g36700.1	GlyGly (K)	-1.00463	1.00463	1.16933e-05	0.00019434	12	protein|proteasome subunit, putative, expressed	16	-50.1602	0.498398	A	B
A / B	LOC_Os01g59600.1_K57_M1_1	LOC_Os01g59600.1;LOC_Os01g59600.2	GlyGly (K)	-3.9703	3.9703	1.21205e-05	0.000198134	10	protein|peptidase, T1 family, putative, expressed;protein|peptidase, T1 family, putative, expressed	12	-93.62	0.0638	A	B
A / B	LOC_Os01g59600.2_K57_M1_1	LOC_Os01g59600.1;LOC_Os01g59600.2	GlyGly (K)	-3.9703	3.9703	1.21205e-05	0.000198134	10	protein|peptidase, T1 family, putative, expressed;protein|peptidase, T1 family, putative, expressed	12	-93.62	0.0638	A	B
A / B	LOC_Os07g28480.1_K55_M1_1	LOC_Os07g28480.1	GlyGly (K)	-1.58219	1.58219	1.28714e-05	0.0002062	10	protein|glutathione S-transferase, putative, expressed	8	-66.6026	0.333974	A	B
A / B	LOC_Os05g18470.1_K256_M1_1	LOC_Os05g18470.1	GlyGly (K)	-1.10914	1.10914	1.37502e-05	0.000213682	10	protein|CRAL/TRIO domain containing protein, expressed	1	-53.643	0.46357	A	B
A / B	LOC_Os03g62090.1_K817_M1_1	LOC_Os03g62090.1	GlyGly (K)	-1.50185	1.50185	1.43886e-05	0.000220871	10	protein|CESA5 - cellulose synthase, expressed	2	-64.6899	0.353101	A	B
A / B	LOC_Os01g50310.1_K208_M1_1	LOC_Os01g50310.1	GlyGly (K)	-1.19849	1.19849	1.55707e-05	0.000233639	12	protein|VIP1 protein, putative, expressed	5	-56.427	0.43573	A	B
A / B	LOC_Os03g08280.1_K45_M1_1	LOC_Os03g08280.1;LOC_Os03g08280.2	GlyGly (K)	-2.18226	2.18226	1.56552e-05	0.000234104	12	protein|peptidase, T1 family, putative, expressed;protein|peptidase, T1 family, putative, expressed	16	-77.967	0.22033	A	B
A / B	LOC_Os03g08280.2_K45_M1_1	LOC_Os03g08280.1;LOC_Os03g08280.2	GlyGly (K)	-2.18226	2.18226	1.56552e-05	0.000234104	12	protein|peptidase, T1 family, putative, expressed;protein|peptidase, T1 family, putative, expressed	16	-77.967	0.22033	A	B
A / B	LOC_Os09g38777.1_K273_M1_1	LOC_Os09g38777.1	GlyGly (K)	-1.74232	1.74232	1.65121e-05	0.000242779	12	protein|MOSC domain-containing protein, mitochondrial precursor, putative, expressed	2	-70.1112	0.298888	A	B
A / B	LOC_Os11g41140.1_K127_M1_1	LOC_Os11g41140.1	GlyGly (K)	1.10965	1.10965	1.70024e-05	0.000246836	12	protein|zinc finger, C3HC4 type domain containing protein, expressed	4	115.794	2.15794	A	B
A / B	LOC_Os05g23880.1_K334_M1_1	LOC_Os05g23880.1	GlyGly (K)	1.15292	1.15292	1.70679e-05	0.000247313	12	protein|lipoxygenase, putative, expressed	8	122.363	2.22363	A	B
A / B	LOC_Os07g37750.1_K850_M1_1	LOC_Os07g37750.1	GlyGly (K)	-1.54192	1.54192	1.79129e-05	0.000255622	12	protein|ATMIN7, putative, expressed	31	-65.6572	0.343428	A	B
A / B	LOC_Os02g55640.1_K8_M1_1	LOC_Os02g55640.1	GlyGly (K)	-1.89211	1.89211	1.8862e-05	0.000265466	12	protein|proteasome maturation factor UMP1 family protein, expressed	8	-73.0588	0.269412	A	B
A / B	LOC_Os08g43540.1_K123_M2_1	LOC_Os08g43540.1	GlyGly (K)	-2.55767	2.55767	1.90137e-05	0.000266786	12	protein|peptidase, T1 family, putative, expressed	14	-83.0151	0.169849	A	B
A / B	LOC_Os08g43540.1_K119_M2_1	LOC_Os08g43540.1	GlyGly (K)	-2.55767	2.55767	1.90137e-05	0.000266786	12	protein|peptidase, T1 family, putative, expressed	14	-83.0151	0.169849	A	B
A / B	LOC_Os05g39320.1_K269_M1_1	LOC_Os05g39310.1;LOC_Os05g39320.1	GlyGly (K)	-1.53652	1.53652	2.04127e-05	0.000279809	12	protein|thiamine pyrophosphate enzyme, C-terminal TPP binding domain containing protein, expressed;protein|thiamine pyrophosphate enzyme, C-terminal TPP binding domain containing protein, expressed	2	-65.5283	0.344717	A	B
A / B	LOC_Os11g01380.1_K253_M1_1	LOC_Os11g01380.1;LOC_Os12g01390.1	GlyGly (K)	-1.12525	1.12525	2.15154e-05	0.000291576	12	protein|clathrin heavy chain, putative, expressed;protein|clathrin heavy chain, putative, expressed	74	-54.1577	0.458423	A	B
A / B	LOC_Os08g44450.1_K151_M1_1	LOC_Os08g44450.1;LOC_Os08g44450.2	GlyGly (K)	1.90972	1.90972	2.32254e-05	0.000306835	12	protein|L1P family of ribosomal proteins domain containing protein, expressed;protein|L1P family of ribosomal proteins domain containing protein, expressed	11	275.736	3.75736	A	B
A / B	LOC_Os08g44450.2_K151_M1_1	LOC_Os08g44450.1;LOC_Os08g44450.2	GlyGly (K)	1.90972	1.90972	2.32254e-05	0.000306835	12	protein|L1P family of ribosomal proteins domain containing protein, expressed;protein|L1P family of ribosomal proteins domain containing protein, expressed	11	275.736	3.75736	A	B
A / B	LOC_Os08g06380.1_K809_M1_1	LOC_Os08g06380.1;LOC_Os08g06380.2	GlyGly (K)	-1.2186	1.2186	2.34917e-05	0.000309576	10	protein|CSLF6 - cellulose synthase-like family F; beta1,3;1,4 glucan synthase, expressed;protein|CSLF6 - cellulose synthase-like family F; beta1,3;1,4 glucan synthase, expressed	22	-57.0299	0.429701	A	B
A / B	LOC_Os11g01270.1_K223_M1_1	LOC_Os11g01270.1;LOC_Os12g01240.1	GlyGly (K)	-1.19194	1.19194	2.43285e-05	0.000316082	12	protein|mitochondrial substrate carrier family protein, putative, expressed;protein|mitochondrial substrate carrier family protein, putative, expressed	2	-56.2286	0.437714	A	B
A / B	LOC_Os12g01240.1_K219_M1_1	LOC_Os11g01270.1;LOC_Os12g01240.1	GlyGly (K)	-1.19194	1.19194	2.43285e-05	0.000316082	12	protein|mitochondrial substrate carrier family protein, putative, expressed;protein|mitochondrial substrate carrier family protein, putative, expressed	2	-56.2286	0.437714	A	B
A / B	LOC_Os10g31040.1_K353_M1_1	LOC_Os10g31040.1;LOC_Os10g31040.2;LOC_Os10g31040.3;LOC_Os10g31040.4;LOC_Os10g31040.5;LOC_Os10g31040.6	GlyGly (K)	1.03934	1.03934	2.56316e-05	0.000327129	12	protein|Citrate transporter protein, putative, expressed;protein|Citrate transporter protein, putative, expressed;protein|Citrate transporter protein, putative, expressed;protein|Citrate transporter protein, putative, expressed;protein|Citrate transporter protein, putative, expressed;protein|Citrate transporter protein, putative, expressed	4	105.529	2.05529	A	B
A / B	LOC_Os10g31040.2_K353_M1_1	LOC_Os10g31040.1;LOC_Os10g31040.2;LOC_Os10g31040.3;LOC_Os10g31040.4;LOC_Os10g31040.5;LOC_Os10g31040.6	GlyGly (K)	1.03934	1.03934	2.56316e-05	0.000327129	12	protein|Citrate transporter protein, putative, expressed;protein|Citrate transporter protein, putative, expressed;protein|Citrate transporter protein, putative, expressed;protein|Citrate transporter protein, putative, expressed;protein|Citrate transporter protein, putative, expressed;protein|Citrate transporter protein, putative, expressed	4	105.529	2.05529	A	B
A / B	LOC_Os10g31040.3_K353_M1_1	LOC_Os10g31040.1;LOC_Os10g31040.2;LOC_Os10g31040.3;LOC_Os10g31040.4;LOC_Os10g31040.5;LOC_Os10g31040.6	GlyGly (K)	1.03934	1.03934	2.56316e-05	0.000327129	12	protein|Citrate transporter protein, putative, expressed;protein|Citrate transporter protein, putative, expressed;protein|Citrate transporter protein, putative, expressed;protein|Citrate transporter protein, putative, expressed;protein|Citrate transporter protein, putative, expressed;protein|Citrate transporter protein, putative, expressed	4	105.529	2.05529	A	B
A / B	LOC_Os10g31040.4_K353_M1_1	LOC_Os10g31040.1;LOC_Os10g31040.2;LOC_Os10g31040.3;LOC_Os10g31040.4;LOC_Os10g31040.5;LOC_Os10g31040.6	GlyGly (K)	1.03934	1.03934	2.56316e-05	0.000327129	12	protein|Citrate transporter protein, putative, expressed;protein|Citrate transporter protein, putative, expressed;protein|Citrate transporter protein, putative, expressed;protein|Citrate transporter protein, putative, expressed;protein|Citrate transporter protein, putative, expressed;protein|Citrate transporter protein, putative, expressed	4	105.529	2.05529	A	B
A / B	LOC_Os10g31040.5_K353_M1_1	LOC_Os10g31040.1;LOC_Os10g31040.2;LOC_Os10g31040.3;LOC_Os10g31040.4;LOC_Os10g31040.5;LOC_Os10g31040.6	GlyGly (K)	1.03934	1.03934	2.56316e-05	0.000327129	12	protein|Citrate transporter protein, putative, expressed;protein|Citrate transporter protein, putative, expressed;protein|Citrate transporter protein, putative, expressed;protein|Citrate transporter protein, putative, expressed;protein|Citrate transporter protein, putative, expressed;protein|Citrate transporter protein, putative, expressed	4	105.529	2.05529	A	B
A / B	LOC_Os10g31040.6_K353_M1_1	LOC_Os10g31040.1;LOC_Os10g31040.2;LOC_Os10g31040.3;LOC_Os10g31040.4;LOC_Os10g31040.5;LOC_Os10g31040.6	GlyGly (K)	1.03934	1.03934	2.56316e-05	0.000327129	12	protein|Citrate transporter protein, putative, expressed;protein|Citrate transporter protein, putative, expressed;protein|Citrate transporter protein, putative, expressed;protein|Citrate transporter protein, putative, expressed;protein|Citrate transporter protein, putative, expressed;protein|Citrate transporter protein, putative, expressed	4	105.529	2.05529	A	B
A / B	LOC_Os04g59520.1_K363_M1_1	LOC_Os04g59520.1	GlyGly (K)	1.90006	1.90006	2.62481e-05	0.000333646	8	protein|anthranilate phosphoribosyltransferase, putative, expressed	11	273.228	3.73228	A	B
A / B	LOC_Os07g42370.1_K220_M1_1	LOC_Os07g42370.1;LOC_Os07g42370.2	GlyGly (K)	-1.06014	1.06014	2.73883e-05	0.000342723	12	protein|zinc-finger protein, putative, expressed;protein|zinc-finger protein, putative, expressed	1	-52.0415	0.479585	A	B
A / B	LOC_Os07g42370.2_K220_M1_1	LOC_Os07g42370.1;LOC_Os07g42370.2	GlyGly (K)	-1.06014	1.06014	2.73883e-05	0.000342723	12	protein|zinc-finger protein, putative, expressed;protein|zinc-finger protein, putative, expressed	1	-52.0415	0.479585	A	B
A / B	LOC_Os02g53520.1_K420_M1_1	LOC_Os02g53520.1	GlyGly (K)	1.08495	1.08495	2.78332e-05	0.000346116	10	protein|kinesin motor domain containing protein, putative, expressed	8	112.13	2.1213	A	B
A / B	LOC_Os12g23180.1_K263_M1_1	LOC_Os12g23180.1	GlyGly (K)	-1.42732	1.42732	2.8451e-05	0.000351427	12	protein|3-beta hydroxysteroid dehydrogenase/isomerase family protein, putative, expressed	20	-62.818	0.37182	A	B
A / B	LOC_Os08g43540.1_K188_M1_1	LOC_Os08g43540.1	GlyGly (K)	-2.34733	2.34733	2.94368e-05	0.000359029	12	protein|peptidase, T1 family, putative, expressed	14	-80.349	0.19651	A	B
A / B	LOC_Os01g56330.1_K788_M1_1	LOC_Os01g56330.1	GlyGly (K)	1.41359	1.41359	2.98066e-05	0.00036246	12	protein|TKL_IRAK_CrRLK1L-1.5 - The CrRLK1L-1 subfamily has homology to the CrRLK1L homolog, expressed	7	166.399	2.66399	A	B
A / B	LOC_Os06g43570.1_K185_M1_1	LOC_Os06g43570.1	GlyGly (K)	-3.07416	3.07416	3.01754e-05	0.000365858	12	protein|peptidase, T1 family, putative, expressed	6	-88.1263	0.118737	A	B
A / B	LOC_Os06g07140.1_K198_M1_1	LOC_Os06g07140.1;LOC_Os06g07878.1;LOC_Os06g07978.1	GlyGly (K)	-2.09145	2.09145	3.37474e-05	0.000394749	12	protein|peptidase, T1 family, putative, expressed;protein|peptidase, T1 family, putative, expressed;protein|peptidase, T1 family, putative, expressed	9	-76.5355	0.234645	A	B
A / B	LOC_Os06g07878.1_K198_M1_1	LOC_Os06g07140.1;LOC_Os06g07878.1;LOC_Os06g07978.1	GlyGly (K)	-2.09145	2.09145	3.37474e-05	0.000394749	12	protein|peptidase, T1 family, putative, expressed;protein|peptidase, T1 family, putative, expressed;protein|peptidase, T1 family, putative, expressed	9	-76.5355	0.234645	A	B
A / B	LOC_Os06g07978.1_K198_M1_1	LOC_Os06g07140.1;LOC_Os06g07878.1;LOC_Os06g07978.1	GlyGly (K)	-2.09145	2.09145	3.37474e-05	0.000394749	12	protein|peptidase, T1 family, putative, expressed;protein|peptidase, T1 family, putative, expressed;protein|peptidase, T1 family, putative, expressed	9	-76.5355	0.234645	A	B
A / B	LOC_Os02g08190.1_K367_M1_1	LOC_Os02g08190.1	GlyGly (K)	-1.22971	1.22971	3.48062e-05	0.000402816	12	protein|CYPRO4, putative, expressed	9	-57.3597	0.426403	A	B
A / B	LOC_Os10g35870.1_K204_M1_1	LOC_Os10g35870.1	GlyGly (K)	2.61062	2.61062	3.51728e-05	0.0004055	10	protein|cytochrome b5-like Heme/Steroid binding domain containing protein, expressed	8	510.767	6.10767	A	B
A / B	LOC_Os02g42320.2_K165_M1_1	LOC_Os02g42320.2;LOC_Os02g42320.3	GlyGly (K)	-1.28685	1.28685	3.58398e-05	0.000411076	12	protein|peptidase, T1 family, putative, expressed;protein|peptidase, T1 family, putative, expressed	10	-59.0156	0.409844	A	B
A / B	LOC_Os02g10940.1_K83_M2_1	LOC_Os02g10940.1	GlyGly (K)	-1.11585	1.11585	4.33646e-05	0.000461263	12	protein|tetratricopeptide repeat domain containing protein, expressed	2	-53.8582	0.461418	A	B
A / B	LOC_Os02g10940.1_K82_M2_1	LOC_Os02g10940.1	GlyGly (K)	-1.11585	1.11585	4.33646e-05	0.000461263	12	protein|tetratricopeptide repeat domain containing protein, expressed	2	-53.8582	0.461418	A	B
A / B	LOC_Os02g56000.1_K422_M1_1	LOC_Os02g56000.1	GlyGly (K)	1.5226	1.5226	4.58142e-05	0.000480122	12	protein|26S protease regulatory subunit 6A, putative, expressed	21	187.308	2.87308	A	B
A / B	LOC_Os06g07140.1_K176_M1_1	LOC_Os06g07140.1;LOC_Os06g07878.1;LOC_Os06g07978.1	GlyGly (K)	-2.06445	2.06445	4.72219e-05	0.000489709	12	protein|peptidase, T1 family, putative, expressed;protein|peptidase, T1 family, putative, expressed;protein|peptidase, T1 family, putative, expressed	9	-76.0922	0.239078	A	B
A / B	LOC_Os06g07878.1_K176_M1_1	LOC_Os06g07140.1;LOC_Os06g07878.1;LOC_Os06g07978.1	GlyGly (K)	-2.06445	2.06445	4.72219e-05	0.000489709	12	protein|peptidase, T1 family, putative, expressed;protein|peptidase, T1 family, putative, expressed;protein|peptidase, T1 family, putative, expressed	9	-76.0922	0.239078	A	B
A / B	LOC_Os06g07978.1_K176_M1_1	LOC_Os06g07140.1;LOC_Os06g07878.1;LOC_Os06g07978.1	GlyGly (K)	-2.06445	2.06445	4.72219e-05	0.000489709	12	protein|peptidase, T1 family, putative, expressed;protein|peptidase, T1 family, putative, expressed;protein|peptidase, T1 family, putative, expressed	9	-76.0922	0.239078	A	B
A / B	LOC_Os05g39310.1_K269_M1_1	LOC_Os05g39310.1;LOC_Os05g39320.1	GlyGly (K)	-1.16164	1.16164	4.73002e-05	0.000490101	12	protein|thiamine pyrophosphate enzyme, C-terminal TPP binding domain containing protein, expressed;protein|thiamine pyrophosphate enzyme, C-terminal TPP binding domain containing protein, expressed	2	-55.2994	0.447006	A	B
A / B	LOC_Os11g07280.1_K932_M1_1	LOC_Os11g07280.1	GlyGly (K)	-1.10638	1.10638	5.13919e-05	0.000516318	12	protein|coatomer subunit beta-1, putative, expressed	17	-53.5543	0.464457	A	B
A / B	LOC_Os07g25680.1_K446_M1_1	LOC_Os07g25680.1	GlyGly (K)	1.57121	1.57121	5.26857e-05	0.000525771	12	protein|protein kinase domain containing protein, expressed	9	197.153	2.97153	A	B
A / B	LOC_Os03g57340.1_K30_M1_1	LOC_Os03g57340.1	GlyGly (K)	2.08986	2.08986	5.29079e-05	0.000526877	12	protein|chaperone protein dnaJ, putative, expressed	18	325.707	4.25707	A	B
A / B	LOC_Os02g04100.1_K231_M1_1	LOC_Os02g04100.1	GlyGly (K)	-2.65061	2.65061	5.44165e-05	0.000538254	12	protein|peptidase, T1 family, putative, expressed	12	-84.0747	0.159253	A	B
A / B	LOC_Os07g45570.1_K678_M1_1	LOC_Os07g45570.1	GlyGly (K)	3.72456	3.72456	5.52038e-05	0.000543424	10	protein|expressed protein	3	1221.91	13.2191	A	B
A / B	LOC_Os03g17900.1_K182_M1_1	LOC_Os03g17900.1;LOC_Os12g34990.1;LOC_Os12g34990.2;LOC_Os12g34990.3;LOC_Os12g34990.4	GlyGly (K)	-1.09791	1.09791	5.65197e-05	0.000551662	12	protein|hydrolase, alpha/beta fold family protein, putative, expressed;protein|hydrolase, putative, expressed;protein|hydrolase, putative, expressed;protein|hydrolase, putative, expressed;protein|hydrolase, putative, expressed	1	-53.2808	0.467192	A	B
A / B	LOC_Os03g15720.1_K57_M1_1	LOC_Os03g15720.1;LOC_Os03g15720.2	GlyGly (K)	1.09236	1.09236	5.75457e-05	0.000557981	12	protein|expressed protein;protein|expressed protein	1	113.222	2.13222	A	B
A / B	LOC_Os03g15720.2_K57_M1_1	LOC_Os03g15720.1;LOC_Os03g15720.2	GlyGly (K)	1.09236	1.09236	5.75457e-05	0.000557981	12	protein|expressed protein;protein|expressed protein	1	113.222	2.13222	A	B
A / B	LOC_Os05g48500.1_K179_M1_1	LOC_Os05g48500.1;LOC_Os05g48500.2;LOC_Os05g48500.3	GlyGly (K)	-1.00246	1.00246	5.82896e-05	0.000561647	12	protein|expressed protein;protein|expressed protein;protein|expressed protein	5	-50.0851	0.499149	A	B
A / B	LOC_Os05g48500.2_K179_M1_1	LOC_Os05g48500.1;LOC_Os05g48500.2;LOC_Os05g48500.3	GlyGly (K)	-1.00246	1.00246	5.82896e-05	0.000561647	12	protein|expressed protein;protein|expressed protein;protein|expressed protein	5	-50.0851	0.499149	A	B
A / B	LOC_Os05g48500.3_K179_M1_1	LOC_Os05g48500.1;LOC_Os05g48500.2;LOC_Os05g48500.3	GlyGly (K)	-1.00246	1.00246	5.82896e-05	0.000561647	12	protein|expressed protein;protein|expressed protein;protein|expressed protein	5	-50.0851	0.499149	A	B
A / B	LOC_Os02g57120.1_K179_M1_1	LOC_Os02g57120.1	GlyGly (K)	-1.85334	1.85334	5.9859e-05	0.00057006	10	protein|HEAT repeat family protein, putative, expressed	19	-72.3249	0.276751	A	B
A / B	LOC_Os05g48240.1_K201_M1_1	LOC_Os05g48240.1	GlyGly (K)	2.29561	2.29561	6.24224e-05	0.000583908	12	protein|dynamin family protein, putative, expressed	23	390.961	4.90961	A	B
A / B	LOC_Os02g57540.1_K134_M1_1	LOC_Os02g57540.1	GlyGly (K)	-1.32501	1.32501	6.32029e-05	0.000588818	8	protein|60S ribosomal protein L28-1, putative, expressed	16	-60.0853	0.399147	A	B
A / B	LOC_Os01g43030.1_K617_M1_1	LOC_Os01g43030.1;LOC_Os01g43030.2	GlyGly (K)	-2.98618	2.98618	6.58293e-05	0.000606842	10	protein|tetratricopeptide repeat domain containing protein, expressed;protein|tetratricopeptide repeat domain containing protein, expressed	17	-87.3797	0.126203	A	B
A / B	LOC_Os11g26850.2_K419_M1_1	LOC_Os11g26850.2	GlyGly (K)	-1.09404	1.09404	6.9211e-05	0.000628735	10	protein|erythronate-4-phosphate dehydrogenase, putative, expressed	31	-53.1551	0.468449	A	B
A / B	LOC_Os12g24080.1_K159_M1_1	LOC_Os12g24080.1	GlyGly (K)	-1.10613	1.10613	7.34219e-05	0.000654558	10	protein|HECT-domain domain containing protein, expressed	18	-53.5462	0.464538	A	B
A / B	LOC_Os04g04020.1_K806_M1_1	LOC_Os04g04020.1	GlyGly (K)	-1.23024	1.23024	7.3604e-05	0.000655234	12	protein|protein transport protein Sec24-like, putative, expressed	15	-57.3753	0.426247	A	B
A / B	LOC_Os05g51850.1_K261_M1_1	LOC_Os05g51850.1;LOC_Os05g51850.2	GlyGly (K)	-1.15864	1.15864	7.45533e-05	0.000660493	12	protein|AT hook-containing DNA-binding protein, putative, expressed;protein|AT hook-containing DNA-binding protein, putative, expressed	7	-55.2065	0.447935	A	B
A / B	LOC_Os05g51850.2_K241_M1_1	LOC_Os05g51850.1;LOC_Os05g51850.2	GlyGly (K)	-1.15864	1.15864	7.45533e-05	0.000660493	12	protein|AT hook-containing DNA-binding protein, putative, expressed;protein|AT hook-containing DNA-binding protein, putative, expressed	7	-55.2065	0.447935	A	B
A / B	LOC_Os04g28620.1_K41_M1_1	LOC_Os04g28620.1	GlyGly (K)	-2.98368	2.98368	7.57308e-05	0.000668995	10	protein|male sterility protein, putative, expressed	6	-87.3578	0.126422	A	B
A / B	LOC_Os05g47890.1_K201_M1_1	LOC_Os05g47890.1	GlyGly (K)	1.10466	1.10466	7.87865e-05	0.000687744	12	protein|WD domain, G-beta repeat domain containing protein, expressed	10	115.048	2.15048	A	B
A / B	LOC_Os01g07070.1_K414_M1_1	LOC_Os01g07070.1;LOC_Os01g07070.2;LOC_Os01g07070.3;LOC_Os01g07070.4	GlyGly (K)	2.6104	2.6104	7.95668e-05	0.000691933	12	protein|transposon protein, putative, CACTA, En/Spm sub-class, expressed;protein|transposon protein, putative, CACTA, En/Spm sub-class, expressed;protein|transposon protein, putative, CACTA, En/Spm sub-class, expressed;protein|transposon protein, putative, CACTA, En/Spm sub-class, expressed	3	510.675	6.10675	A	B
A / B	LOC_Os01g07070.2_K414_M1_1	LOC_Os01g07070.1;LOC_Os01g07070.2;LOC_Os01g07070.3;LOC_Os01g07070.4	GlyGly (K)	2.6104	2.6104	7.95668e-05	0.000691933	12	protein|transposon protein, putative, CACTA, En/Spm sub-class, expressed;protein|transposon protein, putative, CACTA, En/Spm sub-class, expressed;protein|transposon protein, putative, CACTA, En/Spm sub-class, expressed;protein|transposon protein, putative, CACTA, En/Spm sub-class, expressed	3	510.675	6.10675	A	B
A / B	LOC_Os01g07070.3_K414_M1_1	LOC_Os01g07070.1;LOC_Os01g07070.2;LOC_Os01g07070.3;LOC_Os01g07070.4	GlyGly (K)	2.6104	2.6104	7.95668e-05	0.000691933	12	protein|transposon protein, putative, CACTA, En/Spm sub-class, expressed;protein|transposon protein, putative, CACTA, En/Spm sub-class, expressed;protein|transposon protein, putative, CACTA, En/Spm sub-class, expressed;protein|transposon protein, putative, CACTA, En/Spm sub-class, expressed	3	510.675	6.10675	A	B
A / B	LOC_Os01g07070.4_K414_M1_1	LOC_Os01g07070.1;LOC_Os01g07070.2;LOC_Os01g07070.3;LOC_Os01g07070.4	GlyGly (K)	2.6104	2.6104	7.95668e-05	0.000691933	12	protein|transposon protein, putative, CACTA, En/Spm sub-class, expressed;protein|transposon protein, putative, CACTA, En/Spm sub-class, expressed;protein|transposon protein, putative, CACTA, En/Spm sub-class, expressed;protein|transposon protein, putative, CACTA, En/Spm sub-class, expressed	3	510.675	6.10675	A	B
A / B	LOC_Os02g11050.1_K239_M1_1	LOC_Os02g11050.1	GlyGly (K)	-3.49703	3.49703	8.11098e-05	0.00070072	10	protein|26S protease regulatory subunit, putative, expressed	19	-91.143	0.0885702	A	B
A / B	LOC_Os03g57340.1_K124_M1_1	LOC_Os03g57340.1	GlyGly (K)	-2.07054	2.07054	8.23542e-05	0.000708197	12	protein|chaperone protein dnaJ, putative, expressed	18	-76.193	0.23807	A	B
A / B	LOC_Os07g10600.1_K68_M1_1	LOC_Os07g10600.1;LOC_Os07g10600.2	GlyGly (K)	1.68355	1.68355	8.24758e-05	0.000708865	12	protein|cycloartenol-C-24-methyltransferase 1, putative, expressed;protein|cycloartenol-C-24-methyltransferase 1, putative, expressed	9	221.218	3.21218	A	B
A / B	LOC_Os07g10600.2_K19_M1_1	LOC_Os07g10600.1;LOC_Os07g10600.2	GlyGly (K)	1.68355	1.68355	8.24758e-05	0.000708865	12	protein|cycloartenol-C-24-methyltransferase 1, putative, expressed;protein|cycloartenol-C-24-methyltransferase 1, putative, expressed	9	221.218	3.21218	A	B
A / B	LOC_Os10g31040.1_K360_M1_1	LOC_Os10g31040.1;LOC_Os10g31040.2;LOC_Os10g31040.3;LOC_Os10g31040.4;LOC_Os10g31040.5;LOC_Os10g31040.6	GlyGly (K)	1.2526	1.2526	8.76438e-05	0.000735106	12	protein|Citrate transporter protein, putative, expressed;protein|Citrate transporter protein, putative, expressed;protein|Citrate transporter protein, putative, expressed;protein|Citrate transporter protein, putative, expressed;protein|Citrate transporter protein, putative, expressed;protein|Citrate transporter protein, putative, expressed	4	138.27	2.3827	A	B
A / B	LOC_Os10g31040.2_K360_M1_1	LOC_Os10g31040.1;LOC_Os10g31040.2;LOC_Os10g31040.3;LOC_Os10g31040.4;LOC_Os10g31040.5;LOC_Os10g31040.6	GlyGly (K)	1.2526	1.2526	8.76438e-05	0.000735106	12	protein|Citrate transporter protein, putative, expressed;protein|Citrate transporter protein, putative, expressed;protein|Citrate transporter protein, putative, expressed;protein|Citrate transporter protein, putative, expressed;protein|Citrate transporter protein, putative, expressed;protein|Citrate transporter protein, putative, expressed	4	138.27	2.3827	A	B
A / B	LOC_Os10g31040.3_K360_M1_1	LOC_Os10g31040.1;LOC_Os10g31040.2;LOC_Os10g31040.3;LOC_Os10g31040.4;LOC_Os10g31040.5;LOC_Os10g31040.6	GlyGly (K)	1.2526	1.2526	8.76438e-05	0.000735106	12	protein|Citrate transporter protein, putative, expressed;protein|Citrate transporter protein, putative, expressed;protein|Citrate transporter protein, putative, expressed;protein|Citrate transporter protein, putative, expressed;protein|Citrate transporter protein, putative, expressed;protein|Citrate transporter protein, putative, expressed	4	138.27	2.3827	A	B
A / B	LOC_Os10g31040.4_K360_M1_1	LOC_Os10g31040.1;LOC_Os10g31040.2;LOC_Os10g31040.3;LOC_Os10g31040.4;LOC_Os10g31040.5;LOC_Os10g31040.6	GlyGly (K)	1.2526	1.2526	8.76438e-05	0.000735106	12	protein|Citrate transporter protein, putative, expressed;protein|Citrate transporter protein, putative, expressed;protein|Citrate transporter protein, putative, expressed;protein|Citrate transporter protein, putative, expressed;protein|Citrate transporter protein, putative, expressed;protein|Citrate transporter protein, putative, expressed	4	138.27	2.3827	A	B
A / B	LOC_Os10g31040.5_K360_M1_1	LOC_Os10g31040.1;LOC_Os10g31040.2;LOC_Os10g31040.3;LOC_Os10g31040.4;LOC_Os10g31040.5;LOC_Os10g31040.6	GlyGly (K)	1.2526	1.2526	8.76438e-05	0.000735106	12	protein|Citrate transporter protein, putative, expressed;protein|Citrate transporter protein, putative, expressed;protein|Citrate transporter protein, putative, expressed;protein|Citrate transporter protein, putative, expressed;protein|Citrate transporter protein, putative, expressed;protein|Citrate transporter protein, putative, expressed	4	138.27	2.3827	A	B
A / B	LOC_Os10g31040.6_K360_M1_1	LOC_Os10g31040.1;LOC_Os10g31040.2;LOC_Os10g31040.3;LOC_Os10g31040.4;LOC_Os10g31040.5;LOC_Os10g31040.6	GlyGly (K)	1.2526	1.2526	8.76438e-05	0.000735106	12	protein|Citrate transporter protein, putative, expressed;protein|Citrate transporter protein, putative, expressed;protein|Citrate transporter protein, putative, expressed;protein|Citrate transporter protein, putative, expressed;protein|Citrate transporter protein, putative, expressed;protein|Citrate transporter protein, putative, expressed	4	138.27	2.3827	A	B
A / B	LOC_Os03g05730.1_K717_M1_1	LOC_Os03g05730.1	GlyGly (K)	1.79054	1.79054	9.05898e-05	0.000750252	12	protein|cell division control protein 48 homolog E, putative, expressed	10	245.945	3.45945	A	B
A / B	LOC_Os06g19730.1_K996_M1_1	LOC_Os06g19730.1	GlyGly (K)	-2.21589	2.21589	9.13489e-05	0.000753659	10	protein|HEAT repeat family protein, putative, expressed	17	-78.4746	0.215254	A	B
A / B	LOC_Os03g08280.1_K211_M1_1	LOC_Os03g08280.1;LOC_Os03g08280.2	GlyGly (K)	-2.80798	2.80798	0.000101284	0.000807592	12	protein|peptidase, T1 family, putative, expressed;protein|peptidase, T1 family, putative, expressed	16	-85.7204	0.142796	A	B
A / B	LOC_Os03g08280.2_K171_M1_1	LOC_Os03g08280.1;LOC_Os03g08280.2	GlyGly (K)	-2.80798	2.80798	0.000101284	0.000807592	12	protein|peptidase, T1 family, putative, expressed;protein|peptidase, T1 family, putative, expressed	16	-85.7204	0.142796	A	B
A / B	LOC_Os05g41180.1_K29_M1_1	LOC_Os05g41180.1	GlyGly (K)	-4.25227	4.25227	0.000101755	0.000810621	10	protein|peptidase, T1 family, putative, expressed	6	-94.7526	0.0524735	A	B
A / B	LOC_Os08g29530.1_K141_M1_1	LOC_Os08g29530.1;LOC_Os08g29530.2	GlyGly (K)	-1.22833	1.22833	0.000105468	0.000831779	10	protein|double-stranded RNA binding motif containing protein, expressed;protein|double-stranded RNA binding motif containing protein, expressed	3	-57.3189	0.426811	A	B
A / B	LOC_Os08g29530.2_K141_M1_1	LOC_Os08g29530.1;LOC_Os08g29530.2	GlyGly (K)	-1.22833	1.22833	0.000105468	0.000831779	10	protein|double-stranded RNA binding motif containing protein, expressed;protein|double-stranded RNA binding motif containing protein, expressed	3	-57.3189	0.426811	A	B
A / B	LOC_Os08g34280.1_K68_M1_1	LOC_Os08g34280.1	GlyGly (K)	-1.07737	1.07737	0.000106766	0.000838785	10	protein|cinnamoyl-CoA reductase, putative, expressed	3	-52.6108	0.473892	A	B
A / B	LOC_Os01g11970.1_K230_M1_1	LOC_Os01g11970.1	GlyGly (K)	-1.68452	1.68452	0.000108325	0.000847781	12	protein|expressed protein	5	-68.8894	0.311106	A	B
A / B	LOC_Os05g49890.1_K137_M1_1	LOC_Os05g49890.1;LOC_Os05g49890.2	GlyGly (K)	-1.25125	1.25125	0.000110244	0.000858642	12	protein|ras-related protein, putative, expressed;protein|ras-related protein, putative, expressed	17	-57.9917	0.420083	A	B
A / B	LOC_Os05g49890.2_K137_M1_1	LOC_Os05g49890.1;LOC_Os05g49890.2	GlyGly (K)	-1.25125	1.25125	0.000110244	0.000858642	12	protein|ras-related protein, putative, expressed;protein|ras-related protein, putative, expressed	17	-57.9917	0.420083	A	B
A / B	LOC_Os04g53740.1_K86_M1_1	LOC_Os04g53740.1	GlyGly (K)	-2.19339	2.19339	0.000110827	0.000862234	12	protein|thioredoxin, putative, expressed	6	-78.1364	0.218636	A	B
A / B	LOC_Os07g36190.1_K191_M1_1	LOC_Os07g36190.1	GlyGly (K)	2.20689	2.20689	0.000120923	0.000912084	12	protein|hydrolase, NUDIX family, domain containing protein, expressed	8	361.678	4.61678	A	B
A / B	LOC_Os09g23550.1_K415_M1_1	LOC_Os09g23550.1	GlyGly (K)	1.7359	1.7359	0.000121084	0.000913115	12	protein|dehydrogenase, putative, expressed	13	233.088	3.33088	A	B
A / B	LOC_Os01g38620.1_K295_M1_1	LOC_Os01g38620.1;LOC_Os01g38620.2;LOC_Os01g38620.3	GlyGly (K)	-1.05122	1.05122	0.000122508	0.000920645	12	protein|3-5 exonuclease/ nucleic acid binding protein, putative, expressed;protein|3-5 exonuclease/ nucleic acid binding protein, putative, expressed;protein|3-5 exonuclease/ nucleic acid binding protein, putative, expressed	4	-51.744	0.48256	A	B
A / B	LOC_Os01g38620.2_K295_M1_1	LOC_Os01g38620.1;LOC_Os01g38620.2;LOC_Os01g38620.3	GlyGly (K)	-1.05122	1.05122	0.000122508	0.000920645	12	protein|3-5 exonuclease/ nucleic acid binding protein, putative, expressed;protein|3-5 exonuclease/ nucleic acid binding protein, putative, expressed;protein|3-5 exonuclease/ nucleic acid binding protein, putative, expressed	4	-51.744	0.48256	A	B
A / B	LOC_Os03g52310.1_K123_M1_1	LOC_Os03g52310.1	GlyGly (K)	-1.2129	1.2129	0.000122498	0.000920645	8	protein|transposon protein, putative, unclassified, expressed	22	-56.8599	0.431401	A	B
A / B	LOC_Os02g13510.1_K688_M1_1	LOC_Os02g13510.1	GlyGly (K)	-1.28166	1.28166	0.000127347	0.000943732	12	protein|receptor-like protein kinase 5 precursor, putative, expressed	6	-58.8677	0.411323	A	B
A / B	LOC_Os09g33986.1_K131_M1_1	LOC_Os09g33986.1;LOC_Os09g33986.2	GlyGly (K)	-3.30891	3.30891	0.000129125	0.000953076	12	protein|peptidase, T1 family, putative, expressed;protein|peptidase, T1 family, putative, expressed	11	-89.9093	0.100907	A	B
A / B	LOC_Os09g33986.2_K125_M1_1	LOC_Os09g33986.1;LOC_Os09g33986.2	GlyGly (K)	-3.30891	3.30891	0.000129125	0.000953076	12	protein|peptidase, T1 family, putative, expressed;protein|peptidase, T1 family, putative, expressed	11	-89.9093	0.100907	A	B
A / B	LOC_Os10g08550.1_K100_M1_1	LOC_Os10g08550.1;LOC_Os10g08550.3	GlyGly (K)	2.14335	2.14335	0.000131962	0.000970129	10	protein|enolase, putative, expressed;protein|enolase, putative, expressed	11	341.785	4.41785	A	B
A / B	LOC_Os04g40850.1_K239_M1_1	LOC_Os04g40850.1	GlyGly (K)	-1.30832	1.30832	0.000136352	0.000987544	12	protein|26S proteasome non-ATPase regulatory subunit 6, putative, expressed	12	-59.621	0.40379	A	B
A / B	LOC_Os08g44370.1_K79_M1_1	LOC_Os08g44370.1	GlyGly (K)	-1.00633	1.00633	0.000138348	0.000997959	12	protein|inosine-uridine preferring nucleoside hydrolase family protein, putative, expressed	2	-50.2188	0.497812	A	B
A / B	LOC_Os08g04280.2_K244_M1_1	LOC_Os08g04280.1;LOC_Os08g04280.2	GlyGly (K)	2.39649	2.39649	0.000143583	0.00102053	10	protein|actin, putative, expressed;protein|actin, putative, expressed	10	426.522	5.26522	A	B
A / B	LOC_Os09g25850.1_K418_M1_1	LOC_Os09g25850.1	GlyGly (K)	-1.99236	1.99236	0.000145603	0.00102953	12	protein|WAX2, putative, expressed	8	-74.8672	0.251328	A	B
A / B	LOC_Os10g35250.1_K378_M1_1	LOC_Os10g35250.1	GlyGly (K)	1.64788	1.64788	0.000146403	0.00103419	12	protein|vacuolar protein-sorting protein bro1, putative, expressed	10	213.373	3.13373	A	B
A / B	LOC_Os04g26910.1_K102_M1_1	LOC_Os04g26910.1	GlyGly (K)	1.12561	1.12561	0.000147353	0.00103732	12	protein|oxidoreductase, aldo/keto reductase family protein, putative, expressed	9	118.194	2.18194	A	B
A / B	LOC_Os11g40140.1_K41_M1_1	LOC_Os11g40140.1	GlyGly (K)	1.62792	1.62792	0.000150171	0.00105254	12	protein|peptidase, T1 family, putative, expressed	10	209.067	3.09067	A	B
A / B	LOC_Os01g25386.1_K1407_M1_1	LOC_Os01g25386.1	GlyGly (K)	1.20715	1.20715	0.000156717	0.00108787	12	protein|multidrug resistance-associated protein, putative, expressed	16	130.88	2.3088	A	B
A / B	LOC_Os03g59390.1_K435_M1_1	LOC_Os03g59390.1	GlyGly (K)	-1.01946	1.01946	0.000156966	0.00108939	12	protein|CAMK_CAMK_like.24 - CAMK includes calcium/calmodulin depedent protein kinases, expressed	4	-50.6698	0.493302	A	B
A / B	LOC_Os03g58470.1_K97_M1_1	LOC_Os03g58470.1	GlyGly (K)	-1.03205	1.03205	0.0001618	0.00111142	12	protein|retrotransposon protein, putative, Ty3-gypsy subclass, expressed	15	-51.0986	0.489014	A	B
A / B	LOC_Os04g43760.1_K47_M1_1	LOC_Os04g43760.1	GlyGly (K)	-1.09575	1.09575	0.000162944	0.00111762	12	protein|phenylalanine ammonia-lyase, putative, expressed	26	-53.2107	0.467893	A	B
A / B	LOC_Os01g49120.1_K480_M1_1	LOC_Os01g49120.1	GlyGly (K)	-1.05129	1.05129	0.000164451	0.0011246	12	protein|MATE efflux family protein, putative, expressed	1	-51.7462	0.482538	A	B
A / B	LOC_Os11g40140.1_K43_M1_1	LOC_Os11g40140.1	GlyGly (K)	-2.06594	2.06594	0.000168169	0.00114324	12	protein|peptidase, T1 family, putative, expressed	10	-76.1169	0.238831	A	B
A / B	LOC_Os02g56530.1_K423_M1_1	LOC_Os02g56530.1	GlyGly (K)	1.24516	1.24516	0.000168545	0.00114526	10	protein|ankyrin repeat domain containing protein, expressed	7	137.044	2.37044	A	B
A / B	LOC_Os03g08770.1_K230_M1_1	LOC_Os03g08770.1;LOC_Os03g08770.2	GlyGly (K)	-1.02501	1.02501	0.000168662	0.00114553	10	protein|modifier of rudimentary protein, expressed;protein|modifier of rudimentary protein, expressed	4	-50.8593	0.491407	A	B
A / B	LOC_Os03g08770.2_K229_M1_1	LOC_Os03g08770.1;LOC_Os03g08770.2	GlyGly (K)	-1.02501	1.02501	0.000168662	0.00114553	10	protein|modifier of rudimentary protein, expressed;protein|modifier of rudimentary protein, expressed	4	-50.8593	0.491407	A	B
A / B	LOC_Os09g26700.1_K220_M1_1	LOC_Os09g26700.1	GlyGly (K)	1.50956	1.50956	0.000170999	0.00115672	12	protein|choline/ethanolamine kinase, putative, expressed	2	184.723	2.84723	A	B
A / B	LOC_Os05g30010.1_K477_M1_1	LOC_Os05g30010.1	GlyGly (K)	-1.37575	1.37575	0.000178392	0.00119077	10	protein|WD domain, G-beta repeat domain containing protein, expressed	2	-61.4648	0.385352	A	B
A / B	LOC_Os09g34230.1_K324_M1_1	LOC_Os09g34230.1	GlyGly (K)	-1.14722	1.14722	0.000178592	0.00119124	12	protein|UDP-glucoronosyl/UDP-glucosyl transferase, putative, expressed	2	-54.8505	0.451495	A	B
A / B	LOC_Os09g12570.1_K107_M1_1	LOC_Os09g12570.1	GlyGly (K)	1.07664	1.07664	0.000186434	0.00122908	12	protein|ubiquitin-conjugating enzyme, putative, expressed	8	110.912	2.10912	A	B
A / B	LOC_Os08g39140.1_K605_M1_1	LOC_Os08g39140.1;LOC_Os08g39140.2	GlyGly (K)	-2.02026	2.02026	0.000187095	0.00123153	8	protein|heat shock protein, putative, expressed;protein|heat shock protein, putative, expressed	80	-75.3487	0.246513	A	B
A / B	LOC_Os05g09490.1_K239_M1_1	LOC_Os05g09490.1;LOC_Os05g09490.2	GlyGly (K)	-1.72868	1.72868	0.000209245	0.00132676	12	protein|peptidase, T1 family, putative, expressed;protein|peptidase, T1 family, putative, expressed	14	-69.8271	0.301729	A	B
A / B	LOC_Os05g09490.2_K239_M1_1	LOC_Os05g09490.1;LOC_Os05g09490.2	GlyGly (K)	-1.72868	1.72868	0.000209245	0.00132676	12	protein|peptidase, T1 family, putative, expressed;protein|peptidase, T1 family, putative, expressed	14	-69.8271	0.301729	A	B
A / B	LOC_Os02g10200.1_K160_M1_1	LOC_Os02g10200.1;LOC_Os02g10200.2	GlyGly (K)	-3.35731	3.35731	0.000217668	0.00135867	12	protein|zinc finger A20 and AN1 domain-containing stress-associated protein, putative, expressed;protein|zinc finger A20 and AN1 domain-containing stress-associated protein, putative, expressed	2	-90.2423	0.0975773	A	B
A / B	LOC_Os02g10200.2_K160_M1_1	LOC_Os02g10200.1;LOC_Os02g10200.2	GlyGly (K)	-3.35731	3.35731	0.000217668	0.00135867	12	protein|zinc finger A20 and AN1 domain-containing stress-associated protein, putative, expressed;protein|zinc finger A20 and AN1 domain-containing stress-associated protein, putative, expressed	2	-90.2423	0.0975773	A	B
A / B	LOC_Os03g56970.1_K270_M1_1	LOC_Os03g56970.1	GlyGly (K)	-1.34179	1.34179	0.000223938	0.00138637	10	protein|actin, putative, expressed	4	-60.5469	0.394531	A	B
A / B	LOC_Os03g17240.1_K489_M1_1	LOC_Os03g17240.1	GlyGly (K)	1.44471	1.44471	0.000228085	0.00140231	8	protein|ankyrin repeat-containing protein, putative, expressed	4	172.208	2.72208	A	B
A / B	LOC_Os11g37890.1_K338_M1_1	LOC_Os11g37890.1	GlyGly (K)	-2.09798	2.09798	0.000229059	0.00140385	10	protein|NAD dependent epimerase/dehydratase family protein, putative, expressed	21	-76.6414	0.233586	A	B
A / B	LOC_Os07g43560.1_K350_M1_1	LOC_Os07g43560.1	GlyGly (K)	-1.14606	1.14606	0.000229884	0.00140619	10	protein|TKL_IRAK_DUF26-lc.24 - DUF26 kinases have homology to DUF26 containing loci, expressed	12	-54.8144	0.451856	A	B
A / B	LOC_Os01g14690.1_K50_M1_1	LOC_Os01g14690.1;LOC_Os01g14690.4	GlyGly (K)	-1.2459	1.2459	0.000234791	0.00142657	10	protein|Lg106, putative, expressed;protein|Lg106, putative, expressed	4	-57.8356	0.421644	A	B
A / B	LOC_Os01g14690.4_K50_M1_1	LOC_Os01g14690.1;LOC_Os01g14690.4	GlyGly (K)	-1.2459	1.2459	0.000234791	0.00142657	10	protein|Lg106, putative, expressed;protein|Lg106, putative, expressed	4	-57.8356	0.421644	A	B
A / B	LOC_Os02g42320.2_K51_M1_1	LOC_Os02g42320.2;LOC_Os02g42320.3	GlyGly (K)	-2.32382	2.32382	0.000239579	0.00144832	10	protein|peptidase, T1 family, putative, expressed;protein|peptidase, T1 family, putative, expressed	10	-80.0262	0.199738	A	B
A / B	LOC_Os10g33270.1_K20_M1_1	LOC_Os10g33270.1	GlyGly (K)	1.53951	1.53951	0.000241666	0.00145735	12	protein|cyanate hydratase, putative, expressed	5	190.696	2.90696	A	B
A / B	LOC_Os01g55490.1_K249_M1_1	LOC_Os01g55490.1;LOC_Os01g55490.2;LOC_Os01g55490.3;LOC_Os01g55490.4	GlyGly (K)	-1.67628	1.67628	0.000245047	0.00147124	8	protein|transcriptional regulator family protein, putative, expressed;protein|transcriptional regulator family protein, putative, expressed;protein|transcriptional regulator family protein, putative, expressed;protein|transcriptional regulator family protein, putative, expressed	2	-68.7112	0.312888	A	B
A / B	LOC_Os01g55490.2_K249_M1_1	LOC_Os01g55490.1;LOC_Os01g55490.2;LOC_Os01g55490.3;LOC_Os01g55490.4	GlyGly (K)	-1.67628	1.67628	0.000245047	0.00147124	8	protein|transcriptional regulator family protein, putative, expressed;protein|transcriptional regulator family protein, putative, expressed;protein|transcriptional regulator family protein, putative, expressed;protein|transcriptional regulator family protein, putative, expressed	2	-68.7112	0.312888	A	B
A / B	LOC_Os01g65690.1_K279_M1_1	LOC_Os01g65690.1	GlyGly (K)	1.42218	1.42218	0.000247114	0.00147821	12	protein|4,5-DOPA dioxygenase extradiol, putative, expressed	12	167.99	2.6799	A	B
A / B	LOC_Os01g73160.1_K34_M1_1	LOC_Os01g73160.1	GlyGly (K)	-2.02215	2.02215	0.000262178	0.00153263	10	protein|40S ribosomal protein S10, putative, expressed	6	-75.3809	0.246191	A	B
A / B	LOC_Os01g70020.1_K225_M1_1	LOC_Os01g70020.1	GlyGly (K)	-1.78529	1.78529	0.000266325	0.00155049	12	protein|DEK C terminal domain containing protein, expressed	19	-70.9882	0.290118	A	B
A / B	LOC_Os07g35750.1_K378_M1_1	LOC_Os07g35750.1;LOC_Os07g35750.2	GlyGly (K)	-1.26976	1.26976	0.000267651	0.00155722	10	protein|TKL_IRAK_DUF26-ld.3 - DUF26 kinases have homology to DUF26 containing loci, expressed;protein|TKL_IRAK_DUF26-ld.3 - DUF26 kinases have homology to DUF26 containing loci, expressed	1	-58.5271	0.414729	A	B
A / B	LOC_Os03g14250.1_K319_M1_1	LOC_Os03g14250.1	GlyGly (K)	2.18608	2.18608	0.00028353	0.00161543	12	protein|plant protein of unknown function DUF869 domain containing protein, expressed	25	355.068	4.55068	A	B
A / B	LOC_Os03g10180.1_K510_M1_1	LOC_Os03g10180.1	GlyGly (K)	-1.01612	1.01612	0.000285119	0.00162272	8	protein|expressed protein	7	-50.5554	0.494446	A	B
A / B	LOC_Os10g35250.1_K514_M1_1	LOC_Os10g35250.1	GlyGly (K)	1.6781	1.6781	0.000286317	0.00162675	12	protein|vacuolar protein-sorting protein bro1, putative, expressed	10	220.007	3.20007	A	B
A / B	LOC_Os01g69970.1_K86_M1_1	LOC_Os01g69970.1	GlyGly (K)	-1.42211	1.42211	0.000288104	0.00163265	10	protein|WD domain, G-beta repeat domain containing protein, expressed	2	-62.6835	0.373165	A	B
A / B	LOC_Os01g39290.1_K60_M1_1	LOC_Os01g39290.1	GlyGly (K)	1.27558	1.27558	0.000298395	0.00167042	12	protein|harpin-induced protein 1 domain containing protein, expressed	3	142.096	2.42096	A	B
A / B	LOC_Os10g41960.1_K85_M1_1	LOC_Os10g41960.1	GlyGly (K)	-1.24536	1.24536	0.000300814	0.00167978	10	protein|eukaryotic translation initiation factor 3 subunit B, putative, expressed	21	-57.8196	0.421804	A	B
A / B	LOC_Os01g17170.1_K354_M1_1	LOC_Os01g17170.1	GlyGly (K)	-1.02586	1.02586	0.000301614	0.0016823	12	protein|magnesium-protoporphyrin IX monomethyl ester cyclase,chloroplast precursor, putative, expressed	22	-50.8882	0.491118	A	B
A / B	LOC_Os11g41140.1_K136_M1_1	LOC_Os11g41140.1	GlyGly (K)	1.48578	1.48578	0.000312523	0.00172424	12	protein|zinc finger, C3HC4 type domain containing protein, expressed	4	180.069	2.80069	A	B
A / B	LOC_Os04g32950.1_K523_M1_1	LOC_Os04g32950.1;LOC_Os04g32950.2	GlyGly (K)	-1.72935	1.72935	0.000318846	0.00175237	10	protein|calreticulin precursor protein, putative, expressed;protein|calreticulin precursor protein, putative, expressed	15	-69.8413	0.301587	A	B
A / B	LOC_Os04g32950.2_K484_M1_1	LOC_Os04g32950.1;LOC_Os04g32950.2	GlyGly (K)	-1.72935	1.72935	0.000318846	0.00175237	10	protein|calreticulin precursor protein, putative, expressed;protein|calreticulin precursor protein, putative, expressed	15	-69.8413	0.301587	A	B
A / B	LOC_Os06g40450.1_K103_M1_1	LOC_Os06g40450.1;LOC_Os06g40450.2;LOC_Os06g40450.3	GlyGly (K)	-1.51345	1.51345	0.000323886	0.00177482	10	protein|targeting protein for Xklp2, putative, expressed;protein|targeting protein for Xklp2, putative, expressed;protein|targeting protein for Xklp2, putative, expressed	4	-64.9729	0.350271	A	B
A / B	LOC_Os06g40450.2_K103_M1_1	LOC_Os06g40450.1;LOC_Os06g40450.2;LOC_Os06g40450.3	GlyGly (K)	-1.51345	1.51345	0.000323886	0.00177482	10	protein|targeting protein for Xklp2, putative, expressed;protein|targeting protein for Xklp2, putative, expressed;protein|targeting protein for Xklp2, putative, expressed	4	-64.9729	0.350271	A	B
A / B	LOC_Os06g40450.3_K103_M1_1	LOC_Os06g40450.1;LOC_Os06g40450.2;LOC_Os06g40450.3	GlyGly (K)	-1.51345	1.51345	0.000323886	0.00177482	10	protein|targeting protein for Xklp2, putative, expressed;protein|targeting protein for Xklp2, putative, expressed;protein|targeting protein for Xklp2, putative, expressed	4	-64.9729	0.350271	A	B
A / B	LOC_Os11g34350.1_K33_M1_1	LOC_Os11g34350.1	GlyGly (K)	1.04755	1.04755	0.000326256	0.00178356	12	protein|ATP-binding cassette sub-family E member 1, putative, expressed	15	106.702	2.06702	A	B
A / B	LOC_Os03g51520.1_K1002_M1_1	LOC_Os03g51520.1;LOC_Os03g51520.2	GlyGly (K)	1.05228	1.05228	0.000337418	0.00183001	12	protein|fip1 motif family protein, expressed;protein|fip1 motif family protein, expressed	7	107.38	2.0738	A	B
A / B	LOC_Os03g51520.2_K1002_M1_1	LOC_Os03g51520.1;LOC_Os03g51520.2	GlyGly (K)	1.05228	1.05228	0.000337418	0.00183001	12	protein|fip1 motif family protein, expressed;protein|fip1 motif family protein, expressed	7	107.38	2.0738	A	B
A / B	LOC_Os09g23160.1_K249_M1_1	LOC_Os09g23160.1	GlyGly (K)	-1.17727	1.17727	0.000343805	0.00185253	10	protein|annexin, putative, expressed	17	-55.7812	0.442188	A	B
A / B	LOC_Os03g01730.5_K45_M1_1	LOC_Os03g01730.5;LOC_Os03g01730.6;LOC_Os04g02890.1;LOC_Os04g02890.2	GlyGly (K)	-1.19744	1.19744	0.000346175	0.00186044	12	protein|expressed protein;protein|expressed protein;protein|expressed protein;protein|expressed protein	7	-56.3953	0.436047	A	B
A / B	LOC_Os03g01730.6_K45_M1_1	LOC_Os03g01730.5;LOC_Os03g01730.6;LOC_Os04g02890.1;LOC_Os04g02890.2	GlyGly (K)	-1.19744	1.19744	0.000346175	0.00186044	12	protein|expressed protein;protein|expressed protein;protein|expressed protein;protein|expressed protein	7	-56.3953	0.436047	A	B
A / B	LOC_Os04g02890.1_K45_M1_1	LOC_Os03g01730.5;LOC_Os03g01730.6;LOC_Os04g02890.1;LOC_Os04g02890.2	GlyGly (K)	-1.19744	1.19744	0.000346175	0.00186044	12	protein|expressed protein;protein|expressed protein;protein|expressed protein;protein|expressed protein	7	-56.3953	0.436047	A	B
A / B	LOC_Os04g02890.2_K45_M1_1	LOC_Os03g01730.5;LOC_Os03g01730.6;LOC_Os04g02890.1;LOC_Os04g02890.2	GlyGly (K)	-1.19744	1.19744	0.000346175	0.00186044	12	protein|expressed protein;protein|expressed protein;protein|expressed protein;protein|expressed protein	7	-56.3953	0.436047	A	B
A / B	LOC_Os07g27950.1_K354_M1_1	LOC_Os07g27950.1;LOC_Os07g27950.2	GlyGly (K)	3.78859	3.78859	0.000353621	0.00188897	12	protein|RING zinc finger protein, putative, expressed;protein|RING zinc finger protein, putative, expressed	1	1281.91	13.8191	A	B
A / B	LOC_Os07g27950.2_K353_M1_1	LOC_Os07g27950.1;LOC_Os07g27950.2	GlyGly (K)	3.78859	3.78859	0.000353621	0.00188897	12	protein|RING zinc finger protein, putative, expressed;protein|RING zinc finger protein, putative, expressed	1	1281.91	13.8191	A	B
A / B	LOC_Os01g59600.1_K101_M1_1	LOC_Os01g59600.1;LOC_Os01g59600.2	GlyGly (K)	-3.48222	3.48222	0.000359417	0.0019096	12	protein|peptidase, T1 family, putative, expressed;protein|peptidase, T1 family, putative, expressed	12	-91.0516	0.0894844	A	B
A / B	LOC_Os01g59600.2_K101_M1_1	LOC_Os01g59600.1;LOC_Os01g59600.2	GlyGly (K)	-3.48222	3.48222	0.000359417	0.0019096	12	protein|peptidase, T1 family, putative, expressed;protein|peptidase, T1 family, putative, expressed	12	-91.0516	0.0894844	A	B
A / B	LOC_Os06g42810.1_K234_M1_1	LOC_Os06g42810.1	GlyGly (K)	1.31407	1.31407	0.000380367	0.00197896	12	protein|UBA and UBX domain-containing protein, putative, expressed	7	148.641	2.48641	A	B
A / B	LOC_Os09g24820.1_K219_M1_1	LOC_Os09g24820.1	GlyGly (K)	1.09248	1.09248	0.000380791	0.00198061	12	protein|ZF-HD protein dimerisation region containing protein, expressed	5	113.24	2.1324	A	B
A / B	LOC_Os03g26630.1_K433_M1_1	LOC_Os03g26630.1;LOC_Os03g26630.2	GlyGly (K)	1.26181	1.26181	0.000388926	0.00200987	12	protein|SAP domain containing protein, expressed;protein|SAP domain containing protein, expressed	10	139.796	2.39796	A	B
A / B	LOC_Os03g26630.2_K433_M1_1	LOC_Os03g26630.1;LOC_Os03g26630.2	GlyGly (K)	1.26181	1.26181	0.000388926	0.00200987	12	protein|SAP domain containing protein, expressed;protein|SAP domain containing protein, expressed	10	139.796	2.39796	A	B
A / B	LOC_Os08g02120.1_K170_M1_1	LOC_Os08g02120.1	GlyGly (K)	-1.4896	1.4896	0.000397738	0.00203901	12	protein|kinase, pfkB family, putative, expressed	25	-64.3889	0.356111	A	B
A / B	LOC_Os11g34350.1_K121_M1_1	LOC_Os11g34350.1	GlyGly (K)	-1.8796	1.8796	0.000401416	0.00205225	8	protein|ATP-binding cassette sub-family E member 1, putative, expressed	15	-72.824	0.27176	A	B
A / B	LOC_Os02g56990.1_K14_M1_1	LOC_Os02g02130.1;LOC_Os02g56990.1;LOC_Os08g03450.1	GlyGly (K)	1.56098	1.56098	0.000403378	0.00205819	12	protein|ribosomal protein L37, putative, expressed;protein|ribosomal protein L37, putative, expressed;protein|ribosomal protein L37, putative, expressed	5	195.054	2.95054	A	B
A / B	LOC_Os02g48390.1_K222_M1_1	LOC_Os02g48390.1	GlyGly (K)	1.30094	1.30094	0.000406932	0.00206925	12	protein|phosphoribosyl transferase, putative, expressed	6	146.39	2.4639	A	B
A / B	LOC_Os01g31800.1_K132_M1_1	LOC_Os01g31800.1;LOC_Os03g17100.1	GlyGly (K)	-2.85032	2.85032	0.000410155	0.00208248	12	protein|Core histone H2A/H2B/H3/H4 domain containing protein, putative, expressed;protein|Core histone H2A/H2B/H3/H4 domain containing protein, putative, expressed	8	-86.1335	0.138665	A	B
A / B	LOC_Os03g17100.1_K132_M1_1	LOC_Os01g31800.1;LOC_Os03g17100.1	GlyGly (K)	-2.85032	2.85032	0.000410155	0.00208248	12	protein|Core histone H2A/H2B/H3/H4 domain containing protein, putative, expressed;protein|Core histone H2A/H2B/H3/H4 domain containing protein, putative, expressed	8	-86.1335	0.138665	A	B
A / B	LOC_Os06g43210.1_K670_M1_1	LOC_Os06g43210.1	GlyGly (K)	-1.45216	1.45216	0.000410379	0.00208304	12	protein|zinc finger, C3HC4 type domain containing protein, expressed	2	-63.4526	0.365474	A	B
A / B	LOC_Os06g50840.1_K183_M1_1	LOC_Os06g50840.1	GlyGly (K)	2.8545	2.8545	0.000411495	0.00208641	8	protein|zinc finger family protein, putative, expressed	8	623.252	7.23252	A	B
A / B	LOC_Os01g63580.1_K286_M1_1	LOC_Os01g63580.1	GlyGly (K)	-1.19227	1.19227	0.000418719	0.00211113	12	protein|glycerol-3-phosphate acyltransferase, putative, expressed	18	-56.2386	0.437614	A	B
A / B	LOC_Os06g01500.1_K300_M1_1	LOC_Os06g01500.1	GlyGly (K)	1.03089	1.03089	0.000423275	0.00212568	12	protein|IQ calmodulin-binding motif family protein, putative, expressed	31	104.329	2.04329	A	B
A / B	LOC_Os04g56230.1_K350_M1_1	LOC_Os04g56230.1	GlyGly (K)	1.02454	1.02454	0.000426858	0.00213653	12	protein|polyprenyl synthetase, putative, expressed	8	103.432	2.03432	A	B
A / B	LOC_Os07g05580.1_K73_M1_1	LOC_Os07g05580.1	GlyGly (K)	-1.06603	1.06603	0.000431939	0.00214972	12	protein|ribosomal protein L7Ae, putative, expressed	10	-52.2367	0.477633	A	B
A / B	LOC_Os10g21910.1_K2141_M1_1	LOC_Os10g21910.1	GlyGly (K)	-1.15022	1.15022	0.000434137	0.00215794	12	protein|acetyl-CoA carboxylase, putative, expressed	53	-54.9443	0.450557	A	B
A / B	LOC_Os02g53060.1_K183_M1_1	LOC_Os02g53060.1	GlyGly (K)	-2.0337	2.0337	0.000471306	0.00227927	12	protein|peptidase, T1 family, putative, expressed	10	-75.5772	0.244228	A	B
A / B	LOC_Os09g09520.1_K266_M1_1	LOC_Os09g09520.1	GlyGly (K)	-1.16871	1.16871	0.00047727	0.00229274	12	protein|transporter family protein, putative, expressed	1	-55.5182	0.444818	A	B
A / B	LOC_Os03g28330.1_K172_M1_1	LOC_Os03g28330.1;LOC_Os03g28330.2;LOC_Os03g28330.3;LOC_Os03g28330.4	GlyGly (K)	-1.20389	1.20389	0.000481058	0.00230049	12	protein|sucrose synthase, putative, expressed;protein|sucrose synthase, putative, expressed;protein|sucrose synthase, putative, expressed;protein|sucrose synthase, putative, expressed	61	-56.5896	0.434104	A	B
A / B	LOC_Os03g28330.2_K172_M1_1	LOC_Os03g28330.1;LOC_Os03g28330.2;LOC_Os03g28330.3;LOC_Os03g28330.4	GlyGly (K)	-1.20389	1.20389	0.000481058	0.00230049	12	protein|sucrose synthase, putative, expressed;protein|sucrose synthase, putative, expressed;protein|sucrose synthase, putative, expressed;protein|sucrose synthase, putative, expressed	61	-56.5896	0.434104	A	B
A / B	LOC_Os03g28330.3_K172_M1_1	LOC_Os03g28330.1;LOC_Os03g28330.2;LOC_Os03g28330.3;LOC_Os03g28330.4	GlyGly (K)	-1.20389	1.20389	0.000481058	0.00230049	12	protein|sucrose synthase, putative, expressed;protein|sucrose synthase, putative, expressed;protein|sucrose synthase, putative, expressed;protein|sucrose synthase, putative, expressed	61	-56.5896	0.434104	A	B
A / B	LOC_Os03g28330.4_K172_M1_1	LOC_Os03g28330.1;LOC_Os03g28330.2;LOC_Os03g28330.3;LOC_Os03g28330.4	GlyGly (K)	-1.20389	1.20389	0.000481058	0.00230049	12	protein|sucrose synthase, putative, expressed;protein|sucrose synthase, putative, expressed;protein|sucrose synthase, putative, expressed;protein|sucrose synthase, putative, expressed	61	-56.5896	0.434104	A	B
A / B	LOC_Os04g52164.1_K224_M1_1	LOC_Os04g52164.1	GlyGly (K)	-2.46261	2.46261	0.00048095	0.00230049	10	protein|transferase family protein, putative, expressed	15	-81.8582	0.181418	A	B
A / B	LOC_Os01g38950.1_K450_M1_1	LOC_Os01g38950.1	GlyGly (K)	-1.17806	1.17806	0.000480274	0.00230049	10	protein|CK1_CaseinKinase_1.2 - CK1 includes the casein kinase 1 kinases, expressed	9	-55.8056	0.441944	A	B
A / B	LOC_Os01g59600.1_K173_M1_1	LOC_Os01g59600.1;LOC_Os01g59600.2	GlyGly (K)	-3.76568	3.76568	0.000496588	0.00234822	12	protein|peptidase, T1 family, putative, expressed;protein|peptidase, T1 family, putative, expressed	12	-92.6478	0.0735219	A	B
A / B	LOC_Os01g59600.2_K173_M1_1	LOC_Os01g59600.1;LOC_Os01g59600.2	GlyGly (K)	-3.76568	3.76568	0.000496588	0.00234822	12	protein|peptidase, T1 family, putative, expressed;protein|peptidase, T1 family, putative, expressed	12	-92.6478	0.0735219	A	B
A / B	LOC_Os03g52880.1_K462_M1_1	LOC_Os03g52880.1	GlyGly (K)	-1.39815	1.39815	0.000496674	0.00234832	12	protein|BTBN9 - Bric-a-Brac, Tramtrack, Broad Complex BTB domain with non-phototropic hypocotyl 3 NPH3 and coiled-coil domains, expressed	2	-62.0584	0.379416	A	B
A / B	LOC_Os03g52310.1_K547_M1_1	LOC_Os03g52310.1	GlyGly (K)	-1.40095	1.40095	0.000499552	0.00235789	10	protein|transposon protein, putative, unclassified, expressed	22	-62.132	0.37868	A	B
A / B	LOC_Os02g42860.1_K268_M1_1	LOC_Os02g42860.1	GlyGly (K)	-9.20213	9.20213	0.000523884	0.00243203	10	protein|DEAD-box ATP-dependent RNA helicase, putative, expressed	14	-99.8302	0.00169778	A	B
A / B	LOC_Os02g55640.1_K27_M1_1	LOC_Os02g55640.1	GlyGly (K)	-3.89094	3.89094	0.000524129	0.00243225	10	protein|proteasome maturation factor UMP1 family protein, expressed	8	-93.2592	0.067408	A	B
A / B	LOC_Os07g49330.1_K304_M1_1	LOC_Os07g49330.1	GlyGly (K)	-1.26887	1.26887	0.000529679	0.00245121	12	protein|phospholipase C, putative, expressed	17	-58.5014	0.414986	A	B
A / B	LOC_Os02g10640.1_K187_M1_1	LOC_Os02g10640.1	GlyGly (K)	-1.70189	1.70189	0.00053743	0.00247372	12	protein|26S protease regulatory subunit, putative, expressed	12	-69.2617	0.307383	A	B
A / B	LOC_Os02g46150.1_K122_M1_1	LOC_Os02g46150.1	GlyGly (K)	-3.49097	3.49097	0.00054045	0.00248328	10	protein|GAMM1 protein-like, putative, expressed	8	-91.1057	0.0889434	A	B
A / B	LOC_Os03g52780.1_K307_M1_1	LOC_Os03g52780.1	GlyGly (K)	1.83953	1.83953	0.000546255	0.00250184	12	protein|expressed protein	12	257.893	3.57893	A	B
A / B	LOC_Os10g23180.1_K82_M1_1	LOC_Os10g23180.1	GlyGly (K)	-1.00587	1.00587	0.000549835	0.00251262	12	protein|cytochrome P450, putative, expressed	6	-50.2031	0.497969	A	B
A / B	LOC_Os05g11770.1_K799_M1_1	LOC_Os05g11770.1	GlyGly (K)	1.08004	1.08004	0.000550189	0.00251361	12	protein|ulp1 protease family protein, putative, expressed	6	111.409	2.11409	A	B
A / B	LOC_Os07g46160.1_K162_M1_1	LOC_Os07g46160.1	GlyGly (K)	-1.45096	1.45096	0.000563243	0.00255268	10	protein|MBTB14 - Bric-a-Brac, Tramtrack, Broad Complex BTB domain with Meprin and TRAF Homology MATH domain, expressed	1	-63.4222	0.365778	A	B
A / B	LOC_Os05g48340.1_K503_M1_1	LOC_Os05g48340.1	GlyGly (K)	1.52208	1.52208	0.000564382	0.00255689	12	protein|proteasome-related, putative, expressed	8	187.205	2.87205	A	B
A / B	LOC_Os03g08280.1_K30_M1_1	LOC_Os03g08280.1;LOC_Os03g08280.2	GlyGly (K)	-2.8683	2.8683	0.00057016	0.00257673	12	protein|peptidase, T1 family, putative, expressed;protein|peptidase, T1 family, putative, expressed	16	-86.3052	0.136948	A	B
A / B	LOC_Os03g08280.2_K30_M1_1	LOC_Os03g08280.1;LOC_Os03g08280.2	GlyGly (K)	-2.8683	2.8683	0.00057016	0.00257673	12	protein|peptidase, T1 family, putative, expressed;protein|peptidase, T1 family, putative, expressed	16	-86.3052	0.136948	A	B
A / B	LOC_Os02g43360.1_K15_M1_1	LOC_Os02g43360.1	GlyGly (K)	1.26245	1.26245	0.00057137	0.00258073	10	protein|cytochrome b5-like Heme/Steroid binding domain containing protein, expressed	2	139.903	2.39903	A	B
A / B	LOC_Os09g29200.1_K42_M1_1	LOC_Os09g29200.1	GlyGly (K)	-1.37555	1.37555	0.000584584	0.00261784	10	protein|glutathione S-transferase, putative, expressed	10	-61.4594	0.385406	A	B
A / B	LOC_Os12g35620.1_K83_M1_1	LOC_Os12g35620.1	GlyGly (K)	-1.07965	1.07965	0.000587035	0.00262626	12	protein|expressed protein	6	-52.6857	0.473143	A	B
A / B	LOC_Os11g43390.1_K55_M1_1	LOC_Os11g43390.1	GlyGly (K)	1.22566	1.22566	0.000590167	0.00263452	10	protein|expressed protein	2	133.863	2.33863	A	B
A / B	LOC_Os03g08010.1_K180_M1_1	LOC_Os03g08010.1;LOC_Os03g08020.1;LOC_Os03g08050.1	GlyGly (K)	1.64227	1.64227	0.000605988	0.00268372	12	protein|elongation factor Tu, putative, expressed;protein|elongation factor Tu, putative, expressed;protein|elongation factor Tu, putative, expressed	32	212.156	3.12156	A	B
A / B	LOC_Os03g08020.1_K180_M1_1	LOC_Os03g08010.1;LOC_Os03g08020.1;LOC_Os03g08050.1	GlyGly (K)	1.64227	1.64227	0.000605988	0.00268372	12	protein|elongation factor Tu, putative, expressed;protein|elongation factor Tu, putative, expressed;protein|elongation factor Tu, putative, expressed	32	212.156	3.12156	A	B
A / B	LOC_Os03g08050.1_K180_M1_1	LOC_Os03g08010.1;LOC_Os03g08020.1;LOC_Os03g08050.1	GlyGly (K)	1.64227	1.64227	0.000605988	0.00268372	12	protein|elongation factor Tu, putative, expressed;protein|elongation factor Tu, putative, expressed;protein|elongation factor Tu, putative, expressed	32	212.156	3.12156	A	B
A / B	LOC_Os03g13750.1_K88_M2_1	LOC_Os03g13750.1;LOC_Os03g13750.2	GlyGly (K)	-1.00928	1.00928	0.00061106	0.00269713	10	protein|erwinia induced protein 2, putative, expressed;protein|erwinia induced protein 2, putative, expressed	1	-50.3206	0.496794	A	B
A / B	LOC_Os03g13750.1_K84_M2_1	LOC_Os03g13750.1;LOC_Os03g13750.2	GlyGly (K)	-1.00928	1.00928	0.00061106	0.00269713	10	protein|erwinia induced protein 2, putative, expressed;protein|erwinia induced protein 2, putative, expressed	1	-50.3206	0.496794	A	B
A / B	LOC_Os02g04100.1_K203_M1_1	LOC_Os02g04100.1	GlyGly (K)	-2.03369	2.03369	0.000611806	0.00269907	12	protein|peptidase, T1 family, putative, expressed	12	-75.5771	0.244229	A	B
A / B	LOC_Os08g39850.1_K329_M1_1	LOC_Os08g39850.1	GlyGly (K)	-1.05386	1.05386	0.000613737	0.00270683	12	protein|lipoxygenase, chloroplast precursor, putative, expressed	10	-51.8322	0.481678	A	B
A / B	LOC_Os06g02370.1_K266_M1_1	LOC_Os06g02370.1	GlyGly (K)	-1.47245	1.47245	0.000634975	0.00276617	12	protein|expressed protein	10	-63.963	0.36037	A	B
A / B	LOC_Os03g58580.1_K615_M1_1	LOC_Os03g58580.1	GlyGly (K)	1.02414	1.02414	0.000651543	0.00281769	12	protein|nodulin, putative, expressed	3	103.374	2.03374	A	B
A / B	LOC_Os09g33986.1_K202_M1_1	LOC_Os09g33986.1;LOC_Os09g33986.2	GlyGly (K)	-2.21973	2.21973	0.000652339	0.00281948	12	protein|peptidase, T1 family, putative, expressed;protein|peptidase, T1 family, putative, expressed	11	-78.5318	0.214682	A	B
A / B	LOC_Os09g33986.2_K196_M1_1	LOC_Os09g33986.1;LOC_Os09g33986.2	GlyGly (K)	-2.21973	2.21973	0.000652339	0.00281948	12	protein|peptidase, T1 family, putative, expressed;protein|peptidase, T1 family, putative, expressed	11	-78.5318	0.214682	A	B
A / B	LOC_Os04g58240.1_K256_M1_1	LOC_Os04g58240.1	GlyGly (K)	-3.93076	3.93076	0.000661974	0.00284444	10	protein|expressed protein	24	-93.4427	0.0655727	A	B
A / B	LOC_Os11g40140.1_K207_M1_1	LOC_Os11g40140.1	GlyGly (K)	-2.03484	2.03484	0.000664444	0.00285107	12	protein|peptidase, T1 family, putative, expressed	10	-75.5965	0.244035	A	B
A / B	LOC_Os12g12580.1_K338_M1_1	LOC_Os12g12580.1	GlyGly (K)	-1.16876	1.16876	0.00068179	0.00290453	10	protein|NADP-dependent oxidoreductase, putative, expressed	5	-55.5197	0.444803	A	B
A / B	LOC_Os08g33100.1_K120_M1_1	LOC_Os08g33100.1	GlyGly (K)	-2.52352	2.52352	0.000684067	0.00291254	10	protein|core histone H2A/H2B/H3/H4, putative, expressed	4	-82.6081	0.173919	A	B
A / B	LOC_Os05g48810.1_K13_M1_1	LOC_Os05g48810.1	GlyGly (K)	-1.10027	1.10027	0.00068634	0.00291863	12	protein|dnaJ domain containing protein, expressed	10	-53.3572	0.466428	A	B
A / B	LOC_Os08g06380.1_K268_M1_1	LOC_Os08g06380.1;LOC_Os08g06380.2	GlyGly (K)	1.00485	1.00485	0.000715327	0.00300707	12	protein|CSLF6 - cellulose synthase-like family F; beta1,3;1,4 glucan synthase, expressed;protein|CSLF6 - cellulose synthase-like family F; beta1,3;1,4 glucan synthase, expressed	22	100.673	2.00673	A	B
A / B	LOC_Os03g21230.1_K950_M1_1	LOC_Os03g21230.1	GlyGly (K)	-1.55591	1.55591	0.000721145	0.00302606	12	protein|leucine-rich repeat family protein, putative, expressed	2	-65.9885	0.340115	A	B
A / B	LOC_Os07g02340.1_K24_M1_1	LOC_Os07g02340.1	GlyGly (K)	1.50509	1.50509	0.000725636	0.00303586	12	protein|expressed protein	6	183.842	2.83842	A	B
A / B	LOC_Os05g03190.1_K309_M1_1	LOC_Os05g03190.1	GlyGly (K)	-1.245	1.245	0.000727648	0.00304114	12	protein|IQ calmodulin-binding motif domain containing protein, expressed	19	-57.8093	0.421907	A	B
A / B	LOC_Os02g46962.1_K25_M1_1	LOC_Os02g46962.1;LOC_Os02g46962.2;LOC_Os02g46962.3	GlyGly (K)	1.17646	1.17646	0.000741208	0.00308106	12	protein|VHS and GAT domain containing protein, expressed;protein|VHS and GAT domain containing protein, expressed;protein|VHS and GAT domain containing protein, expressed	16	126.022	2.26022	A	B
A / B	LOC_Os02g46962.2_K25_M1_1	LOC_Os02g46962.1;LOC_Os02g46962.2;LOC_Os02g46962.3	GlyGly (K)	1.17646	1.17646	0.000741208	0.00308106	12	protein|VHS and GAT domain containing protein, expressed;protein|VHS and GAT domain containing protein, expressed;protein|VHS and GAT domain containing protein, expressed	16	126.022	2.26022	A	B
A / B	LOC_Os02g46962.3_K25_M1_1	LOC_Os02g46962.1;LOC_Os02g46962.2;LOC_Os02g46962.3	GlyGly (K)	1.17646	1.17646	0.000741208	0.00308106	12	protein|VHS and GAT domain containing protein, expressed;protein|VHS and GAT domain containing protein, expressed;protein|VHS and GAT domain containing protein, expressed	16	126.022	2.26022	A	B
A / B	LOC_Os11g18880.1_K285_M1_1	LOC_Os11g18880.1;LOC_Os11g18880.2;LOC_Os11g18880.3	GlyGly (K)	1.15118	1.15118	0.000744099	0.00308647	12	protein|UBX domain-containing protein, putative, expressed;protein|UBX domain-containing protein, putative, expressed;protein|UBX domain-containing protein, putative, expressed	11	122.095	2.22095	A	B
A / B	LOC_Os01g44960.1_K212_M1_1	LOC_Os01g44960.1	GlyGly (K)	-1.72462	1.72462	0.000746489	0.00309482	12	protein|hydrolase, alpha/beta fold family domain containing protein, expressed	6	-69.7422	0.302578	A	B
A / B	LOC_Os06g13810.1_K39_M1_1	LOC_Os06g13810.1	GlyGly (K)	-2.11511	2.11511	0.000756051	0.00312416	12	protein|pyrophosphate--fructose 6-phosphate 1-phosphotransferase subunit beta, putative, expressed	18	-76.9172	0.230828	A	B
A / B	LOC_Os07g07260.1_K648_M1_1	LOC_Os07g07260.1	GlyGly (K)	-1.74523	1.74523	0.000773041	0.00317896	10	protein|glutamine-dependent NAD, putative, expressed	6	-70.1713	0.298287	A	B
A / B	LOC_Os01g07530.1_K147_M1_1	LOC_Os01g07530.1	GlyGly (K)	-1.34954	1.34954	0.000790529	0.0032246	10	protein|uncharacterized glycosyltransferase, putative, expressed	14	-60.7582	0.392418	A	B
A / B	LOC_Os02g54340.1_K13_M1_1	LOC_Os02g54340.1;LOC_Os06g09290.1	GlyGly (K)	-1.28296	1.28296	0.000815467	0.0032964	12	protein|26S protease regulatory subunit 7, putative, expressed;protein|26S protease regulatory subunit 7, putative, expressed	25	-58.9048	0.410952	A	B
A / B	LOC_Os06g09290.1_K13_M1_1	LOC_Os02g54340.1;LOC_Os06g09290.1	GlyGly (K)	-1.28296	1.28296	0.000815467	0.0032964	12	protein|26S protease regulatory subunit 7, putative, expressed;protein|26S protease regulatory subunit 7, putative, expressed	25	-58.9048	0.410952	A	B
A / B	LOC_Os08g03350.1_K21_M1_1	LOC_Os08g03350.1	GlyGly (K)	-1.16873	1.16873	0.000833381	0.00333914	10	protein|amino acid transporter, putative, expressed	2	-55.5186	0.444814	A	B
A / B	LOC_Os05g41900.1_K60_M1_1	LOC_Os05g41900.1;LOC_Os05g41900.2	GlyGly (K)	-1.01621	1.01621	0.00084736	0.00337825	12	protein|translation initiation factor SUI1, putative, expressed;protein|translation initiation factor SUI1, putative, expressed	7	-50.5586	0.494414	A	B
A / B	LOC_Os05g41900.2_K60_M1_1	LOC_Os05g41900.1;LOC_Os05g41900.2	GlyGly (K)	-1.01621	1.01621	0.00084736	0.00337825	12	protein|translation initiation factor SUI1, putative, expressed;protein|translation initiation factor SUI1, putative, expressed	7	-50.5586	0.494414	A	B
A / B	LOC_Os08g39850.1_K525_M1_1	LOC_Os08g39850.1	GlyGly (K)	-1.2803	1.2803	0.000858471	0.00340688	12	protein|lipoxygenase, chloroplast precursor, putative, expressed	10	-58.8291	0.411709	A	B
A / B	LOC_Os08g09350.1_K197_M1_1	LOC_Os08g09350.1	GlyGly (K)	1.45842	1.45842	0.000880103	0.0034719	10	protein|gar2, putative, expressed	7	174.808	2.74808	A	B
A / B	LOC_Os07g41360.1_K364_M1_1	LOC_Os07g41360.1	GlyGly (K)	2.9575	2.9575	0.000880543	0.00347223	12	protein|alpha-1,4-glucan-protein synthase, putative, expressed	4	676.775	7.76775	A	B
A / B	LOC_Os06g43860.1_K220_M1_1	LOC_Os06g43860.1;LOC_Os06g43860.2	GlyGly (K)	1.05167	1.05167	0.000882183	0.00347609	12	protein|homeobox protein knotted-1, putative, expressed;protein|homeobox protein knotted-1, putative, expressed	10	107.293	2.07293	A	B
A / B	LOC_Os06g43860.2_K220_M1_1	LOC_Os06g43860.1;LOC_Os06g43860.2	GlyGly (K)	1.05167	1.05167	0.000882183	0.00347609	12	protein|homeobox protein knotted-1, putative, expressed;protein|homeobox protein knotted-1, putative, expressed	10	107.293	2.07293	A	B
A / B	LOC_Os09g37100.1_K53_M1_1	LOC_Os09g37100.1	GlyGly (K)	1.87143	1.87143	0.000886018	0.00348349	10	protein|phospholipase D, putative, expressed	8	265.894	3.65894	A	B
A / B	LOC_Os04g50204.1_K50_M1_1	LOC_Os04g50204.1	GlyGly (K)	-1.07302	1.07302	0.000905981	0.00353642	12	protein|protein transport protein-related, putative, expressed	24	-52.4679	0.475321	A	B
A / B	LOC_Os08g43540.1_K283_M1_1	LOC_Os08g43540.1	GlyGly (K)	-2.32166	2.32166	0.000911966	0.00355511	12	protein|peptidase, T1 family, putative, expressed	14	-79.9964	0.200036	A	B
A / B	LOC_Os02g54340.1_K241_M1_1	LOC_Os02g54340.1;LOC_Os06g09290.1	GlyGly (K)	-2.19582	2.19582	0.000912563	0.00355662	12	protein|26S protease regulatory subunit 7, putative, expressed;protein|26S protease regulatory subunit 7, putative, expressed	25	-78.1731	0.218269	A	B
A / B	LOC_Os06g09290.1_K241_M1_1	LOC_Os02g54340.1;LOC_Os06g09290.1	GlyGly (K)	-2.19582	2.19582	0.000912563	0.00355662	12	protein|26S protease regulatory subunit 7, putative, expressed;protein|26S protease regulatory subunit 7, putative, expressed	25	-78.1731	0.218269	A	B
A / B	LOC_Os06g01700.1_K76_M1_1	LOC_Os06g01700.1	GlyGly (K)	1.5088	1.5088	0.000918834	0.00357213	10	protein|CWC15 homolog A, putative, expressed	7	184.573	2.84573	A	B
A / B	LOC_Os08g43130.1_K421_M1_1	LOC_Os08g43130.1	GlyGly (K)	-1.1525	1.1525	0.000931579	0.0036051	12	protein|NAP1, putative, expressed	13	-55.0155	0.449845	A	B
A / B	LOC_Os07g36600.1_K166_M1_1	LOC_Os07g36600.1;LOC_Os07g36600.2;LOC_Os07g36600.3	GlyGly (K)	-2.38352	2.38352	0.000934642	0.00361059	10	protein|universal stress protein domain containing protein, putative, expressed;protein|universal stress protein domain containing protein, putative, expressed;protein|universal stress protein domain containing protein, putative, expressed	9	-80.8359	0.191641	A	B
A / B	LOC_Os07g36600.2_K166_M1_1	LOC_Os07g36600.1;LOC_Os07g36600.2;LOC_Os07g36600.3	GlyGly (K)	-2.38352	2.38352	0.000934642	0.00361059	10	protein|universal stress protein domain containing protein, putative, expressed;protein|universal stress protein domain containing protein, putative, expressed;protein|universal stress protein domain containing protein, putative, expressed	9	-80.8359	0.191641	A	B
A / B	LOC_Os07g36600.3_K166_M1_1	LOC_Os07g36600.1;LOC_Os07g36600.2;LOC_Os07g36600.3	GlyGly (K)	-2.38352	2.38352	0.000934642	0.00361059	10	protein|universal stress protein domain containing protein, putative, expressed;protein|universal stress protein domain containing protein, putative, expressed;protein|universal stress protein domain containing protein, putative, expressed	9	-80.8359	0.191641	A	B
A / B	LOC_Os04g52960.1_K334_M1_1	LOC_Os04g52960.1	GlyGly (K)	-1.1105	1.1105	0.000943443	0.00363506	10	protein|nucleolin, putative, expressed	18	-53.6865	0.463135	A	B
A / B	LOC_Os08g36480.1_K118_M1_1	LOC_Os08g36480.1	GlyGly (K)	-1.80645	1.80645	0.000949386	0.00365338	12	protein|nitrate reductase, putative, expressed	12	-71.4106	0.285894	A	B
A / B	LOC_Os06g02370.1_K562_M2_1	LOC_Os06g02370.1	GlyGly (K)	-1.85704	1.85704	0.000954061	0.00366601	12	protein|expressed protein	10	-72.3959	0.276041	A	B
A / B	LOC_Os06g02370.1_K556_M2_1	LOC_Os06g02370.1	GlyGly (K)	-1.85704	1.85704	0.000954061	0.00366601	12	protein|expressed protein	10	-72.3959	0.276041	A	B
A / B	LOC_Os01g07520.1_K575_M1_1	LOC_Os01g07520.1	GlyGly (K)	1.34473	1.34473	0.00095421	0.0036662	12	protein|proline-rich family protein, putative, expressed	8	153.982	2.53982	A	B
A / B	LOC_Os09g35710.1_K444_M1_1	LOC_Os09g35710.1;LOC_Os09g35710.2	GlyGly (K)	1.50901	1.50901	0.000969188	0.00370558	12	protein|UBX domain-containing protein, putative, expressed;protein|UBX domain-containing protein, putative, expressed	10	184.614	2.84614	A	B
A / B	LOC_Os12g42884.1_K373_M1_1	LOC_Os12g42884.1;LOC_Os12g42884.2;LOC_Os12g42884.3	GlyGly (K)	2.17181	2.17181	0.00100591	0.00380844	10	protein|5-methyltetrahydropteroyltriglutamate--homocysteine methyltransferase, putative, expressed;protein|5-methyltetrahydropteroyltriglutamate--homocysteine methyltransferase, putative, expressed;protein|5-methyltetrahydropteroyltriglutamate--homocysteine methyltransferase, putative, expressed	12	350.59	4.5059	A	B
A / B	LOC_Os12g42884.2_K373_M1_1	LOC_Os12g42884.1;LOC_Os12g42884.2;LOC_Os12g42884.3	GlyGly (K)	2.17181	2.17181	0.00100591	0.00380844	10	protein|5-methyltetrahydropteroyltriglutamate--homocysteine methyltransferase, putative, expressed;protein|5-methyltetrahydropteroyltriglutamate--homocysteine methyltransferase, putative, expressed;protein|5-methyltetrahydropteroyltriglutamate--homocysteine methyltransferase, putative, expressed	12	350.59	4.5059	A	B
A / B	LOC_Os12g42884.3_K373_M1_1	LOC_Os12g42884.1;LOC_Os12g42884.2;LOC_Os12g42884.3	GlyGly (K)	2.17181	2.17181	0.00100591	0.00380844	10	protein|5-methyltetrahydropteroyltriglutamate--homocysteine methyltransferase, putative, expressed;protein|5-methyltetrahydropteroyltriglutamate--homocysteine methyltransferase, putative, expressed;protein|5-methyltetrahydropteroyltriglutamate--homocysteine methyltransferase, putative, expressed	12	350.59	4.5059	A	B
A / B	LOC_Os11g01140.1_K904_M1_1	LOC_Os11g01140.1	GlyGly (K)	-1.45711	1.45711	0.00101971	0.00384527	8	protein|AGC_PVPK_like_kin82y.18 - ACG kinases include homologs to PKA, PKG and PKC, expressed	17	-63.5778	0.364222	A	B
A / B	LOC_Os05g09490.1_K218_M1_1	LOC_Os05g09490.1;LOC_Os05g09490.2	GlyGly (K)	-3.53555	3.53555	0.00105139	0.00391902	10	protein|peptidase, T1 family, putative, expressed;protein|peptidase, T1 family, putative, expressed	14	-91.3763	0.0862369	A	B
A / B	LOC_Os05g09490.2_K218_M1_1	LOC_Os05g09490.1;LOC_Os05g09490.2	GlyGly (K)	-3.53555	3.53555	0.00105139	0.00391902	10	protein|peptidase, T1 family, putative, expressed;protein|peptidase, T1 family, putative, expressed	14	-91.3763	0.0862369	A	B
A / B	LOC_Os01g36950.1_K204_M1_1	LOC_Os01g36950.1;LOC_Os01g36950.2	GlyGly (K)	-1.64078	1.64078	0.00107286	0.00397455	12	protein|N-rich protein, putative, expressed;protein|N-rich protein, putative, expressed	6	-67.9316	0.320684	A	B
A / B	LOC_Os01g36950.2_K204_M1_1	LOC_Os01g36950.1;LOC_Os01g36950.2	GlyGly (K)	-1.64078	1.64078	0.00107286	0.00397455	12	protein|N-rich protein, putative, expressed;protein|N-rich protein, putative, expressed	6	-67.9316	0.320684	A	B
A / B	LOC_Os03g58470.1_K278_M2_1	LOC_Os03g58470.1	GlyGly (K)	-1.35423	1.35423	0.0011137	0.00407137	12	protein|retrotransposon protein, putative, Ty3-gypsy subclass, expressed	15	-60.8856	0.391144	A	B
A / B	LOC_Os03g58470.1_K277_M2_1	LOC_Os03g58470.1	GlyGly (K)	-1.35423	1.35423	0.0011137	0.00407137	12	protein|retrotransposon protein, putative, Ty3-gypsy subclass, expressed	15	-60.8856	0.391144	A	B
A / B	LOC_Os03g12150.1_K580_M1_1	LOC_Os03g12150.1	GlyGly (K)	1.64007	1.64007	0.00112307	0.00408858	12	protein|serine/threonine-protein kinase receptor precursor, putative, expressed	8	211.68	3.1168	A	B
A / B	LOC_Os06g04020.1_K169_M2_1	LOC_Os06g04020.1	GlyGly (K)	1.38091	1.38091	0.00112557	0.00409526	10	protein|histone H1, putative, expressed	15	160.433	2.60433	A	B
A / B	LOC_Os06g04020.1_K166_M2_1	LOC_Os06g04020.1	GlyGly (K)	1.38091	1.38091	0.00112557	0.00409526	10	protein|histone H1, putative, expressed	15	160.433	2.60433	A	B
A / B	LOC_Os05g42330.1_K52_M1_1	LOC_Os05g42330.1;LOC_Os05g42330.2	GlyGly (K)	-1.28582	1.28582	0.0011332	0.00411572	12	protein|secretory carrier-associated membrane protein, putative, expressed;protein|secretory carrier-associated membrane protein, putative, expressed	2	-58.9862	0.410138	A	B
A / B	LOC_Os11g36430.1_K293_M1_1	LOC_Os11g36430.1;LOC_Os11g36430.2;LOC_Os11g36430.3	GlyGly (K)	2.49434	2.49434	0.00115209	0.00415652	12	protein|zinc finger, C3HC4 type domain containing protein, expressed;protein|zinc finger, C3HC4 type domain containing protein, expressed;protein|zinc finger, C3HC4 type domain containing protein, expressed	3	463.472	5.63472	A	B
A / B	LOC_Os11g36430.2_K222_M1_1	LOC_Os11g36430.1;LOC_Os11g36430.2;LOC_Os11g36430.3	GlyGly (K)	2.49434	2.49434	0.00115209	0.00415652	12	protein|zinc finger, C3HC4 type domain containing protein, expressed;protein|zinc finger, C3HC4 type domain containing protein, expressed;protein|zinc finger, C3HC4 type domain containing protein, expressed	3	463.472	5.63472	A	B
A / B	LOC_Os11g36430.3_K293_M1_1	LOC_Os11g36430.1;LOC_Os11g36430.2;LOC_Os11g36430.3	GlyGly (K)	2.49434	2.49434	0.00115209	0.00415652	12	protein|zinc finger, C3HC4 type domain containing protein, expressed;protein|zinc finger, C3HC4 type domain containing protein, expressed;protein|zinc finger, C3HC4 type domain containing protein, expressed	3	463.472	5.63472	A	B
A / B	LOC_Os02g57120.1_K612_M1_1	LOC_Os02g57120.1	GlyGly (K)	-1.76305	1.76305	0.00116624	0.00418351	12	protein|HEAT repeat family protein, putative, expressed	19	-70.5376	0.294624	A	B
A / B	LOC_Os05g25210.1_K250_M1_1	LOC_Os05g25210.1	GlyGly (K)	2.98928	2.98928	0.0011664	0.00418351	12	protein|expressed protein	7	694.078	7.94078	A	B
A / B	LOC_Os01g50010.1_K168_M1_1	LOC_Os01g50010.1	GlyGly (K)	2.74857	2.74857	0.00117553	0.00420479	12	protein|clathrin assembly protein, putative, expressed	12	572.05	6.7205	A	B
A / B	LOC_Os01g71200.1_K194_M1_1	LOC_Os01g71200.1	GlyGly (K)	-1.64357	1.64357	0.00117855	0.00421472	8	protein|RNA recognition motif containing protein, putative, expressed	8	-67.9937	0.320063	A	B
A / B	LOC_Os03g51020.1_K863_M1_1	LOC_Os03g51020.1	GlyGly (K)	-1.9494	1.9494	0.00119997	0.00426653	12	protein|expressed protein	6	-74.1076	0.258924	A	B
A / B	LOC_Os02g15660.1_K118_M1_1	LOC_Os02g15660.1	GlyGly (K)	-1.10828	1.10828	0.00121379	0.0043028	12	protein|tetratricopeptide repeat, putative, expressed	25	-53.6153	0.463847	A	B
A / B	LOC_Os03g03910.1_K481_M1_1	LOC_Os03g03910.1	GlyGly (K)	-1.21107	1.21107	0.00121817	0.00431315	10	protein|catalase domain containing protein, expressed	21	-56.8052	0.431948	A	B
A / B	LOC_Os02g02340.1_K179_M1_1	LOC_Os02g02340.1	GlyGly (K)	-1.01815	1.01815	0.00122344	0.004327	10	protein|glycerol-3-phosphate acyltransferase, putative, expressed	3	-50.6252	0.493748	A	B
A / B	LOC_Os01g12730.1_K32_M1_1	LOC_Os01g12730.1	GlyGly (K)	2.14405	2.14405	0.00124317	0.00436577	12	protein|ras-related protein, putative, expressed	8	342	4.42	A	B
A / B	LOC_Os06g02830.1_K192_M1_1	LOC_Os06g02830.1	GlyGly (K)	1.30757	1.30757	0.00124833	0.00438181	12	protein|expressed protein	1	147.525	2.47525	A	B
A / B	LOC_Os05g41640.3_K420_M1_1	LOC_Os05g41640.1;LOC_Os05g41640.2;LOC_Os05g41640.3	GlyGly (K)	-1.17607	1.17607	0.00125498	0.00439805	10	protein|phosphoglycerate kinase protein, putative, expressed;protein|phosphoglycerate kinase protein, putative, expressed;protein|phosphoglycerate kinase protein, putative, expressed	27	-55.7444	0.442556	A	B
A / B	LOC_Os01g59600.1_K180_M1_1	LOC_Os01g59600.1;LOC_Os01g59600.2	GlyGly (K)	-1.74188	1.74188	0.00126556	0.00442251	12	protein|peptidase, T1 family, putative, expressed;protein|peptidase, T1 family, putative, expressed	12	-70.1021	0.298979	A	B
A / B	LOC_Os01g59600.2_K180_M1_1	LOC_Os01g59600.1;LOC_Os01g59600.2	GlyGly (K)	-1.74188	1.74188	0.00126556	0.00442251	12	protein|peptidase, T1 family, putative, expressed;protein|peptidase, T1 family, putative, expressed	12	-70.1021	0.298979	A	B
A / B	LOC_Os03g10180.1_K300_M1_1	LOC_Os03g10180.1	GlyGly (K)	-1.02474	1.02474	0.00127857	0.00445064	10	protein|expressed protein	7	-50.8502	0.491498	A	B
A / B	LOC_Os06g22650.1_K279_M1_1	LOC_Os06g22650.1	GlyGly (K)	1.22367	1.22367	0.00128758	0.00447188	10	protein|VHS and GAT domain containing protein, expressed	5	133.54	2.3354	A	B
A / B	LOC_Os05g40220.1_K391_M1_1	LOC_Os05g40220.1;LOC_Os05g40220.2	GlyGly (K)	-1.64335	1.64335	0.00136683	0.00466619	10	protein|transposon protein, putative, unclassified, expressed;protein|transposon protein, putative, unclassified, expressed	2	-67.9888	0.320112	A	B
A / B	LOC_Os05g40220.2_K391_M1_1	LOC_Os05g40220.1;LOC_Os05g40220.2	GlyGly (K)	-1.64335	1.64335	0.00136683	0.00466619	10	protein|transposon protein, putative, unclassified, expressed;protein|transposon protein, putative, unclassified, expressed	2	-67.9888	0.320112	A	B
A / B	LOC_Os03g08010.1_K438_M2_1	LOC_Os03g08010.1;LOC_Os03g08020.1;LOC_Os03g08050.1	GlyGly (K)	1.00389	1.00389	0.00138015	0.00470034	12	protein|elongation factor Tu, putative, expressed;protein|elongation factor Tu, putative, expressed;protein|elongation factor Tu, putative, expressed	32	100.54	2.0054	A	B
A / B	LOC_Os03g08020.1_K438_M2_1	LOC_Os03g08010.1;LOC_Os03g08020.1;LOC_Os03g08050.1	GlyGly (K)	1.00389	1.00389	0.00138015	0.00470034	12	protein|elongation factor Tu, putative, expressed;protein|elongation factor Tu, putative, expressed;protein|elongation factor Tu, putative, expressed	32	100.54	2.0054	A	B
A / B	LOC_Os03g08050.1_K438_M2_1	LOC_Os03g08010.1;LOC_Os03g08020.1;LOC_Os03g08050.1	GlyGly (K)	1.00389	1.00389	0.00138015	0.00470034	12	protein|elongation factor Tu, putative, expressed;protein|elongation factor Tu, putative, expressed;protein|elongation factor Tu, putative, expressed	32	100.54	2.0054	A	B
A / B	LOC_Os01g35184.1_K268_M1_1	LOC_Os01g35184.1;LOC_Os01g35184.2	GlyGly (K)	2.77256	2.77256	0.00140261	0.00475565	12	protein|CAMK_KIN1/SNF1/Nim1_like.10 - CAMK includes calcium/calmodulin depedent protein kinases, expressed;protein|CAMK_KIN1/SNF1/Nim1_like.10 - CAMK includes calcium/calmodulin depedent protein kinases, expressed	3	583.318	6.83318	A	B
A / B	LOC_Os01g35184.2_K268_M1_1	LOC_Os01g35184.1;LOC_Os01g35184.2	GlyGly (K)	2.77256	2.77256	0.00140261	0.00475565	12	protein|CAMK_KIN1/SNF1/Nim1_like.10 - CAMK includes calcium/calmodulin depedent protein kinases, expressed;protein|CAMK_KIN1/SNF1/Nim1_like.10 - CAMK includes calcium/calmodulin depedent protein kinases, expressed	3	583.318	6.83318	A	B
A / B	LOC_Os05g47540.1_K173_M1_1	LOC_Os05g47540.1;LOC_Os05g47540.2	GlyGly (K)	1.38525	1.38525	0.0014134	0.00477693	12	protein|CPuORF26 - conserved peptide uORF-containing transcript, expressed;protein|CPuORF26 - conserved peptide uORF-containing transcript, expressed	11	161.218	2.61218	A	B
A / B	LOC_Os07g29450.1_K230_M1_1	LOC_Os07g29450.1	GlyGly (K)	-1.5808	1.5808	0.00144074	0.00483783	10	protein|expressed protein	8	-66.5704	0.334296	A	B
A / B	LOC_Os03g28330.1_K358_M1_1	LOC_Os03g28330.1;LOC_Os03g28330.2;LOC_Os03g28330.3;LOC_Os03g28330.4	GlyGly (K)	-1.04259	1.04259	0.00150668	0.0049878	12	protein|sucrose synthase, putative, expressed;protein|sucrose synthase, putative, expressed;protein|sucrose synthase, putative, expressed;protein|sucrose synthase, putative, expressed	61	-51.4546	0.485454	A	B
A / B	LOC_Os03g28330.2_K358_M1_1	LOC_Os03g28330.1;LOC_Os03g28330.2;LOC_Os03g28330.3;LOC_Os03g28330.4	GlyGly (K)	-1.04259	1.04259	0.00150668	0.0049878	12	protein|sucrose synthase, putative, expressed;protein|sucrose synthase, putative, expressed;protein|sucrose synthase, putative, expressed;protein|sucrose synthase, putative, expressed	61	-51.4546	0.485454	A	B
A / B	LOC_Os03g28330.3_K358_M1_1	LOC_Os03g28330.1;LOC_Os03g28330.2;LOC_Os03g28330.3;LOC_Os03g28330.4	GlyGly (K)	-1.04259	1.04259	0.00150668	0.0049878	12	protein|sucrose synthase, putative, expressed;protein|sucrose synthase, putative, expressed;protein|sucrose synthase, putative, expressed;protein|sucrose synthase, putative, expressed	61	-51.4546	0.485454	A	B
A / B	LOC_Os03g28330.4_K358_M1_1	LOC_Os03g28330.1;LOC_Os03g28330.2;LOC_Os03g28330.3;LOC_Os03g28330.4	GlyGly (K)	-1.04259	1.04259	0.00150668	0.0049878	12	protein|sucrose synthase, putative, expressed;protein|sucrose synthase, putative, expressed;protein|sucrose synthase, putative, expressed;protein|sucrose synthase, putative, expressed	61	-51.4546	0.485454	A	B
A / B	LOC_Os07g36140.1_K120_M1_1	LOC_Os07g36140.1	GlyGly (K)	-2.9157	2.9157	0.00151422	0.0049998	10	protein|core histone H2A/H2B/H3/H4, putative, expressed	3	-86.7479	0.132521	A	B
A / B	LOC_Os11g43620.1_K18_M1_1	LOC_Os11g43620.1;LOC_Os11g43620.2	GlyGly (K)	-1.68104	1.68104	0.00153874	0.00505665	12	protein|LSM domain containing protein, expressed;protein|LSM domain containing protein, expressed	3	-68.8142	0.311858	A	B
A / B	LOC_Os11g43620.2_K17_M1_1	LOC_Os11g43620.1;LOC_Os11g43620.2	GlyGly (K)	-1.68104	1.68104	0.00153874	0.00505665	12	protein|LSM domain containing protein, expressed;protein|LSM domain containing protein, expressed	3	-68.8142	0.311858	A	B
A / B	LOC_Os06g36180.1_K108_M1_1	LOC_Os06g36180.1	GlyGly (K)	1.20105	1.20105	0.00154991	0.00508167	10	protein|amino acid transporter, putative, expressed	2	129.906	2.29906	A	B
A / B	LOC_Os11g27730.1_K291_M1_1	LOC_Os11g27730.1	GlyGly (K)	-1.21306	1.21306	0.00159217	0.00516462	10	protein|cytochrome P450, putative, expressed	2	-56.8648	0.431352	A	B
A / B	LOC_Os11g01510.1_K375_M1_1	LOC_Os11g01510.1;LOC_Os11g01510.2;LOC_Os11g01510.3	GlyGly (K)	-1.4966	1.4966	0.00161158	0.00520108	10	protein|ubiquitin-activating enzyme, putative, expressed;protein|ubiquitin-activating enzyme, putative, expressed;protein|ubiquitin-activating enzyme, putative, expressed	41	-64.5612	0.354388	A	B
A / B	LOC_Os11g01510.2_K375_M1_1	LOC_Os11g01510.1;LOC_Os11g01510.2;LOC_Os11g01510.3	GlyGly (K)	-1.4966	1.4966	0.00161158	0.00520108	10	protein|ubiquitin-activating enzyme, putative, expressed;protein|ubiquitin-activating enzyme, putative, expressed;protein|ubiquitin-activating enzyme, putative, expressed	41	-64.5612	0.354388	A	B
A / B	LOC_Os11g01510.3_K375_M1_1	LOC_Os11g01510.1;LOC_Os11g01510.2;LOC_Os11g01510.3	GlyGly (K)	-1.4966	1.4966	0.00161158	0.00520108	10	protein|ubiquitin-activating enzyme, putative, expressed;protein|ubiquitin-activating enzyme, putative, expressed;protein|ubiquitin-activating enzyme, putative, expressed	41	-64.5612	0.354388	A	B
A / B	LOC_Os11g11960.1_K571_M1_1	LOC_Os11g11960.1	GlyGly (K)	1.1126	1.1126	0.00165273	0.0052958	10	protein|disease resistance protein RPM1, putative, expressed	10	116.235	2.16235	A	B
A / B	LOC_Os09g07900.1_K136_M1_1	LOC_Os09g07900.1	GlyGly (K)	-1.82582	1.82582	0.00174713	0.00550876	8	protein|ubiquitin-protein ligase 1, putative, expressed	9	-71.7919	0.282081	A	B
A / B	LOC_Os05g40820.1_K100_M1_1	LOC_Os05g40820.1;LOC_Os05g40820.2	GlyGly (K)	1.80348	1.80348	0.00175187	0.00551328	12	protein|ribosomal protein L24, putative, expressed;protein|ribosomal protein L24, putative, expressed	3	249.062	3.49062	A	B
A / B	LOC_Os05g40820.2_K100_M1_1	LOC_Os05g40820.1;LOC_Os05g40820.2	GlyGly (K)	1.80348	1.80348	0.00175187	0.00551328	12	protein|ribosomal protein L24, putative, expressed;protein|ribosomal protein L24, putative, expressed	3	249.062	3.49062	A	B
A / B	LOC_Os02g41650.1_K548_M1_1	LOC_Os02g41650.1;LOC_Os02g41650.3	GlyGly (K)	-2.17321	2.17321	0.00175725	0.00552548	12	protein|phenylalanine ammonia-lyase, putative, expressed;protein|phenylalanine ammonia-lyase, putative, expressed	27	-77.8284	0.221716	A	B
A / B	LOC_Os02g41650.3_K548_M1_1	LOC_Os02g41650.1;LOC_Os02g41650.3	GlyGly (K)	-2.17321	2.17321	0.00175725	0.00552548	12	protein|phenylalanine ammonia-lyase, putative, expressed;protein|phenylalanine ammonia-lyase, putative, expressed	27	-77.8284	0.221716	A	B
A / B	LOC_Os02g42320.2_K102_M1_1	LOC_Os02g42320.2;LOC_Os02g42320.3	GlyGly (K)	-2.6229	2.6229	0.0017608	0.00553475	12	protein|peptidase, T1 family, putative, expressed;protein|peptidase, T1 family, putative, expressed	10	-83.7659	0.162341	A	B
A / B	LOC_Os11g18570.1_K328_M1_1	LOC_Os11g18570.1	GlyGly (K)	-2.83276	2.83276	0.00177082	0.00555441	12	protein|cytochrome P450, putative, expressed	14	-85.9637	0.140363	A	B
A / B	LOC_Os01g67860.1_K236_M1_1	LOC_Os01g67860.1	GlyGly (K)	-4.61133	4.61133	0.00177545	0.00556167	12	protein|fructose-bisphospate aldolase isozyme, putative, expressed	18	-95.9088	0.0409121	A	B
A / B	LOC_Os01g42260.1_K655_M1_1	LOC_Os01g42260.1;LOC_Os01g42260.2;LOC_Os01g42260.3	GlyGly (K)	-1.30199	1.30199	0.00180255	0.00561711	8	protein|transcriptional corepressor LEUNIG, putative, expressed;protein|transcriptional corepressor LEUNIG, putative, expressed;protein|transcriptional corepressor LEUNIG, putative, expressed	6	-59.4434	0.405566	A	B
A / B	LOC_Os01g42260.2_K654_M1_1	LOC_Os01g42260.1;LOC_Os01g42260.2;LOC_Os01g42260.3	GlyGly (K)	-1.30199	1.30199	0.00180255	0.00561711	8	protein|transcriptional corepressor LEUNIG, putative, expressed;protein|transcriptional corepressor LEUNIG, putative, expressed;protein|transcriptional corepressor LEUNIG, putative, expressed	6	-59.4434	0.405566	A	B
A / B	LOC_Os01g42260.3_K655_M1_1	LOC_Os01g42260.1;LOC_Os01g42260.2;LOC_Os01g42260.3	GlyGly (K)	-1.30199	1.30199	0.00180255	0.00561711	8	protein|transcriptional corepressor LEUNIG, putative, expressed;protein|transcriptional corepressor LEUNIG, putative, expressed;protein|transcriptional corepressor LEUNIG, putative, expressed	6	-59.4434	0.405566	A	B
A / B	LOC_Os02g58020.1_K117_M1_1	LOC_Os02g58020.1;LOC_Os02g58020.2;LOC_Os02g58020.3	GlyGly (K)	-1.95369	1.95369	0.00184179	0.00569825	12	protein|ABC transporter, ATP-binding protein, putative, expressed;protein|ABC transporter, ATP-binding protein, putative, expressed;protein|ABC transporter, ATP-binding protein, putative, expressed	9	-74.1845	0.258155	A	B
A / B	LOC_Os04g47690.2_K85_M1_1	LOC_Os04g47690.1;LOC_Os04g47690.2;LOC_Os04g47690.3	GlyGly (K)	3.6085	3.6085	0.00184615	0.00570426	10	protein|HMG1/2, putative, expressed;protein|HMG1/2, putative, expressed;protein|HMG1/2, putative, expressed	11	1119.74	12.1974	A	B
A / B	LOC_Os04g47690.3_K85_M1_1	LOC_Os04g47690.1;LOC_Os04g47690.2;LOC_Os04g47690.3	GlyGly (K)	3.6085	3.6085	0.00184615	0.00570426	10	protein|HMG1/2, putative, expressed;protein|HMG1/2, putative, expressed;protein|HMG1/2, putative, expressed	11	1119.74	12.1974	A	B
A / B	LOC_Os09g26400.1_K236_M1_1	LOC_Os09g26400.1	GlyGly (K)	-1.62951	1.62951	0.00186557	0.00574141	10	protein|zinc finger, C3HC4 type domain containing protein, expressed	11	-67.6801	0.323199	A	B
A / B	LOC_Os02g54340.1_K113_M1_1	LOC_Os02g54340.1;LOC_Os06g09290.1	GlyGly (K)	-1.31243	1.31243	0.00186616	0.00574152	12	protein|26S protease regulatory subunit 7, putative, expressed;protein|26S protease regulatory subunit 7, putative, expressed	25	-59.7359	0.402641	A	B
A / B	LOC_Os06g09290.1_K113_M1_1	LOC_Os02g54340.1;LOC_Os06g09290.1	GlyGly (K)	-1.31243	1.31243	0.00186616	0.00574152	12	protein|26S protease regulatory subunit 7, putative, expressed;protein|26S protease regulatory subunit 7, putative, expressed	25	-59.7359	0.402641	A	B
A / B	LOC_Os03g18690.1_K268_M1_1	LOC_Os03g18690.1	GlyGly (K)	-1.3708	1.3708	0.00189478	0.00580385	12	protein|26S protease regulatory subunit 4, putative, expressed	15	-61.3323	0.386677	A	B
A / B	LOC_Os07g39280.1_K314_M1_1	LOC_Os07g39280.1	GlyGly (K)	1.21314	1.21314	0.00192658	0.00586619	10	protein|transporter-related, putative, expressed	4	131.841	2.31841	A	B
A / B	LOC_Os04g56160.1_K442_M1_1	LOC_Os04g56160.1	GlyGly (K)	1.76131	1.76131	0.00193294	0.00588313	10	protein|plasma membrane ATPase, putative, expressed	25	239.005	3.39005	A	B
A / B	LOC_Os03g59020.1_K339_M1_1	LOC_Os03g59020.1	GlyGly (K)	-1.24205	1.24205	0.00194509	0.00590498	10	protein|T-complex protein, putative, expressed	26	-57.7227	0.422773	A	B
A / B	LOC_Os03g53360.1_K37_M1_1	LOC_Os03g53360.1	GlyGly (K)	-1.11101	1.11101	0.0020184	0.0060503	12	protein|transferase family protein, putative, expressed	11	-53.703	0.46297	A	B
A / B	LOC_Os12g10630.1_K199_M1_1	LOC_Os12g10630.1	GlyGly (K)	1.35431	1.35431	0.00203487	0.0060848	12	protein|ZF-HD protein dimerisation region containing protein, expressed	5	155.674	2.55674	A	B
A / B	LOC_Os11g06860.1_K154_M1_1	LOC_Os11g06860.1	GlyGly (K)	-1.91363	1.91363	0.00204714	0.00611007	12	protein|expressed protein	2	-73.4577	0.265423	A	B
A / B	LOC_Os04g40950.1_K265_M1_1	LOC_Os04g40950.1	GlyGly (K)	2.86153	2.86153	0.0020544	0.00612678	12	protein|glyceraldehyde-3-phosphate dehydrogenase, putative, expressed	34	626.787	7.26787	A	B
A / B	LOC_Os01g11054.1_K675_M1_1	LOC_Os01g11054.1	GlyGly (K)	-3.53787	3.53787	0.00205968	0.00614204	12	protein|phosphoenolpyruvate carboxylase, putative, expressed	23	-91.3902	0.0860982	A	B
A / B	LOC_Os01g59670.1_K147_M1_1	LOC_Os01g59670.1	GlyGly (K)	-1.48535	1.48535	0.00207377	0.00616944	12	protein|expressed protein	2	-64.2839	0.357161	A	B
A / B	LOC_Os02g08230.1_K384_M1_1	LOC_Os02g08230.1;LOC_Os02g08230.2	GlyGly (K)	-2.37854	2.37854	0.00208637	0.00619456	10	protein|WAX2, putative, expressed;protein|WAX2, putative, expressed	1	-80.7696	0.192304	A	B
A / B	LOC_Os02g08230.2_K317_M1_1	LOC_Os02g08230.1;LOC_Os02g08230.2	GlyGly (K)	-2.37854	2.37854	0.00208637	0.00619456	10	protein|WAX2, putative, expressed;protein|WAX2, putative, expressed	1	-80.7696	0.192304	A	B
A / B	LOC_Os02g41590.1_K285_M1_1	LOC_Os02g41590.1	GlyGly (K)	1.67583	1.67583	0.00208984	0.00620236	12	protein|kinase, pfkB family, putative, expressed	17	219.503	3.19503	A	B
A / B	LOC_Os01g40630.1_K61_M1_1	LOC_Os01g40630.1	GlyGly (K)	-1.07849	1.07849	0.00209767	0.006216	12	protein|uncharacterized protein PA4923, putative, expressed	5	-52.6476	0.473524	A	B
A / B	LOC_Os02g21970.1_K126_M1_1	LOC_Os02g21970.1	GlyGly (K)	-1.11625	1.11625	0.00229138	0.00660204	10	protein|26S protease regulatory subunit 6B, putative, expressed	12	-53.8709	0.461291	A	B
A / B	LOC_Os01g18050.1_K252_M1_1	LOC_Os01g18050.1	GlyGly (K)	-2.51029	2.51029	0.00229712	0.00661455	12	protein|tubulin/FtsZ domain containing protein, putative, expressed	20	-82.4479	0.175521	A	B
A / B	LOC_Os10g34480.1_K319_M1_1	LOC_Os10g34480.1	GlyGly (K)	-1.64473	1.64473	0.00233556	0.00668965	10	protein|cytochrome P450, putative, expressed	4	-68.0194	0.319806	A	B
A / B	LOC_Os09g37000.1_K247_M1_1	LOC_Os09g37000.1	GlyGly (K)	-1.51309	1.51309	0.00235009	0.00672138	10	protein|26S proteasome non-ATPase regulatory subunit 3, putative, expressed	16	-64.964	0.35036	A	B
A / B	LOC_Os04g55480.2_K493_M1_1	LOC_Os04g55480.2	GlyGly (K)	-1.00688	1.00688	0.00235837	0.00673773	12	protein|BRCA1-associated protein, putative, expressed	5	-50.2378	0.497622	A	B
A / B	LOC_Os02g01960.1_K452_M1_1	LOC_Os02g01960.1	GlyGly (K)	-1.36854	1.36854	0.00237965	0.00678432	12	protein|tetratricopeptide repeat domain containing protein, expressed	16	-61.2718	0.387282	A	B
A / B	LOC_Os04g43760.1_K668_M1_1	LOC_Os04g43760.1	GlyGly (K)	-1.32514	1.32514	0.00238996	0.00680161	12	protein|phenylalanine ammonia-lyase, putative, expressed	26	-60.0889	0.399111	A	B
A / B	LOC_Os08g09940.1_K132_M1_1	LOC_Os08g09940.1	GlyGly (K)	1.04759	1.04759	0.00239149	0.00680544	12	protein|GTP-binding protein, putative, expressed	20	106.707	2.06707	A	B
A / B	LOC_Os02g02890.1_K151_M1_1	LOC_Os02g02890.1	GlyGly (K)	1.16326	1.16326	0.00242775	0.0068736	12	protein|peptidyl-prolyl cis-trans isomerase, putative, expressed	19	123.964	2.23964	A	B
A / B	LOC_Os01g15640.1_K413_M1_1	LOC_Os01g15640.1	GlyGly (K)	-2.25124	2.25124	0.00245928	0.00694045	8	protein|no apical meristem protein, putative, expressed	2	-78.9957	0.210043	A	B
A / B	LOC_Os06g07140.1_K240_M1_1	LOC_Os06g07140.1;LOC_Os06g07878.1;LOC_Os06g07978.1	GlyGly (K)	-1.70139	1.70139	0.00252616	0.00705887	12	protein|peptidase, T1 family, putative, expressed;protein|peptidase, T1 family, putative, expressed;protein|peptidase, T1 family, putative, expressed	9	-69.251	0.30749	A	B
A / B	LOC_Os06g07878.1_K240_M1_1	LOC_Os06g07140.1;LOC_Os06g07878.1;LOC_Os06g07978.1	GlyGly (K)	-1.70139	1.70139	0.00252616	0.00705887	12	protein|peptidase, T1 family, putative, expressed;protein|peptidase, T1 family, putative, expressed;protein|peptidase, T1 family, putative, expressed	9	-69.251	0.30749	A	B
A / B	LOC_Os06g07978.1_K240_M1_1	LOC_Os06g07140.1;LOC_Os06g07878.1;LOC_Os06g07978.1	GlyGly (K)	-1.70139	1.70139	0.00252616	0.00705887	12	protein|peptidase, T1 family, putative, expressed;protein|peptidase, T1 family, putative, expressed;protein|peptidase, T1 family, putative, expressed	9	-69.251	0.30749	A	B
A / B	LOC_Os06g36090.1_K860_M1_1	LOC_Os06g36090.1;LOC_Os06g36090.2	GlyGly (K)	1.50478	1.50478	0.00254542	0.00710195	12	protein|ABC-2 type transporter, putative, expressed;protein|ABC-2 type transporter, putative, expressed	6	183.782	2.83782	A	B
A / B	LOC_Os06g36090.2_K859_M1_1	LOC_Os06g36090.1;LOC_Os06g36090.2	GlyGly (K)	1.50478	1.50478	0.00254542	0.00710195	12	protein|ABC-2 type transporter, putative, expressed;protein|ABC-2 type transporter, putative, expressed	6	183.782	2.83782	A	B
A / B	LOC_Os04g36620.1_K326_M1_1	LOC_Os04g36620.1;LOC_Os04g36620.2;LOC_Os04g36620.3	GlyGly (K)	-1.31584	1.31584	0.00259235	0.00718287	10	protein|hydrolase, alpha/beta fold family domain containing protein, expressed;protein|hydrolase, alpha/beta fold family domain containing protein, expressed;protein|hydrolase, alpha/beta fold family domain containing protein, expressed	6	-59.831	0.40169	A	B
A / B	LOC_Os04g36620.2_K326_M1_1	LOC_Os04g36620.1;LOC_Os04g36620.2;LOC_Os04g36620.3	GlyGly (K)	-1.31584	1.31584	0.00259235	0.00718287	10	protein|hydrolase, alpha/beta fold family domain containing protein, expressed;protein|hydrolase, alpha/beta fold family domain containing protein, expressed;protein|hydrolase, alpha/beta fold family domain containing protein, expressed	6	-59.831	0.40169	A	B
A / B	LOC_Os03g14450.1_K62_M1_1	LOC_Os03g14450.1	GlyGly (K)	-1.2073	1.2073	0.00264244	0.00728557	12	protein|enolase, putative, expressed	23	-56.6921	0.433079	A	B
A / B	LOC_Os04g17100.1_K32_M1_1	LOC_Os04g17100.1	GlyGly (K)	-1.33608	1.33608	0.00265743	0.00730713	12	protein|heavy metal-associated domain containing protein, expressed	4	-60.3905	0.396095	A	B
A / B	LOC_Os11g05100.1_K373_M1_1	LOC_Os11g05100.1	GlyGly (K)	1.03743	1.03743	0.00268534	0.00735918	12	protein|nucleolar GTPase, putative, expressed	1	105.257	2.05257	A	B
A / B	LOC_Os06g11180.1_K119_M1_1	LOC_Os06g11180.1	GlyGly (K)	-1.18207	1.18207	0.00268989	0.00736726	10	protein|OsPOP12 - Putative Prolyl Oligopeptidase homologue, expressed	9	-55.9281	0.440719	A	B
A / B	LOC_Os02g01150.2_K248_M1_1	LOC_Os02g01150.2	GlyGly (K)	-1.30883	1.30883	0.00273391	0.00746442	12	protein|erythronate-4-phosphate dehydrogenase domain containing protein, expressed	26	-59.6352	0.403648	A	B
A / B	LOC_Os08g23930.2_K195_M1_1	LOC_Os08g23930.1;LOC_Os08g23930.2	GlyGly (K)	1.3376	1.3376	0.00273408	0.00746442	12	protein|ENT domain containing protein, expressed;protein|ENT domain containing protein, expressed	1	152.731	2.52731	A	B
A / B	LOC_Os06g01700.1_K56_M1_1	LOC_Os06g01700.1	GlyGly (K)	-1.74122	1.74122	0.00275035	0.0074994	10	protein|CWC15 homolog A, putative, expressed	7	-70.0883	0.299117	A	B
A / B	LOC_Os06g04920.1_K81_M1_1	LOC_Os06g04920.1;LOC_Os06g04920.2	GlyGly (K)	-1.75892	1.75892	0.00275891	0.00751495	10	protein|zinc finger family protein, putative, expressed;protein|zinc finger family protein, putative, expressed	1	-70.4532	0.295468	A	B
A / B	LOC_Os06g04920.2_K81_M1_1	LOC_Os06g04920.1;LOC_Os06g04920.2	GlyGly (K)	-1.75892	1.75892	0.00275891	0.00751495	10	protein|zinc finger family protein, putative, expressed;protein|zinc finger family protein, putative, expressed	1	-70.4532	0.295468	A	B
A / B	LOC_Os03g57040.2_K56_M1_1	LOC_Os03g57040.2	GlyGly (K)	-1.15176	1.15176	0.00275931	0.0075155	10	protein|clathrin adaptor complex small chain domain containing protein, expressed	5	-54.9924	0.450076	A	B
A / B	LOC_Os02g54340.1_K333_M1_1	LOC_Os02g54340.1;LOC_Os06g09290.1	GlyGly (K)	-1.39708	1.39708	0.00275985	0.00751583	10	protein|26S protease regulatory subunit 7, putative, expressed;protein|26S protease regulatory subunit 7, putative, expressed	25	-62.0304	0.379696	A	B
A / B	LOC_Os06g09290.1_K333_M1_1	LOC_Os02g54340.1;LOC_Os06g09290.1	GlyGly (K)	-1.39708	1.39708	0.00275985	0.00751583	10	protein|26S protease regulatory subunit 7, putative, expressed;protein|26S protease regulatory subunit 7, putative, expressed	25	-62.0304	0.379696	A	B
A / B	LOC_Os02g45070.1_K864_M1_1	LOC_Os02g45070.1;LOC_Os02g45070.2	GlyGly (K)	-1.28421	1.28421	0.00276301	0.0075189	12	protein|PINHEAD, putative, expressed;protein|PINHEAD, putative, expressed	17	-58.9405	0.410595	A	B
A / B	LOC_Os02g45070.2_K848_M1_1	LOC_Os02g45070.1;LOC_Os02g45070.2	GlyGly (K)	-1.28421	1.28421	0.00276301	0.0075189	12	protein|PINHEAD, putative, expressed;protein|PINHEAD, putative, expressed	17	-58.9405	0.410595	A	B
A / B	LOC_Os05g02300.1_K8_M1_1	LOC_Os05g02300.1	GlyGly (K)	1.09103	1.09103	0.00276636	0.00751968	12	protein|Core histone H2A/H2B/H3/H4 domain containing protein, putative, expressed	1	113.025	2.13025	A	B
A / B	LOC_Os03g49230.1_K157_M1_1	LOC_Os03g49230.1	GlyGly (K)	-1.04503	1.04503	0.00279805	0.00758736	8	protein|acetyltransferase, GNAT family, putative, expressed	4	-51.5364	0.484636	A	B
A / B	LOC_Os05g01060.1_K137_M1_1	LOC_Os05g01060.1;LOC_Os05g01060.2	GlyGly (K)	-1.05109	1.05109	0.00286195	0.00770055	12	protein|expressed protein;protein|expressed protein	2	-51.7395	0.482605	A	B
A / B	LOC_Os11g12000.1_K640_M1_1	LOC_Os11g12000.1	GlyGly (K)	-1.69241	1.69241	0.00286874	0.00771432	10	protein|NBS-LRR disease resistance protein, putative, expressed	1	-69.0591	0.309409	A	B
A / B	LOC_Os09g32820.1_K434_M1_1	LOC_Os09g32820.1	GlyGly (K)	1.08566	1.08566	0.0028773	0.00772306	10	protein|uridine/cytidine kinase-like 1, putative, expressed	3	112.235	2.12235	A	B
A / B	LOC_Os03g50810.1_K631_M1_1	LOC_Os03g50810.1	GlyGly (K)	-1.12039	1.12039	0.00287845	0.00772504	12	protein|receptor protein kinase TMK1 precursor, putative, expressed	4	-54.0031	0.459969	A	B
A / B	LOC_Os10g28360.1_K174_M1_1	LOC_Os10g28360.1	GlyGly (K)	-1.1401	1.1401	0.00295102	0.00785475	12	protein|1,2-dihydroxy-3-keto-5-methylthiopentene dioxygenase protein, putative, expressed	5	-54.6272	0.453728	A	B
A / B	LOC_Os01g13210.1_K158_M1_1	LOC_Os01g13210.1;LOC_Os01g13210.2	GlyGly (K)	1.08955	1.08955	0.00296346	0.0078774	12	protein|salt stress root protein RS1, putative, expressed;protein|salt stress root protein RS1, putative, expressed	42	112.808	2.12808	A	B
A / B	LOC_Os01g13210.2_K158_M1_1	LOC_Os01g13210.1;LOC_Os01g13210.2	GlyGly (K)	1.08955	1.08955	0.00296346	0.0078774	12	protein|salt stress root protein RS1, putative, expressed;protein|salt stress root protein RS1, putative, expressed	42	112.808	2.12808	A	B
A / B	LOC_Os08g39140.1_K419_M1_1	LOC_Os08g39140.1;LOC_Os08g39140.2	GlyGly (K)	-1.11896	1.11896	0.00305769	0.00802504	12	protein|heat shock protein, putative, expressed;protein|heat shock protein, putative, expressed	80	-53.9574	0.460426	A	B
A / B	LOC_Os01g67340.1_K40_M1_1	LOC_Os01g67340.1;LOC_Os01g67340.2;LOC_Os01g67340.3	GlyGly (K)	1.04303	1.04303	0.00306579	0.00804173	12	protein|STRUBBELIG-RECEPTOR FAMILY 8 precursor, putative, expressed;protein|STRUBBELIG-RECEPTOR FAMILY 8 precursor, putative, expressed;protein|STRUBBELIG-RECEPTOR FAMILY 8 precursor, putative, expressed	2	106.055	2.06055	A	B
A / B	LOC_Os01g67340.2_K40_M1_1	LOC_Os01g67340.1;LOC_Os01g67340.2;LOC_Os01g67340.3	GlyGly (K)	1.04303	1.04303	0.00306579	0.00804173	12	protein|STRUBBELIG-RECEPTOR FAMILY 8 precursor, putative, expressed;protein|STRUBBELIG-RECEPTOR FAMILY 8 precursor, putative, expressed;protein|STRUBBELIG-RECEPTOR FAMILY 8 precursor, putative, expressed	2	106.055	2.06055	A	B
A / B	LOC_Os01g67340.3_K40_M1_1	LOC_Os01g67340.1;LOC_Os01g67340.2;LOC_Os01g67340.3	GlyGly (K)	1.04303	1.04303	0.00306579	0.00804173	12	protein|STRUBBELIG-RECEPTOR FAMILY 8 precursor, putative, expressed;protein|STRUBBELIG-RECEPTOR FAMILY 8 precursor, putative, expressed;protein|STRUBBELIG-RECEPTOR FAMILY 8 precursor, putative, expressed	2	106.055	2.06055	A	B
A / B	LOC_Os12g25690.1_K307_M1_1	LOC_Os12g25690.1	GlyGly (K)	1.13253	1.13253	0.00310883	0.00812593	12	protein|UDP-glucose 6-dehydrogenase, putative, expressed	33	119.243	2.19243	A	B
A / B	LOC_Os04g52164.1_K306_M1_1	LOC_Os04g52164.1	GlyGly (K)	1.11742	1.11742	0.00315413	0.00820046	12	protein|transferase family protein, putative, expressed	15	116.958	2.16958	A	B
A / B	LOC_Os12g17310.1_K436_M1_1	LOC_Os12g17310.1	GlyGly (K)	-1.23224	1.23224	0.00321141	0.00829205	10	protein|prefoldin, putative, expressed	5	-57.4343	0.425657	A	B
A / B	LOC_Os03g32526.1_K320_M1_1	LOC_Os03g32526.1;LOC_Os06g20500.1	GlyGly (K)	-1.19676	1.19676	0.00321365	0.00829609	10	protein|tRNA-splicing endonuclease positive effector-related, putative, expressed;protein|tRNA-splicing endonuclease positive effector-related, putative, expressed	5	-56.3747	0.436253	A	B
A / B	LOC_Os06g20500.1_K320_M1_1	LOC_Os03g32526.1;LOC_Os06g20500.1	GlyGly (K)	-1.19676	1.19676	0.00321365	0.00829609	10	protein|tRNA-splicing endonuclease positive effector-related, putative, expressed;protein|tRNA-splicing endonuclease positive effector-related, putative, expressed	5	-56.3747	0.436253	A	B
A / B	LOC_Os01g42880.1_K232_M1_1	LOC_Os01g42880.1	GlyGly (K)	-1.21997	1.21997	0.00325097	0.00837131	12	protein|transferase family protein, putative, expressed	13	-57.0708	0.429292	A	B
A / B	LOC_Os02g07120.1_K726_M1_1	LOC_Os02g07120.1	GlyGly (K)	-1.1749	1.1749	0.00327051	0.00841133	12	protein|HEAT repeat family protein, putative, expressed	34	-55.7086	0.442914	A	B
A / B	LOC_Os03g56270.1_K787_M1_1	LOC_Os03g56270.1;LOC_Os03g56270.2	GlyGly (K)	-2.17347	2.17347	0.00329567	0.00844631	12	protein|receptor protein kinase CLAVATA1 precursor, putative, expressed;protein|receptor protein kinase CLAVATA1 precursor, putative, expressed	7	-77.8324	0.221676	A	B
A / B	LOC_Os03g56270.2_K787_M1_1	LOC_Os03g56270.1;LOC_Os03g56270.2	GlyGly (K)	-2.17347	2.17347	0.00329567	0.00844631	12	protein|receptor protein kinase CLAVATA1 precursor, putative, expressed;protein|receptor protein kinase CLAVATA1 precursor, putative, expressed	7	-77.8324	0.221676	A	B
A / B	LOC_Os05g44310.1_K509_M1_1	LOC_Os05g44310.1	GlyGly (K)	2.2144	2.2144	0.00331009	0.0084717	12	protein|vesicle-fusing ATPase, putative, expressed	22	364.088	4.64088	A	B
A / B	LOC_Os06g38320.1_K254_M1_1	LOC_Os06g38320.1	GlyGly (K)	-1.08711	1.08711	0.00333479	0.00850571	12	protein|expressed protein	2	-52.9298	0.470702	A	B
A / B	LOC_Os04g33450.2_K47_M1_1	LOC_Os04g33450.2	GlyGly (K)	1.12098	1.12098	0.00334457	0.00852417	12	protein|expressed protein	11	117.495	2.17495	A	B
A / B	LOC_Os01g32080.1_K554_M1_1	LOC_Os01g32080.1	GlyGly (K)	-1.12522	1.12522	0.00337054	0.0085708	10	protein|thiamine pyrophosphate enzyme, C-terminal TPP binding domain containing protein, expressed	17	-54.1567	0.458433	A	B
A / B	LOC_Os10g42724.1_K381_M1_1	LOC_Os10g42724.1	GlyGly (K)	-1.0615	1.0615	0.00345042	0.00871568	10	protein|VHS and GAT domain containing protein, expressed	11	-52.0866	0.479134	A	B
A / B	LOC_Os03g17240.1_K468_M1_1	LOC_Os03g17240.1	GlyGly (K)	1.76069	1.76069	0.00349747	0.00879763	8	protein|ankyrin repeat-containing protein, putative, expressed	4	238.861	3.38861	A	B
A / B	LOC_Os06g08730.1_K239_M1_1	LOC_Os06g08730.1	GlyGly (K)	1.10139	1.10139	0.00350916	0.00881981	12	protein|expressed protein	2	114.562	2.14562	A	B
A / B	LOC_Os02g13560.1_K385_M1_1	LOC_Os02g13560.1;LOC_Os02g13560.2;LOC_Os02g13560.3;LOC_Os02g13560.4	GlyGly (K)	-2.3504	2.3504	0.00353478	0.00886426	12	protein|transporter family protein, putative, expressed;protein|transporter family protein, putative, expressed;protein|transporter family protein, putative, expressed;protein|transporter family protein, putative, expressed	2	-80.3909	0.196091	A	B
A / B	LOC_Os02g13560.2_K385_M1_1	LOC_Os02g13560.1;LOC_Os02g13560.2;LOC_Os02g13560.3;LOC_Os02g13560.4	GlyGly (K)	-2.3504	2.3504	0.00353478	0.00886426	12	protein|transporter family protein, putative, expressed;protein|transporter family protein, putative, expressed;protein|transporter family protein, putative, expressed;protein|transporter family protein, putative, expressed	2	-80.3909	0.196091	A	B
A / B	LOC_Os02g13560.3_K385_M1_1	LOC_Os02g13560.1;LOC_Os02g13560.2;LOC_Os02g13560.3;LOC_Os02g13560.4	GlyGly (K)	-2.3504	2.3504	0.00353478	0.00886426	12	protein|transporter family protein, putative, expressed;protein|transporter family protein, putative, expressed;protein|transporter family protein, putative, expressed;protein|transporter family protein, putative, expressed	2	-80.3909	0.196091	A	B
A / B	LOC_Os02g13560.4_K385_M1_1	LOC_Os02g13560.1;LOC_Os02g13560.2;LOC_Os02g13560.3;LOC_Os02g13560.4	GlyGly (K)	-2.3504	2.3504	0.00353478	0.00886426	12	protein|transporter family protein, putative, expressed;protein|transporter family protein, putative, expressed;protein|transporter family protein, putative, expressed;protein|transporter family protein, putative, expressed	2	-80.3909	0.196091	A	B
A / B	LOC_Os02g41630.2_K61_M1_1	LOC_Os02g41630.2	GlyGly (K)	-1.15902	1.15902	0.00353542	0.00886448	12	protein|phenylalanine ammonia-lyase, putative, expressed	39	-55.2184	0.447816	A	B
A / B	LOC_Os09g26400.1_K83_M1_1	LOC_Os09g26400.1	GlyGly (K)	-1.30408	1.30408	0.00364733	0.00906385	12	protein|zinc finger, C3HC4 type domain containing protein, expressed	11	-59.5021	0.404979	A	B
A / B	LOC_Os05g33730.1_K146_M1_1	LOC_Os05g33730.1	GlyGly (K)	-1.00578	1.00578	0.0037355	0.00920672	10	protein|gibberellin receptor GID1L2, putative, expressed	2	-50.1999	0.498001	A	B
A / B	LOC_Os03g29350.1_K554_M1_1	LOC_Os03g29350.1	GlyGly (K)	-1.17665	1.17665	0.00374936	0.00922654	10	protein|von Willebrand factor type A domain containing protein, expressed	13	-55.7624	0.442376	A	B
A / B	LOC_Os01g61880.1_K101_M1_1	LOC_Os01g61880.1	GlyGly (K)	1.01152	1.01152	0.00395017	0.00957489	10	protein|respiratory burst oxidase, putative, expressed	6	101.603	2.01603	A	B
A / B	LOC_Os06g19400.1_K661_M1_1	LOC_Os06g19400.1	GlyGly (K)	1.50776	1.50776	0.00395333	0.00958004	10	protein|GRAM and C2 domains containing protein, putative, expressed	1	184.368	2.84368	A	B
A / B	LOC_Os04g35090.1_K24_M1_1	LOC_Os04g35090.1	GlyGly (K)	-1.45549	1.45549	0.0039774	0.00962823	10	protein|40S ribosomal protein S10, putative, expressed	12	-63.5368	0.364632	A	B
A / B	LOC_Os08g34210.1_K111_M1_1	LOC_Os08g34210.1	GlyGly (K)	-1.28458	1.28458	0.00397867	0.00963067	12	protein|aldehyde dehydrogenase, putative, expressed	26	-58.9511	0.410489	A	B
A / B	LOC_Os02g42040.1_K115_M1_1	LOC_Os02g42040.1	GlyGly (K)	-2.95082	2.95082	0.00399568	0.00965155	12	protein|MIF4G domain containing protein, putative, expressed	4	-87.0665	0.129335	A	B
A / B	LOC_Os01g65780.1_K22_M1_1	LOC_Os01g65780.1;LOC_Os01g65780.2	GlyGly (K)	2.79729	2.79729	0.00409502	0.00982133	8	protein|glycosyl transferase, putative, expressed;protein|glycosyl transferase, putative, expressed	1	595.132	6.95132	A	B
A / B	LOC_Os01g65780.2_K22_M1_1	LOC_Os01g65780.1;LOC_Os01g65780.2	GlyGly (K)	2.79729	2.79729	0.00409502	0.00982133	8	protein|glycosyl transferase, putative, expressed;protein|glycosyl transferase, putative, expressed	1	595.132	6.95132	A	B
A / B	LOC_Os01g51840.1_K254_M1_1	LOC_Os01g51840.1;LOC_Os01g51840.2	GlyGly (K)	-1.2686	1.2686	0.00409684	0.00982186	10	protein|IQ calmodulin-binding motif family protein, putative, expressed;protein|IQ calmodulin-binding motif family protein, putative, expressed	10	-58.4938	0.415062	A	B
A / B	LOC_Os01g51840.2_K254_M1_1	LOC_Os01g51840.1;LOC_Os01g51840.2	GlyGly (K)	-1.2686	1.2686	0.00409684	0.00982186	10	protein|IQ calmodulin-binding motif family protein, putative, expressed;protein|IQ calmodulin-binding motif family protein, putative, expressed	10	-58.4938	0.415062	A	B
A / B	LOC_Os10g30580.1_K301_M1_1	LOC_Os10g30580.1	GlyGly (K)	-2.84439	2.84439	0.00415867	0.00994034	10	protein|cell division control protein 48 homolog E, putative, expressed	48	-86.0763	0.139237	A	B
A / B	LOC_Os04g23890.1_K215_M1_1	LOC_Os04g23890.1;LOC_Os04g23890.2;LOC_Os04g23890.3	GlyGly (K)	-1.18825	1.18825	0.00422132	0.0100497	12	protein|AGC_PVPK_like_kin82y.10 - ACG kinases include homologs to PKA, PKG and PKC, expressed;protein|AGC_PVPK_like_kin82y.10 - ACG kinases include homologs to PKA, PKG and PKC, expressed;protein|AGC_PVPK_like_kin82y.10 - ACG kinases include homologs to PKA, PKG and PKC, expressed	18	-56.1164	0.438836	A	B
A / B	LOC_Os04g23890.2_K215_M1_1	LOC_Os04g23890.1;LOC_Os04g23890.2;LOC_Os04g23890.3	GlyGly (K)	-1.18825	1.18825	0.00422132	0.0100497	12	protein|AGC_PVPK_like_kin82y.10 - ACG kinases include homologs to PKA, PKG and PKC, expressed;protein|AGC_PVPK_like_kin82y.10 - ACG kinases include homologs to PKA, PKG and PKC, expressed;protein|AGC_PVPK_like_kin82y.10 - ACG kinases include homologs to PKA, PKG and PKC, expressed	18	-56.1164	0.438836	A	B
A / B	LOC_Os04g23890.3_K215_M1_1	LOC_Os04g23890.1;LOC_Os04g23890.2;LOC_Os04g23890.3	GlyGly (K)	-1.18825	1.18825	0.00422132	0.0100497	12	protein|AGC_PVPK_like_kin82y.10 - ACG kinases include homologs to PKA, PKG and PKC, expressed;protein|AGC_PVPK_like_kin82y.10 - ACG kinases include homologs to PKA, PKG and PKC, expressed;protein|AGC_PVPK_like_kin82y.10 - ACG kinases include homologs to PKA, PKG and PKC, expressed	18	-56.1164	0.438836	A	B
A / B	LOC_Os01g54620.1_K388_M1_1	LOC_Os01g54620.1	GlyGly (K)	1.88501	1.88501	0.00423969	0.0100797	10	protein|CESA4 - cellulose synthase, expressed	5	269.356	3.69356	A	B
A / B	LOC_Os06g51220.2_K100_M2_1	LOC_Os06g51220.2;LOC_Os06g51220.3;LOC_Os06g51220.4	GlyGly (K)	1.47645	1.47645	0.00426901	0.0101096	12	protein|HMG1/2, putative, expressed;protein|HMG1/2, putative, expressed;protein|HMG1/2, putative, expressed	21	178.264	2.78264	A	B
A / B	LOC_Os06g51220.2_K98_M2_1	LOC_Os06g51220.2;LOC_Os06g51220.3;LOC_Os06g51220.4	GlyGly (K)	1.47645	1.47645	0.00426901	0.0101096	12	protein|HMG1/2, putative, expressed;protein|HMG1/2, putative, expressed;protein|HMG1/2, putative, expressed	21	178.264	2.78264	A	B
A / B	LOC_Os06g51220.3_K100_M2_1	LOC_Os06g51220.2;LOC_Os06g51220.3;LOC_Os06g51220.4	GlyGly (K)	1.47645	1.47645	0.00426901	0.0101096	12	protein|HMG1/2, putative, expressed;protein|HMG1/2, putative, expressed;protein|HMG1/2, putative, expressed	21	178.264	2.78264	A	B
A / B	LOC_Os06g51220.3_K98_M2_1	LOC_Os06g51220.2;LOC_Os06g51220.3;LOC_Os06g51220.4	GlyGly (K)	1.47645	1.47645	0.00426901	0.0101096	12	protein|HMG1/2, putative, expressed;protein|HMG1/2, putative, expressed;protein|HMG1/2, putative, expressed	21	178.264	2.78264	A	B
A / B	LOC_Os06g51220.4_K100_M2_1	LOC_Os06g51220.2;LOC_Os06g51220.3;LOC_Os06g51220.4	GlyGly (K)	1.47645	1.47645	0.00426901	0.0101096	12	protein|HMG1/2, putative, expressed;protein|HMG1/2, putative, expressed;protein|HMG1/2, putative, expressed	21	178.264	2.78264	A	B
A / B	LOC_Os06g51220.4_K98_M2_1	LOC_Os06g51220.2;LOC_Os06g51220.3;LOC_Os06g51220.4	GlyGly (K)	1.47645	1.47645	0.00426901	0.0101096	12	protein|HMG1/2, putative, expressed;protein|HMG1/2, putative, expressed;protein|HMG1/2, putative, expressed	21	178.264	2.78264	A	B
A / B	LOC_Os08g22864.1_K551_M1_1	LOC_Os08g22864.1	GlyGly (K)	1.13698	1.13698	0.00429959	0.0101527	12	protein|sec8 exocyst complex component specific domain containing protein, expressed	15	119.92	2.1992	A	B
A / B	LOC_Os10g40780.1_K1305_M1_1	LOC_Os10g40780.1	GlyGly (K)	-1.10068	1.10068	0.00432269	0.010191	8	protein|CCR4-Not complex component, Not1domain containing protein, expressed	18	-53.3704	0.466296	A	B
A / B	LOC_Os04g56740.1_K99_M1_1	LOC_Os04g56740.1	GlyGly (K)	-1.00092	1.00092	0.0043452	0.0102198	10	protein|IQ calmodulin-binding motif family protein, putative, expressed	17	-50.0319	0.499681	A	B
A / B	LOC_Os12g38000.1_K42_M1_1	LOC_Os12g38000.1	GlyGly (K)	-1.78323	1.78323	0.00435982	0.0102437	10	protein|60S ribosomal protein L8, putative, expressed	16	-70.9468	0.290532	A	B
A / B	LOC_Os01g46710.1_K492_M1_1	LOC_Os01g46710.1	GlyGly (K)	-2.39403	2.39403	0.00438177	0.0102763	10	protein|transposon protein, putative, CACTA, En/Spm sub-class, expressed	13	-80.9749	0.190251	A	B
A / B	LOC_Os01g45274.1_K186_M1_1	LOC_Os01g45274.1;LOC_Os01g45274.2;LOC_Os01g45274.3;LOC_Os01g45274.4	GlyGly (K)	-1.17368	1.17368	0.00440153	0.0103017	12	protein|carbonic anhydrase, chloroplast precursor, putative, expressed;protein|carbonic anhydrase, chloroplast precursor, putative, expressed;protein|carbonic anhydrase, chloroplast precursor, putative, expressed;protein|carbonic anhydrase, chloroplast precursor, putative, expressed	22	-55.6712	0.443288	A	B
A / B	LOC_Os01g14050.1_K592_M1_1	LOC_Os01g14050.1	GlyGly (K)	-2.1398	2.1398	0.00441495	0.010316	10	protein|C2 domain containing protein, putative, expressed	4	-77.3089	0.226911	A	B
A / B	LOC_Os07g01760.1_K61_M1_1	LOC_Os07g01760.1	GlyGly (K)	-2.76584	2.76584	0.00445338	0.0103864	12	protein|aminotransferase, classes I and II, domain containing protein, expressed	25	-85.2972	0.147028	A	B
A / B	LOC_Os08g09350.1_K135_M1_1	LOC_Os08g09350.1	GlyGly (K)	1.21818	1.21818	0.00455112	0.0105432	8	protein|gar2, putative, expressed	7	132.653	2.32653	A	B
A / B	LOC_Os03g17980.2_K37_M1_1	LOC_Os03g17980.2	GlyGly (K)	-1.05466	1.05466	0.00465339	0.0107142	12	protein|CAMK_KIN1/SNF1/Nim1_like_AMPKh.2 - CAMK includes calcium/calmodulin depedent protein kinases, expressed	13	-51.8588	0.481412	A	B
A / B	LOC_Os10g08930.1_K78_M1_1	LOC_Os10g08930.1	GlyGly (K)	1.34546	1.34546	0.00465806	0.0107222	12	protein|S10/S20 domain containing ribosomal protein, putative, expressed	13	154.111	2.54111	A	B
A / B	LOC_Os05g02220.1_K254_M1_1	LOC_Os05g02220.1;LOC_Os05g02220.2;LOC_Os05g02220.3	GlyGly (K)	1.35913	1.35913	0.00467552	0.0107423	12	protein|ACT domain containing protein, expressed;protein|ACT domain containing protein, expressed;protein|ACT domain containing protein, expressed	6	156.53	2.5653	A	B
A / B	LOC_Os05g02220.2_K254_M1_1	LOC_Os05g02220.1;LOC_Os05g02220.2;LOC_Os05g02220.3	GlyGly (K)	1.35913	1.35913	0.00467552	0.0107423	12	protein|ACT domain containing protein, expressed;protein|ACT domain containing protein, expressed;protein|ACT domain containing protein, expressed	6	156.53	2.5653	A	B
A / B	LOC_Os05g02220.3_K253_M1_1	LOC_Os05g02220.1;LOC_Os05g02220.2;LOC_Os05g02220.3	GlyGly (K)	1.35913	1.35913	0.00467552	0.0107423	12	protein|ACT domain containing protein, expressed;protein|ACT domain containing protein, expressed;protein|ACT domain containing protein, expressed	6	156.53	2.5653	A	B
A / B	LOC_Os01g16110.1_K119_M1_1	LOC_Os01g16110.1;LOC_Os01g16110.2	GlyGly (K)	-1.08753	1.08753	0.00469767	0.0107764	10	protein|la domain containing protein, putative, expressed;protein|la domain containing protein, putative, expressed	5	-52.9434	0.470566	A	B
A / B	LOC_Os01g16110.2_K119_M1_1	LOC_Os01g16110.1;LOC_Os01g16110.2	GlyGly (K)	-1.08753	1.08753	0.00469767	0.0107764	10	protein|la domain containing protein, putative, expressed;protein|la domain containing protein, putative, expressed	5	-52.9434	0.470566	A	B
A / B	LOC_Os01g46510.1_K416_M1_1	LOC_Os01g46510.1;LOC_Os01g46510.2	GlyGly (K)	-1.8234	1.8234	0.00475352	0.0108742	10	protein|peptidase S8 and S53, subtilisin, kexin, sedolisin, putative, expressed;protein|peptidase S8 and S53, subtilisin, kexin, sedolisin, putative, expressed	25	-71.7446	0.282554	A	B
A / B	LOC_Os01g46510.2_K416_M1_1	LOC_Os01g46510.1;LOC_Os01g46510.2	GlyGly (K)	-1.8234	1.8234	0.00475352	0.0108742	10	protein|peptidase S8 and S53, subtilisin, kexin, sedolisin, putative, expressed;protein|peptidase S8 and S53, subtilisin, kexin, sedolisin, putative, expressed	25	-71.7446	0.282554	A	B
A / B	LOC_Os08g16780.2_K321_M1_1	LOC_Os08g16780.1;LOC_Os08g16780.2	GlyGly (K)	-1.5807	1.5807	0.0048104	0.0109701	12	protein|sin-like protein conserved region containing protein, expressed;protein|sin-like protein conserved region containing protein, expressed	1	-66.5681	0.334319	A	B
A / B	LOC_Os03g17690.1_K223_M1_1	LOC_Os03g17690.1	GlyGly (K)	-1.26945	1.26945	0.00484892	0.0110348	12	protein|OsAPx1 - Cytosolic Ascorbate Peroxidase encoding gene 1-8, expressed	19	-58.5183	0.414817	A	B
A / B	LOC_Os01g51360.1_K161_M1_1	LOC_Os01g51360.1;LOC_Os01g51360.2	GlyGly (K)	-2.18758	2.18758	0.00497984	0.0112477	10	protein|lipase, putative, expressed;protein|lipase, putative, expressed	13	-78.0481	0.219519	A	B
A / B	LOC_Os06g43210.1_K597_M1_1	LOC_Os06g43210.1	GlyGly (K)	-1.76969	1.76969	0.00498588	0.0112539	12	protein|zinc finger, C3HC4 type domain containing protein, expressed	2	-70.6729	0.293271	A	B
A / B	LOC_Os01g64970.1_K345_M1_1	LOC_Os01g64970.1	GlyGly (K)	-2.30442	2.30442	0.00500393	0.0112767	12	protein|CAMK_CAMK_like.11 - CAMK includes calcium/calmodulin depedent protein kinases, expressed	3	-79.7558	0.202442	A	B
A / B	LOC_Os04g39150.1_K80_M1_1	LOC_Os04g39150.1	GlyGly (K)	-1.50471	1.50471	0.00500744	0.0112811	12	protein|pathogenesis-related Bet v I family protein, putative, expressed	20	-64.7599	0.352401	A	B
A / B	LOC_Os08g43400.1_K280_M1_1	LOC_Os08g43400.1;LOC_Os08g43400.2;LOC_Os08g43400.3;LOC_Os08g43400.4	GlyGly (K)	3.75033	3.75033	0.00503203	0.011318	8	protein|kinesin motor domain containing protein, expressed;protein|kinesin motor domain containing protein, expressed;protein|kinesin motor domain containing protein, expressed;protein|kinesin motor domain containing protein, expressed	5	1245.74	13.4574	A	B
A / B	LOC_Os08g43400.2_K264_M1_1	LOC_Os08g43400.1;LOC_Os08g43400.2;LOC_Os08g43400.3;LOC_Os08g43400.4	GlyGly (K)	3.75033	3.75033	0.00503203	0.011318	8	protein|kinesin motor domain containing protein, expressed;protein|kinesin motor domain containing protein, expressed;protein|kinesin motor domain containing protein, expressed;protein|kinesin motor domain containing protein, expressed	5	1245.74	13.4574	A	B
A / B	LOC_Os08g43400.3_K264_M1_1	LOC_Os08g43400.1;LOC_Os08g43400.2;LOC_Os08g43400.3;LOC_Os08g43400.4	GlyGly (K)	3.75033	3.75033	0.00503203	0.011318	8	protein|kinesin motor domain containing protein, expressed;protein|kinesin motor domain containing protein, expressed;protein|kinesin motor domain containing protein, expressed;protein|kinesin motor domain containing protein, expressed	5	1245.74	13.4574	A	B
A / B	LOC_Os08g43400.4_K150_M1_1	LOC_Os08g43400.1;LOC_Os08g43400.2;LOC_Os08g43400.3;LOC_Os08g43400.4	GlyGly (K)	3.75033	3.75033	0.00503203	0.011318	8	protein|kinesin motor domain containing protein, expressed;protein|kinesin motor domain containing protein, expressed;protein|kinesin motor domain containing protein, expressed;protein|kinesin motor domain containing protein, expressed	5	1245.74	13.4574	A	B
A / B	LOC_Os02g11050.1_K10_M1_1	LOC_Os02g11050.1	GlyGly (K)	-1.32896	1.32896	0.00503763	0.0113229	12	protein|26S protease regulatory subunit, putative, expressed	19	-60.1944	0.398056	A	B
A / B	LOC_Os03g45619.1_K355_M1_1	LOC_Os03g45619.1	GlyGly (K)	-1.58116	1.58116	0.00514952	0.0114986	10	protein|cytochrome P450, putative, expressed	6	-66.5786	0.334214	A	B
A / B	LOC_Os04g40950.1_K140_M1_1	LOC_Os04g40950.1	GlyGly (K)	-1.25658	1.25658	0.0052055	0.0115864	12	protein|glyceraldehyde-3-phosphate dehydrogenase, putative, expressed	34	-58.1465	0.418535	A	B
A / B	LOC_Os09g25150.1_K285_M1_1	LOC_Os09g25150.1	GlyGly (K)	-1.5137	1.5137	0.00521418	0.0116009	12	protein|cinnamoyl-CoA reductase, putative, expressed	10	-64.9787	0.350213	A	B
A / B	LOC_Os02g57120.1_K746_M1_1	LOC_Os02g57120.1	GlyGly (K)	-1.10084	1.10084	0.00536265	0.0118181	12	protein|HEAT repeat family protein, putative, expressed	19	-53.3754	0.466246	A	B
A / B	LOC_Os04g35240.1_K8_M1_1	LOC_Os04g35240.1	GlyGly (K)	-1.08224	1.08224	0.00537733	0.0118402	10	protein|CAMK_CAMK_like.25 - CAMK includes calcium/calmodulin depedent protein kinases, expressed	2	-52.7705	0.472295	A	B
A / B	LOC_Os04g02820.1_K255_M1_1	LOC_Os04g02820.1;LOC_Os04g02820.2	GlyGly (K)	1.40219	1.40219	0.00554436	0.0121102	10	protein|elongation factor, putative, expressed;protein|elongation factor, putative, expressed	46	164.303	2.64303	A	B
A / B	LOC_Os04g02820.2_K255_M1_1	LOC_Os04g02820.1;LOC_Os04g02820.2	GlyGly (K)	1.40219	1.40219	0.00554436	0.0121102	10	protein|elongation factor, putative, expressed;protein|elongation factor, putative, expressed	46	164.303	2.64303	A	B
A / B	LOC_Os05g07040.1_K174_M1_1	LOC_Os05g07040.1	GlyGly (K)	1.00618	1.00618	0.00562084	0.012241	12	protein|PHD finger protein, putative, expressed	4	100.859	2.00859	A	B
A / B	LOC_Os03g30430.1_K54_M1_1	LOC_Os03g30430.1;LOC_Os03g30430.2	GlyGly (K)	-2.68605	2.68605	0.00564607	0.0122765	12	protein|nitrilase-associated protein, putative, expressed;protein|nitrilase-associated protein, putative, expressed	5	-84.4611	0.155389	A	B
A / B	LOC_Os03g30430.2_K54_M1_1	LOC_Os03g30430.1;LOC_Os03g30430.2	GlyGly (K)	-2.68605	2.68605	0.00564607	0.0122765	12	protein|nitrilase-associated protein, putative, expressed;protein|nitrilase-associated protein, putative, expressed	5	-84.4611	0.155389	A	B
A / B	LOC_Os03g26460.1_K120_M1_1	LOC_Os03g26460.1;LOC_Os03g26460.2	GlyGly (K)	-2.76736	2.76736	0.00570411	0.0123572	10	protein|CS domain containing protein, putative, expressed;protein|CS domain containing protein, putative, expressed	5	-85.3127	0.146873	A	B
A / B	LOC_Os07g05470.1_K94_M1_1	LOC_Os07g05470.1	GlyGly (K)	1.97171	1.97171	0.00584221	0.0125471	10	protein|AIR9 protein, putative, expressed	12	292.232	3.92232	A	B
A / B	LOC_Os04g21320.1_K200_M1_1	LOC_Os04g21320.1;LOC_Os04g21320.3	GlyGly (K)	-1.01944	1.01944	0.00593478	0.0126803	12	protein|membrane associated DUF588 domain containing protein, putative, expressed;protein|membrane associated DUF588 domain containing protein, putative, expressed	2	-50.6692	0.493308	A	B
A / B	LOC_Os04g21320.3_K187_M1_1	LOC_Os04g21320.1;LOC_Os04g21320.3	GlyGly (K)	-1.01944	1.01944	0.00593478	0.0126803	12	protein|membrane associated DUF588 domain containing protein, putative, expressed;protein|membrane associated DUF588 domain containing protein, putative, expressed	2	-50.6692	0.493308	A	B
A / B	LOC_Os09g20990.1_K368_M1_1	LOC_Os09g20990.1	GlyGly (K)	-1.05888	1.05888	0.00594028	0.0126884	12	protein|trehalose-6-phosphate synthase, putative, expressed	5	-51.9995	0.480005	A	B
A / B	LOC_Os03g17240.1_K475_M1_1	LOC_Os03g17240.1	GlyGly (K)	1.77964	1.77964	0.0060164	0.0127989	8	protein|ankyrin repeat-containing protein, putative, expressed	4	243.341	3.43341	A	B
A / B	LOC_Os11g31090.1_K315_M1_1	LOC_Os11g31090.1	GlyGly (K)	-2.41495	2.41495	0.00605569	0.0128515	12	protein|transferase family protein, putative, expressed	7	-81.2489	0.187511	A	B
A / B	LOC_Os08g02330.1_K191_M1_1	LOC_Os08g02330.1	GlyGly (K)	-1.51893	1.51893	0.00611125	0.0129256	12	protein|RNA recognition motif containing protein, putative, expressed	7	-65.1055	0.348945	A	B
A / B	LOC_Os04g36700.1_K62_M1_1	LOC_Os04g36700.1	GlyGly (K)	-1.36415	1.36415	0.00616431	0.0129997	12	protein|proteasome subunit, putative, expressed	16	-61.1537	0.388463	A	B
A / B	LOC_Os02g09490.1_K62_M1_1	LOC_Os02g09490.1	GlyGly (K)	-2.50438	2.50438	0.00626528	0.0131449	12	protein|dehydrogenase, putative, expressed	13	-82.3759	0.176241	A	B
A / B	LOC_Os05g25210.1_K207_M2_1	LOC_Os05g25210.1	GlyGly (K)	1.91419	1.91419	0.00630211	0.0131996	8	protein|expressed protein	7	276.901	3.76901	A	B
A / B	LOC_Os05g25210.1_K200_M2_1	LOC_Os05g25210.1	GlyGly (K)	1.91419	1.91419	0.00630211	0.0131996	8	protein|expressed protein	7	276.901	3.76901	A	B
A / B	LOC_Os05g09490.1_K245_M1_1	LOC_Os05g09490.1;LOC_Os05g09490.2	GlyGly (K)	-1.31077	1.31077	0.006376	0.0133067	12	protein|peptidase, T1 family, putative, expressed;protein|peptidase, T1 family, putative, expressed	14	-59.6893	0.403107	A	B
A / B	LOC_Os05g09490.2_K245_M1_1	LOC_Os05g09490.1;LOC_Os05g09490.2	GlyGly (K)	-1.31077	1.31077	0.006376	0.0133067	12	protein|peptidase, T1 family, putative, expressed;protein|peptidase, T1 family, putative, expressed	14	-59.6893	0.403107	A	B
A / B	LOC_Os05g34540.1_K60_M1_1	LOC_Os05g34540.1	GlyGly (K)	-1.51342	1.51342	0.0063748	0.0133067	12	protein|rab GDP dissociation inhibitor alpha, putative, expressed	19	-64.9719	0.350281	A	B
A / B	LOC_Os07g06950.1_K37_M1_1	LOC_Os07g06950.1	GlyGly (K)	1.53205	1.53205	0.00651301	0.0135063	12	protein|ubiquitin carboxyl-terminal hydrolase, putative, expressed	10	189.197	2.89197	A	B
A / B	LOC_Os02g48010.1_K322_M1_1	LOC_Os02g48010.1	GlyGly (K)	1.619	1.619	0.00660176	0.0136312	12	protein|nuclear matrix constituent protein 1-like, putative, expressed	56	207.162	3.07162	A	B
A / B	LOC_Os10g30580.1_K17_M1_1	LOC_Os10g30580.1	GlyGly (K)	1.00977	1.00977	0.0066459	0.0136852	12	protein|cell division control protein 48 homolog E, putative, expressed	48	101.359	2.01359	A	B
A / B	LOC_Os01g48420.1_K96_M1_1	LOC_Os01g48420.1	GlyGly (K)	2.10147	2.10147	0.00665957	0.0137052	12	protein|peroxiredoxin, putative, expressed	8	329.148	4.29148	A	B
A / B	LOC_Os09g37000.1_K259_M1_1	LOC_Os09g37000.1	GlyGly (K)	-1.37044	1.37044	0.00669755	0.0137557	8	protein|26S proteasome non-ATPase regulatory subunit 3, putative, expressed	16	-61.3227	0.386773	A	B
A / B	LOC_Os11g05110.1_K497_M1_1	LOC_Os11g05110.1;LOC_Os11g05110.2	GlyGly (K)	-1.24299	1.24299	0.00672013	0.0137821	10	protein|pyruvate kinase, putative, expressed;protein|pyruvate kinase, putative, expressed	19	-57.7503	0.422497	A	B
A / B	LOC_Os11g05110.2_K497_M1_1	LOC_Os11g05110.1;LOC_Os11g05110.2	GlyGly (K)	-1.24299	1.24299	0.00672013	0.0137821	10	protein|pyruvate kinase, putative, expressed;protein|pyruvate kinase, putative, expressed	19	-57.7503	0.422497	A	B
A / B	LOC_Os07g13530.1_K154_M1_1	LOC_Os07g13530.1	GlyGly (K)	-1.12848	1.12848	0.00672198	0.0137848	12	protein|ras-related protein, putative, expressed	13	-54.2602	0.457398	A	B
A / B	LOC_Os04g55480.2_K531_M1_1	LOC_Os04g55480.2	GlyGly (K)	-1.14472	1.14472	0.00673543	0.0138066	12	protein|BRCA1-associated protein, putative, expressed	5	-54.7723	0.452277	A	B
A / B	LOC_Os12g19040.1_K462_M1_1	LOC_Os12g19040.1	GlyGly (K)	-2.0259	2.0259	0.00687407	0.0140152	10	protein|expressed protein	4	-75.4447	0.245553	A	B
A / B	LOC_Os11g36060.1_K30_M1_1	LOC_Os11g36060.1;LOC_Os11g36060.2	GlyGly (K)	-1.07764	1.07764	0.00688857	0.0140331	12	protein|THUMP domain-containing protein, putative, expressed;protein|THUMP domain-containing protein, putative, expressed	6	-52.6196	0.473804	A	B
A / B	LOC_Os12g04510.1_K196_M1_1	LOC_Os11g04730.1;LOC_Os12g04510.1	GlyGly (K)	-1.70991	1.70991	0.00691426	0.0140675	12	protein|DNA-directed RNA polymerases I, II, and III subunit RPABC1, putative, expressed;protein|DNA-directed RNA polymerases I, II, and III subunit RPABC1, putative, expressed	5	-69.4321	0.305679	A	B
A / B	LOC_Os06g18000.1_K179_M1_1	LOC_Os06g18000.1	GlyGly (K)	-1.53829	1.53829	0.00697033	0.0141418	12	protein|protein kinase domain containing protein, expressed	6	-65.5708	0.344292	A	B
A / B	LOC_Os09g12570.1_K81_M1_1	LOC_Os09g12570.1	GlyGly (K)	1.53213	1.53213	0.00703367	0.0142327	12	protein|ubiquitin-conjugating enzyme, putative, expressed	8	189.213	2.89213	A	B
A / B	LOC_Os04g45070.1_K128_M1_1	LOC_Os04g45070.1	GlyGly (K)	-1.04887	1.04887	0.00706703	0.0142726	12	protein|remorin, putative, expressed	26	-51.6652	0.483348	A	B
A / B	LOC_Os11g32650.1_K65_M1_1	LOC_Os11g32650.1	GlyGly (K)	1.96184	1.96184	0.00717033	0.0144268	12	protein|chalcone synthase, putative, expressed	17	289.558	3.89558	A	B
A / B	LOC_Os02g07120.1_K97_M1_1	LOC_Os02g07120.1	GlyGly (K)	1.66637	1.66637	0.00720633	0.0144747	12	protein|HEAT repeat family protein, putative, expressed	34	217.414	3.17414	A	B
A / B	LOC_Os02g14770.1_K632_M1_1	LOC_Os02g14770.1;LOC_Os02g14770.2;LOC_Os02g14770.3	GlyGly (K)	-2.3829	2.3829	0.00730196	0.0145858	12	protein|phosphoenolpyruvate carboxylase, putative, expressed;protein|phosphoenolpyruvate carboxylase, putative, expressed;protein|phosphoenolpyruvate carboxylase, putative, expressed	22	-80.8277	0.191723	A	B
A / B	LOC_Os02g14770.2_K632_M1_1	LOC_Os02g14770.1;LOC_Os02g14770.2;LOC_Os02g14770.3	GlyGly (K)	-2.3829	2.3829	0.00730196	0.0145858	12	protein|phosphoenolpyruvate carboxylase, putative, expressed;protein|phosphoenolpyruvate carboxylase, putative, expressed;protein|phosphoenolpyruvate carboxylase, putative, expressed	22	-80.8277	0.191723	A	B
A / B	LOC_Os02g14770.3_K632_M1_1	LOC_Os02g14770.1;LOC_Os02g14770.2;LOC_Os02g14770.3	GlyGly (K)	-2.3829	2.3829	0.00730196	0.0145858	12	protein|phosphoenolpyruvate carboxylase, putative, expressed;protein|phosphoenolpyruvate carboxylase, putative, expressed;protein|phosphoenolpyruvate carboxylase, putative, expressed	22	-80.8277	0.191723	A	B
A / B	LOC_Os02g38050.1_K448_M1_1	LOC_Os02g38050.1;LOC_Os02g38050.2;LOC_Os02g38050.3;LOC_Os02g38050.4	GlyGly (K)	1.2871	1.2871	0.00743476	0.0147765	12	protein|joka2, putative, expressed;protein|joka2, putative, expressed;protein|joka2, putative, expressed;protein|joka2, putative, expressed	10	144.037	2.44037	A	B
A / B	LOC_Os02g38050.2_K448_M1_1	LOC_Os02g38050.1;LOC_Os02g38050.2;LOC_Os02g38050.3;LOC_Os02g38050.4	GlyGly (K)	1.2871	1.2871	0.00743476	0.0147765	12	protein|joka2, putative, expressed;protein|joka2, putative, expressed;protein|joka2, putative, expressed;protein|joka2, putative, expressed	10	144.037	2.44037	A	B
A / B	LOC_Os02g38050.3_K448_M1_1	LOC_Os02g38050.1;LOC_Os02g38050.2;LOC_Os02g38050.3;LOC_Os02g38050.4	GlyGly (K)	1.2871	1.2871	0.00743476	0.0147765	12	protein|joka2, putative, expressed;protein|joka2, putative, expressed;protein|joka2, putative, expressed;protein|joka2, putative, expressed	10	144.037	2.44037	A	B
A / B	LOC_Os02g38050.4_K435_M1_1	LOC_Os02g38050.1;LOC_Os02g38050.2;LOC_Os02g38050.3;LOC_Os02g38050.4	GlyGly (K)	1.2871	1.2871	0.00743476	0.0147765	12	protein|joka2, putative, expressed;protein|joka2, putative, expressed;protein|joka2, putative, expressed;protein|joka2, putative, expressed	10	144.037	2.44037	A	B
A / B	LOC_Os09g24200.1_K52_M1_1	LOC_Os09g24200.1;LOC_Os09g24200.2	GlyGly (K)	-1.97315	1.97315	0.00746321	0.0148106	12	protein|RAD23 DNA repair protein, putative, expressed;protein|RAD23 DNA repair protein, putative, expressed	4	-74.5303	0.254697	A	B
A / B	LOC_Os09g24200.2_K51_M1_1	LOC_Os09g24200.1;LOC_Os09g24200.2	GlyGly (K)	-1.97315	1.97315	0.00746321	0.0148106	12	protein|RAD23 DNA repair protein, putative, expressed;protein|RAD23 DNA repair protein, putative, expressed	4	-74.5303	0.254697	A	B
A / B	LOC_Os01g43020.1_K220_M1_1	LOC_Os01g43020.1	GlyGly (K)	-1.24158	1.24158	0.00767101	0.0151229	10	protein|CTP synthase, putative, expressed	2	-57.709	0.42291	A	B
A / B	LOC_Os05g51830.1_K248_M1_1	LOC_Os05g51830.1	GlyGly (K)	-1.91925	1.91925	0.00769195	0.0151463	12	protein|ZOS5-12 - C2H2 zinc finger protein, expressed	17	-73.5609	0.264391	A	B
A / B	LOC_Os02g41990.1_K53_M1_1	LOC_Os02g41990.1;LOC_Os02g41990.2	GlyGly (K)	-1.053	1.053	0.00776468	0.015252	10	protein|expressed protein;protein|expressed protein	2	-51.8034	0.481966	A	B
A / B	LOC_Os02g41990.2_K53_M1_1	LOC_Os02g41990.1;LOC_Os02g41990.2	GlyGly (K)	-1.053	1.053	0.00776468	0.015252	10	protein|expressed protein;protein|expressed protein	2	-51.8034	0.481966	A	B
A / B	LOC_Os06g31210.1_K632_M1_1	LOC_Os06g31210.1	GlyGly (K)	-1.61516	1.61516	0.0078915	0.0154206	10	protein|methionyl-tRNA synthetase, putative, expressed	16	-67.3572	0.326428	A	B
A / B	LOC_Os01g60190.1_K151_M1_1	LOC_Os01g60190.1;LOC_Os01g60190.2	GlyGly (K)	-3.0083	3.0083	0.00815811	0.0157853	10	protein|2,3-bisphosphoglycerate-independent phosphoglycerate mutase, putative, expressed;protein|2,3-bisphosphoglycerate-independent phosphoglycerate mutase, putative, expressed	16	-87.5717	0.124283	A	B
A / B	LOC_Os01g60190.2_K151_M1_1	LOC_Os01g60190.1;LOC_Os01g60190.2	GlyGly (K)	-3.0083	3.0083	0.00815811	0.0157853	10	protein|2,3-bisphosphoglycerate-independent phosphoglycerate mutase, putative, expressed;protein|2,3-bisphosphoglycerate-independent phosphoglycerate mutase, putative, expressed	16	-87.5717	0.124283	A	B
A / B	LOC_Os02g51180.1_K656_M1_1	LOC_Os02g51180.1	GlyGly (K)	1.68408	1.68408	0.00823941	0.0158958	12	protein|cullin, putative, expressed	5	221.335	3.21335	A	B
A / B	LOC_Os09g34960.1_K232_M1_1	LOC_Os09g34960.1	GlyGly (K)	1.44601	1.44601	0.00829792	0.0159608	12	protein|hydroxymethylglutaryl-CoA synthase, putative, expressed	3	172.453	2.72453	A	B
A / B	LOC_Os11g07960.1_K120_M1_1	LOC_Os11g07960.1	GlyGly (K)	-1.5862	1.5862	0.00841562	0.0161157	10	protein|transferase family protein, putative, expressed	5	-66.6952	0.333048	A	B
A / B	LOC_Os09g26960.1_K93_M1_1	LOC_Os09g26960.1	GlyGly (K)	-1.38889	1.38889	0.00846051	0.0161801	12	protein|cytochrome P450, putative, expressed	7	-61.8141	0.381859	A	B
A / B	LOC_Os03g11200.1_K287_M1_1	LOC_Os03g11200.1	GlyGly (K)	2.59966	2.59966	0.0085686	0.0163177	12	protein|pre-mRNA-processing factor 39, putative, expressed	14	506.143	6.06143	A	B
A / B	LOC_Os02g54340.1_K421_M1_1	LOC_Os02g54340.1;LOC_Os06g09290.1	GlyGly (K)	-1.01191	1.01191	0.00868193	0.0164606	10	protein|26S protease regulatory subunit 7, putative, expressed;protein|26S protease regulatory subunit 7, putative, expressed	25	-50.411	0.49589	A	B
A / B	LOC_Os06g09290.1_K421_M1_1	LOC_Os02g54340.1;LOC_Os06g09290.1	GlyGly (K)	-1.01191	1.01191	0.00868193	0.0164606	10	protein|26S protease regulatory subunit 7, putative, expressed;protein|26S protease regulatory subunit 7, putative, expressed	25	-50.411	0.49589	A	B
A / B	LOC_Os09g23300.1_K22_M1_1	LOC_Os09g23300.1	GlyGly (K)	-1.34723	1.34723	0.00868532	0.0164661	8	protein|integral membrane protein, putative, expressed	5	-60.6953	0.393047	A	B
A / B	LOC_Os04g52040.1_K238_M1_1	LOC_Os04g52040.1;LOC_Os04g52040.3;LOC_Os04g52040.4	GlyGly (K)	1.3497	1.3497	0.00876043	0.0165753	12	protein|TNP1, putative, expressed;protein|TNP1, putative, expressed;protein|TNP1, putative, expressed	2	154.86	2.5486	A	B
A / B	LOC_Os04g52040.3_K238_M1_1	LOC_Os04g52040.1;LOC_Os04g52040.3;LOC_Os04g52040.4	GlyGly (K)	1.3497	1.3497	0.00876043	0.0165753	12	protein|TNP1, putative, expressed;protein|TNP1, putative, expressed;protein|TNP1, putative, expressed	2	154.86	2.5486	A	B
A / B	LOC_Os04g52040.4_K238_M1_1	LOC_Os04g52040.1;LOC_Os04g52040.3;LOC_Os04g52040.4	GlyGly (K)	1.3497	1.3497	0.00876043	0.0165753	12	protein|TNP1, putative, expressed;protein|TNP1, putative, expressed;protein|TNP1, putative, expressed	2	154.86	2.5486	A	B
A / B	LOC_Os01g61920.1_K92_M1_1	LOC_Os01g61920.1;LOC_Os02g45940.1;LOC_Os03g02780.1;LOC_Os04g49420.1;LOC_Os05g38740.1;LOC_Os05g39050.1;LOC_Os07g36500.1;LOC_Os09g26340.1;LOC_Os09g38020.1;LOC_Os10g39410.1	GlyGly (K)	-1.55123	1.55123	0.00880843	0.0166217	12	protein|Core histone H2A/H2B/H3/H4 domain containing protein, putative, expressed;protein|Core histone H2A/H2B/H3/H4 domain containing protein, putative, expressed;protein|Core histone H2A/H2B/H3/H4 domain containing protein, putative, expressed;protein|Core histone H2A/H2B/H3/H4 domain containing protein, putative, expressed;protein|Core histone H2A/H2B/H3/H4 domain containing protein, putative,…	9	-65.878	0.34122	A	B
A / B	LOC_Os02g45940.1_K92_M1_1	LOC_Os01g61920.1;LOC_Os02g45940.1;LOC_Os03g02780.1;LOC_Os04g49420.1;LOC_Os05g38740.1;LOC_Os05g39050.1;LOC_Os07g36500.1;LOC_Os09g26340.1;LOC_Os09g38020.1;LOC_Os10g39410.1	GlyGly (K)	-1.55123	1.55123	0.00880843	0.0166217	12	protein|Core histone H2A/H2B/H3/H4 domain containing protein, putative, expressed;protein|Core histone H2A/H2B/H3/H4 domain containing protein, putative, expressed;protein|Core histone H2A/H2B/H3/H4 domain containing protein, putative, expressed;protein|Core histone H2A/H2B/H3/H4 domain containing protein, putative, expressed;protein|Core histone H2A/H2B/H3/H4 domain containing protein, putative,…	9	-65.878	0.34122	A	B
A / B	LOC_Os03g02780.1_K92_M1_1	LOC_Os01g61920.1;LOC_Os02g45940.1;LOC_Os03g02780.1;LOC_Os04g49420.1;LOC_Os05g38740.1;LOC_Os05g39050.1;LOC_Os07g36500.1;LOC_Os09g26340.1;LOC_Os09g38020.1;LOC_Os10g39410.1	GlyGly (K)	-1.55123	1.55123	0.00880843	0.0166217	12	protein|Core histone H2A/H2B/H3/H4 domain containing protein, putative, expressed;protein|Core histone H2A/H2B/H3/H4 domain containing protein, putative, expressed;protein|Core histone H2A/H2B/H3/H4 domain containing protein, putative, expressed;protein|Core histone H2A/H2B/H3/H4 domain containing protein, putative, expressed;protein|Core histone H2A/H2B/H3/H4 domain containing protein, putative,…	9	-65.878	0.34122	A	B
A / B	LOC_Os04g49420.1_K92_M1_1	LOC_Os01g61920.1;LOC_Os02g45940.1;LOC_Os03g02780.1;LOC_Os04g49420.1;LOC_Os05g38740.1;LOC_Os05g39050.1;LOC_Os07g36500.1;LOC_Os09g26340.1;LOC_Os09g38020.1;LOC_Os10g39410.1	GlyGly (K)	-1.55123	1.55123	0.00880843	0.0166217	12	protein|Core histone H2A/H2B/H3/H4 domain containing protein, putative, expressed;protein|Core histone H2A/H2B/H3/H4 domain containing protein, putative, expressed;protein|Core histone H2A/H2B/H3/H4 domain containing protein, putative, expressed;protein|Core histone H2A/H2B/H3/H4 domain containing protein, putative, expressed;protein|Core histone H2A/H2B/H3/H4 domain containing protein, putative,…	9	-65.878	0.34122	A	B
A / B	LOC_Os05g38740.1_K92_M1_1	LOC_Os01g61920.1;LOC_Os02g45940.1;LOC_Os03g02780.1;LOC_Os04g49420.1;LOC_Os05g38740.1;LOC_Os05g39050.1;LOC_Os07g36500.1;LOC_Os09g26340.1;LOC_Os09g38020.1;LOC_Os10g39410.1	GlyGly (K)	-1.55123	1.55123	0.00880843	0.0166217	12	protein|Core histone H2A/H2B/H3/H4 domain containing protein, putative, expressed;protein|Core histone H2A/H2B/H3/H4 domain containing protein, putative, expressed;protein|Core histone H2A/H2B/H3/H4 domain containing protein, putative, expressed;protein|Core histone H2A/H2B/H3/H4 domain containing protein, putative, expressed;protein|Core histone H2A/H2B/H3/H4 domain containing protein, putative,…	9	-65.878	0.34122	A	B
A / B	LOC_Os05g39050.1_K92_M1_1	LOC_Os01g61920.1;LOC_Os02g45940.1;LOC_Os03g02780.1;LOC_Os04g49420.1;LOC_Os05g38740.1;LOC_Os05g39050.1;LOC_Os07g36500.1;LOC_Os09g26340.1;LOC_Os09g38020.1;LOC_Os10g39410.1	GlyGly (K)	-1.55123	1.55123	0.00880843	0.0166217	12	protein|Core histone H2A/H2B/H3/H4 domain containing protein, putative, expressed;protein|Core histone H2A/H2B/H3/H4 domain containing protein, putative, expressed;protein|Core histone H2A/H2B/H3/H4 domain containing protein, putative, expressed;protein|Core histone H2A/H2B/H3/H4 domain containing protein, putative, expressed;protein|Core histone H2A/H2B/H3/H4 domain containing protein, putative,…	9	-65.878	0.34122	A	B
A / B	LOC_Os07g36500.1_K92_M1_1	LOC_Os01g61920.1;LOC_Os02g45940.1;LOC_Os03g02780.1;LOC_Os04g49420.1;LOC_Os05g38740.1;LOC_Os05g39050.1;LOC_Os07g36500.1;LOC_Os09g26340.1;LOC_Os09g38020.1;LOC_Os10g39410.1	GlyGly (K)	-1.55123	1.55123	0.00880843	0.0166217	12	protein|Core histone H2A/H2B/H3/H4 domain containing protein, putative, expressed;protein|Core histone H2A/H2B/H3/H4 domain containing protein, putative, expressed;protein|Core histone H2A/H2B/H3/H4 domain containing protein, putative, expressed;protein|Core histone H2A/H2B/H3/H4 domain containing protein, putative, expressed;protein|Core histone H2A/H2B/H3/H4 domain containing protein, putative,…	9	-65.878	0.34122	A	B
A / B	LOC_Os09g26340.1_K92_M1_1	LOC_Os01g61920.1;LOC_Os02g45940.1;LOC_Os03g02780.1;LOC_Os04g49420.1;LOC_Os05g38740.1;LOC_Os05g39050.1;LOC_Os07g36500.1;LOC_Os09g26340.1;LOC_Os09g38020.1;LOC_Os10g39410.1	GlyGly (K)	-1.55123	1.55123	0.00880843	0.0166217	12	protein|Core histone H2A/H2B/H3/H4 domain containing protein, putative, expressed;protein|Core histone H2A/H2B/H3/H4 domain containing protein, putative, expressed;protein|Core histone H2A/H2B/H3/H4 domain containing protein, putative, expressed;protein|Core histone H2A/H2B/H3/H4 domain containing protein, putative, expressed;protein|Core histone H2A/H2B/H3/H4 domain containing protein, putative,…	9	-65.878	0.34122	A	B
A / B	LOC_Os09g38020.1_K92_M1_1	LOC_Os01g61920.1;LOC_Os02g45940.1;LOC_Os03g02780.1;LOC_Os04g49420.1;LOC_Os05g38740.1;LOC_Os05g39050.1;LOC_Os07g36500.1;LOC_Os09g26340.1;LOC_Os09g38020.1;LOC_Os10g39410.1	GlyGly (K)	-1.55123	1.55123	0.00880843	0.0166217	12	protein|Core histone H2A/H2B/H3/H4 domain containing protein, putative, expressed;protein|Core histone H2A/H2B/H3/H4 domain containing protein, putative, expressed;protein|Core histone H2A/H2B/H3/H4 domain containing protein, putative, expressed;protein|Core histone H2A/H2B/H3/H4 domain containing protein, putative, expressed;protein|Core histone H2A/H2B/H3/H4 domain containing protein, putative,…	9	-65.878	0.34122	A	B
A / B	LOC_Os10g39410.1_K92_M1_1	LOC_Os01g61920.1;LOC_Os02g45940.1;LOC_Os03g02780.1;LOC_Os04g49420.1;LOC_Os05g38740.1;LOC_Os05g39050.1;LOC_Os07g36500.1;LOC_Os09g26340.1;LOC_Os09g38020.1;LOC_Os10g39410.1	GlyGly (K)	-1.55123	1.55123	0.00880843	0.0166217	12	protein|Core histone H2A/H2B/H3/H4 domain containing protein, putative, expressed;protein|Core histone H2A/H2B/H3/H4 domain containing protein, putative, expressed;protein|Core histone H2A/H2B/H3/H4 domain containing protein, putative, expressed;protein|Core histone H2A/H2B/H3/H4 domain containing protein, putative, expressed;protein|Core histone H2A/H2B/H3/H4 domain containing protein, putative,…	9	-65.878	0.34122	A	B
A / B	LOC_Os04g51630.1_K157_M1_1	LOC_Os04g51630.1;LOC_Os04g51630.2	GlyGly (K)	1.72863	1.72863	0.00881044	0.016623	10	protein|60S ribosomal protein L7, putative, expressed;protein|60S ribosomal protein L7, putative, expressed	23	231.413	3.31413	A	B
A / B	LOC_Os04g51630.2_K157_M1_1	LOC_Os04g51630.1;LOC_Os04g51630.2	GlyGly (K)	1.72863	1.72863	0.00881044	0.016623	10	protein|60S ribosomal protein L7, putative, expressed;protein|60S ribosomal protein L7, putative, expressed	23	231.413	3.31413	A	B
A / B	LOC_Os03g53630.1_K312_M1_1	LOC_Os03g53630.1	GlyGly (K)	1.1056	1.1056	0.00881491	0.0166271	10	protein|PHD finger family protein, putative, expressed	4	115.189	2.15189	A	B
A / B	LOC_Os03g08390.1_K416_M1_1	LOC_Os03g08390.1;LOC_Os03g08390.2	GlyGly (K)	-1.02432	1.02432	0.00883692	0.0166431	10	protein|expressed protein;protein|expressed protein	4	-50.8358	0.491642	A	B
A / B	LOC_Os03g08390.2_K416_M1_1	LOC_Os03g08390.1;LOC_Os03g08390.2	GlyGly (K)	-1.02432	1.02432	0.00883692	0.0166431	10	protein|expressed protein;protein|expressed protein	4	-50.8358	0.491642	A	B
A / B	LOC_Os11g42490.1_K127_M1_1	LOC_Os11g42490.1	GlyGly (K)	-1.16068	1.16068	0.00889267	0.0167161	12	protein|retrotransposon protein, putative, unclassified, expressed	3	-55.2698	0.447302	A	B
A / B	LOC_Os08g41390.2_K283_M1_1	LOC_Os08g41390.2	GlyGly (K)	-2.33202	2.33202	0.00897039	0.0168154	12	protein|peptidyl-prolyl isomerase, putative, expressed	37	-80.1395	0.198605	A	B
A / B	LOC_Os02g56000.1_K204_M1_1	LOC_Os02g56000.1	GlyGly (K)	-1.06628	1.06628	0.00907011	0.0169145	10	protein|26S protease regulatory subunit 6A, putative, expressed	21	-52.2451	0.477549	A	B
A / B	LOC_Os02g04840.1_K966_M1_1	LOC_Os02g04840.1	GlyGly (K)	-1.01817	1.01817	0.00912355	0.0169832	12	protein|GHMP kinases ATP-binding protein, putative, expressed	7	-50.6258	0.493742	A	B
A / B	LOC_Os01g63580.1_K341_M1_1	LOC_Os01g63580.1	GlyGly (K)	-1.44698	1.44698	0.00929867	0.0172132	12	protein|glycerol-3-phosphate acyltransferase, putative, expressed	18	-63.3211	0.366789	A	B
A / B	LOC_Os04g40850.1_K166_M1_1	LOC_Os04g40850.1	GlyGly (K)	1.37779	1.37779	0.00933148	0.0172509	12	protein|26S proteasome non-ATPase regulatory subunit 6, putative, expressed	12	159.869	2.59869	A	B
A / B	LOC_Os05g34270.1_K299_M1_1	LOC_Os05g34270.1	GlyGly (K)	1.06454	1.06454	0.00934823	0.0172697	10	protein|inactive receptor kinase At1g27190 precursor, putative, expressed	3	109.151	2.09151	A	B
A / B	LOC_Os05g38180.1_K27_M1_1	LOC_Os05g38180.1;LOC_Os05g38180.2;LOC_Os05g38180.3;LOC_Os05g38180.4	GlyGly (K)	1.05611	1.05611	0.00961292	0.0176208	12	protein|Yip1 domain containing protein, expressed;protein|Yip1 domain containing protein, expressed;protein|Yip1 domain containing protein, expressed;protein|Yip1 domain containing protein, expressed	1	107.932	2.07932	A	B
A / B	LOC_Os05g38180.2_K27_M1_1	LOC_Os05g38180.1;LOC_Os05g38180.2;LOC_Os05g38180.3;LOC_Os05g38180.4	GlyGly (K)	1.05611	1.05611	0.00961292	0.0176208	12	protein|Yip1 domain containing protein, expressed;protein|Yip1 domain containing protein, expressed;protein|Yip1 domain containing protein, expressed;protein|Yip1 domain containing protein, expressed	1	107.932	2.07932	A	B
A / B	LOC_Os05g38180.3_K27_M1_1	LOC_Os05g38180.1;LOC_Os05g38180.2;LOC_Os05g38180.3;LOC_Os05g38180.4	GlyGly (K)	1.05611	1.05611	0.00961292	0.0176208	12	protein|Yip1 domain containing protein, expressed;protein|Yip1 domain containing protein, expressed;protein|Yip1 domain containing protein, expressed;protein|Yip1 domain containing protein, expressed	1	107.932	2.07932	A	B
A / B	LOC_Os05g38180.4_K27_M1_1	LOC_Os05g38180.1;LOC_Os05g38180.2;LOC_Os05g38180.3;LOC_Os05g38180.4	GlyGly (K)	1.05611	1.05611	0.00961292	0.0176208	12	protein|Yip1 domain containing protein, expressed;protein|Yip1 domain containing protein, expressed;protein|Yip1 domain containing protein, expressed;protein|Yip1 domain containing protein, expressed	1	107.932	2.07932	A	B
A / B	LOC_Os12g24020.2_K121_M1_1	LOC_Os12g24020.2	GlyGly (K)	-1.01127	1.01127	0.00963313	0.0176509	10	protein|rhodanese-like domain containing protein, putative, expressed	4	-50.3889	0.496111	A	B
A / B	LOC_Os01g49670.1_K310_M1_1	LOC_Os01g49670.1;LOC_Os01g49670.3	GlyGly (K)	-1.22158	1.22158	0.00964798	0.0176676	8	protein|cytidylyltransferase domain containing protein, expressed;protein|cytidylyltransferase domain containing protein, expressed	2	-57.1187	0.428813	A	B
A / B	LOC_Os12g25690.1_K192_M1_1	LOC_Os12g25690.1	GlyGly (K)	-1.09201	1.09201	0.00985974	0.0179421	12	protein|UDP-glucose 6-dehydrogenase, putative, expressed	33	-53.0894	0.469106	A	B
A / B	LOC_Os12g17600.1_K20_M1_1	LOC_Os12g17600.1	GlyGly (K)	-1.39364	1.39364	0.0099353	0.0180262	12	protein|ribulose bisphosphate carboxylase small chain, chloroplast precursor, putative, expressed	17	-61.9396	0.380604	A	B
A / B	LOC_Os03g12030.1_K401_M1_1	LOC_Os03g12030.1	GlyGly (K)	-1.03833	1.03833	0.00993995	0.0180302	12	protein|3-ketoacyl-CoA synthase, putative, expressed	8	-51.3109	0.486891	A	B
A / B	LOC_Os06g07140.1_K194_M1_1	LOC_Os06g07140.1;LOC_Os06g07878.1;LOC_Os06g07978.1	GlyGly (K)	-1.5314	1.5314	0.0101742	0.0183136	12	protein|peptidase, T1 family, putative, expressed;protein|peptidase, T1 family, putative, expressed;protein|peptidase, T1 family, putative, expressed	9	-65.4058	0.345942	A	B
A / B	LOC_Os06g07878.1_K194_M1_1	LOC_Os06g07140.1;LOC_Os06g07878.1;LOC_Os06g07978.1	GlyGly (K)	-1.5314	1.5314	0.0101742	0.0183136	12	protein|peptidase, T1 family, putative, expressed;protein|peptidase, T1 family, putative, expressed;protein|peptidase, T1 family, putative, expressed	9	-65.4058	0.345942	A	B
A / B	LOC_Os06g07978.1_K194_M1_1	LOC_Os06g07140.1;LOC_Os06g07878.1;LOC_Os06g07978.1	GlyGly (K)	-1.5314	1.5314	0.0101742	0.0183136	12	protein|peptidase, T1 family, putative, expressed;protein|peptidase, T1 family, putative, expressed;protein|peptidase, T1 family, putative, expressed	9	-65.4058	0.345942	A	B
A / B	LOC_Os07g40580.1_K37_M1_1	LOC_Os07g40580.1	GlyGly (K)	1.04482	1.04482	0.0101876	0.0183296	10	protein|eukaryotic translation initiation factor 5A, putative, expressed	14	106.31	2.0631	A	B
A / B	LOC_Os04g30240.1_K434_M1_1	LOC_Os04g30240.1	GlyGly (K)	-1.84583	1.84583	0.0102109	0.0183554	12	protein|OsWAK60 - OsWAK receptor-like protein kinase, expressed	2	-72.1805	0.278195	A	B
A / B	LOC_Os06g51220.2_K15_M1_1	LOC_Os06g51220.2;LOC_Os06g51220.3;LOC_Os06g51220.4	GlyGly (K)	1.34361	1.34361	0.0102283	0.0183704	12	protein|HMG1/2, putative, expressed;protein|HMG1/2, putative, expressed;protein|HMG1/2, putative, expressed	21	153.786	2.53786	A	B
A / B	LOC_Os06g51220.3_K15_M1_1	LOC_Os06g51220.2;LOC_Os06g51220.3;LOC_Os06g51220.4	GlyGly (K)	1.34361	1.34361	0.0102283	0.0183704	12	protein|HMG1/2, putative, expressed;protein|HMG1/2, putative, expressed;protein|HMG1/2, putative, expressed	21	153.786	2.53786	A	B
A / B	LOC_Os06g51220.4_K15_M1_1	LOC_Os06g51220.2;LOC_Os06g51220.3;LOC_Os06g51220.4	GlyGly (K)	1.34361	1.34361	0.0102283	0.0183704	12	protein|HMG1/2, putative, expressed;protein|HMG1/2, putative, expressed;protein|HMG1/2, putative, expressed	21	153.786	2.53786	A	B
A / B	LOC_Os08g43540.1_K148_M1_1	LOC_Os08g43540.1	GlyGly (K)	-2.06318	2.06318	0.0102862	0.0184444	8	protein|peptidase, T1 family, putative, expressed	14	-76.0711	0.239289	A	B
A / B	LOC_Os02g07260.1_K125_M1_1	LOC_Os02g07260.1;LOC_Os02g07260.2	GlyGly (K)	3.21684	3.21684	0.0103945	0.0185782	12	protein|phosphoglycerate kinase protein, putative, expressed;protein|phosphoglycerate kinase protein, putative, expressed	42	829.748	9.29748	A	B
A / B	LOC_Os02g07260.2_K125_M1_1	LOC_Os02g07260.1;LOC_Os02g07260.2	GlyGly (K)	3.21684	3.21684	0.0103945	0.0185782	12	protein|phosphoglycerate kinase protein, putative, expressed;protein|phosphoglycerate kinase protein, putative, expressed	42	829.748	9.29748	A	B
A / B	LOC_Os10g34480.1_K333_M1_1	LOC_Os10g34480.1	GlyGly (K)	-1.49107	1.49107	0.0104912	0.0186979	12	protein|cytochrome P450, putative, expressed	4	-64.4251	0.355749	A	B
A / B	LOC_Os02g30180.1_K261_M1_1	LOC_Os02g30180.1;LOC_Os02g30180.2	GlyGly (K)	1.42446	1.42446	0.0105335	0.0187457	10	protein|ZOS2-07 - C2H2 zinc finger protein, expressed;protein|ZOS2-07 - C2H2 zinc finger protein, expressed	14	168.415	2.68415	A	B
A / B	LOC_Os09g36440.1_K169_M1_1	LOC_Os09g36440.1	GlyGly (K)	1.25162	1.25162	0.0105346	0.0187461	12	protein|transcription initiation factor IIB, putative, expressed	9	138.109	2.38109	A	B
A / B	LOC_Os10g21940.1_K767_M1_1	LOC_Os10g21940.1	GlyGly (K)	-1.01003	1.01003	0.0106079	0.018843	10	protein|expressed protein	2	-50.3464	0.496536	A	B
A / B	LOC_Os08g44840.1_K402_M1_1	LOC_Os08g44840.1	GlyGly (K)	-1.10138	1.10138	0.0106684	0.0189312	12	protein|transferase family protein, putative, expressed	11	-53.393	0.46607	A	B
A / B	LOC_Os01g39800.1_K289_M1_1	LOC_Os01g39800.1	GlyGly (K)	-1.61854	1.61854	0.0107034	0.0189686	12	protein|esterase, putative, expressed	8	-67.4335	0.325665	A	B
A / B	LOC_Os11g06750.1_K66_M2_1	LOC_Os11g06750.1	GlyGly (K)	-1.26198	1.26198	0.0107301	0.0190001	10	protein|ribosomal protein L3, putative, expressed	30	-58.3029	0.416971	A	B
A / B	LOC_Os11g06750.1_K62_M2_1	LOC_Os11g06750.1	GlyGly (K)	-1.26198	1.26198	0.0107301	0.0190001	10	protein|ribosomal protein L3, putative, expressed	30	-58.3029	0.416971	A	B
A / B	LOC_Os06g13810.1_K369_M1_1	LOC_Os06g13810.1	GlyGly (K)	1.26269	1.26269	0.0111402	0.0195175	12	protein|pyrophosphate--fructose 6-phosphate 1-phosphotransferase subunit beta, putative, expressed	18	139.943	2.39943	A	B
A / B	LOC_Os11g32650.1_K272_M1_1	LOC_Os11g32650.1	GlyGly (K)	-1.96451	1.96451	0.0111605	0.0195465	12	protein|chalcone synthase, putative, expressed	17	-74.3773	0.256227	A	B
A / B	LOC_Os02g02340.1_K165_M1_1	LOC_Os02g02340.1	GlyGly (K)	-1.01521	1.01521	0.011282	0.0197036	12	protein|glycerol-3-phosphate acyltransferase, putative, expressed	3	-50.5244	0.494756	A	B
A / B	LOC_Os02g35170.1_K6_M1_1	LOC_Os02g35170.1	GlyGly (K)	1.08932	1.08932	0.0113698	0.0198002	12	protein|uncharacterized oxidoreductase yoxD, putative, expressed	12	112.773	2.12773	A	B
A / B	LOC_Os03g62090.1_K29_M1_1	LOC_Os03g62090.1	GlyGly (K)	-1.30799	1.30799	0.0115908	0.0200606	10	protein|CESA5 - cellulose synthase, expressed	2	-59.6116	0.403884	A	B
A / B	LOC_Os02g50240.1_K278_M1_1	LOC_Os02g50240.1	GlyGly (K)	-1.31126	1.31126	0.0116086	0.0200784	12	protein|glutamine synthetase, catalytic domain containing protein, expressed	12	-59.7031	0.402969	A	B
A / B	LOC_Os03g45410.1_K121_M1_1	LOC_Os03g45410.1	GlyGly (K)	-1.12566	1.12566	0.0116418	0.0201124	12	protein|TATA-binding protein, putative, expressed	2	-54.1707	0.458293	A	B
A / B	LOC_Os04g46620.1_K196_M1_1	LOC_Os04g46620.1	GlyGly (K)	-1.1483	1.1483	0.011642	0.0201124	10	protein|T-complex protein, putative, expressed	25	-54.8844	0.451156	A	B
A / B	LOC_Os06g49430.1_K483_M1_1	LOC_Os06g49430.1	GlyGly (K)	-1.14136	1.14136	0.0116838	0.0201649	10	protein|CGMC_MAPKCMGC_2.11 - CGMC includes CDA, MAPK, GSK3, and CLKC kinases, expressed	3	-54.6667	0.453333	A	B
A / B	LOC_Os12g25690.1_K260_M1_1	LOC_Os12g25690.1	GlyGly (K)	-1.0755	1.0755	0.0117257	0.0202249	12	protein|UDP-glucose 6-dehydrogenase, putative, expressed	33	-52.5494	0.474506	A	B
A / B	LOC_Os07g33110.1_K28_M1_1	LOC_Os07g33110.1;LOC_Os07g33110.2;LOC_Os07g33110.3;LOC_Os07g33110.4	GlyGly (K)	-1.55258	1.55258	0.0117491	0.020253	12	protein|CAMK_CAMK_like.33 - CAMK includes calcium/calmodulin depedent protein kinases, expressed;protein|CAMK_CAMK_like.33 - CAMK includes calcium/calmodulin depedent protein kinases, expressed;protein|CAMK_CAMK_like.33 - CAMK includes calcium/calmodulin depedent protein kinases, expressed;protein|CAMK_CAMK_like.33 - CAMK includes calcium/calmodulin depedent protein kinases, expressed	17	-65.9101	0.340899	A	B
A / B	LOC_Os07g33110.2_K28_M1_1	LOC_Os07g33110.1;LOC_Os07g33110.2;LOC_Os07g33110.3;LOC_Os07g33110.4	GlyGly (K)	-1.55258	1.55258	0.0117491	0.020253	12	protein|CAMK_CAMK_like.33 - CAMK includes calcium/calmodulin depedent protein kinases, expressed;protein|CAMK_CAMK_like.33 - CAMK includes calcium/calmodulin depedent protein kinases, expressed;protein|CAMK_CAMK_like.33 - CAMK includes calcium/calmodulin depedent protein kinases, expressed;protein|CAMK_CAMK_like.33 - CAMK includes calcium/calmodulin depedent protein kinases, expressed	17	-65.9101	0.340899	A	B
A / B	LOC_Os07g33110.3_K28_M1_1	LOC_Os07g33110.1;LOC_Os07g33110.2;LOC_Os07g33110.3;LOC_Os07g33110.4	GlyGly (K)	-1.55258	1.55258	0.0117491	0.020253	12	protein|CAMK_CAMK_like.33 - CAMK includes calcium/calmodulin depedent protein kinases, expressed;protein|CAMK_CAMK_like.33 - CAMK includes calcium/calmodulin depedent protein kinases, expressed;protein|CAMK_CAMK_like.33 - CAMK includes calcium/calmodulin depedent protein kinases, expressed;protein|CAMK_CAMK_like.33 - CAMK includes calcium/calmodulin depedent protein kinases, expressed	17	-65.9101	0.340899	A	B
A / B	LOC_Os07g33110.4_K28_M1_1	LOC_Os07g33110.1;LOC_Os07g33110.2;LOC_Os07g33110.3;LOC_Os07g33110.4	GlyGly (K)	-1.55258	1.55258	0.0117491	0.020253	12	protein|CAMK_CAMK_like.33 - CAMK includes calcium/calmodulin depedent protein kinases, expressed;protein|CAMK_CAMK_like.33 - CAMK includes calcium/calmodulin depedent protein kinases, expressed;protein|CAMK_CAMK_like.33 - CAMK includes calcium/calmodulin depedent protein kinases, expressed;protein|CAMK_CAMK_like.33 - CAMK includes calcium/calmodulin depedent protein kinases, expressed	17	-65.9101	0.340899	A	B
A / B	LOC_Os03g57220.1_K170_M1_1	LOC_Os03g57220.1;LOC_Os03g57220.2	GlyGly (K)	-2.39475	2.39475	0.0120075	0.0205634	10	protein|hydroxyacid oxidase 1, putative, expressed;protein|hydroxyacid oxidase 1, putative, expressed	24	-80.9845	0.190155	A	B
A / B	LOC_Os03g57220.2_K170_M1_1	LOC_Os03g57220.1;LOC_Os03g57220.2	GlyGly (K)	-2.39475	2.39475	0.0120075	0.0205634	10	protein|hydroxyacid oxidase 1, putative, expressed;protein|hydroxyacid oxidase 1, putative, expressed	24	-80.9845	0.190155	A	B
A / B	LOC_Os02g11820.1_K214_M1_1	LOC_Os02g11820.1;LOC_Os02g11820.2;LOC_Os02g11820.3	GlyGly (K)	1.685	1.685	0.0125424	0.0211883	8	protein|GTPase-activating protein, putative, expressed;protein|GTPase-activating protein, putative, expressed;protein|GTPase-activating protein, putative, expressed	8	221.539	3.21539	A	B
A / B	LOC_Os02g11820.2_K214_M1_1	LOC_Os02g11820.1;LOC_Os02g11820.2;LOC_Os02g11820.3	GlyGly (K)	1.685	1.685	0.0125424	0.0211883	8	protein|GTPase-activating protein, putative, expressed;protein|GTPase-activating protein, putative, expressed;protein|GTPase-activating protein, putative, expressed	8	221.539	3.21539	A	B
A / B	LOC_Os05g33710.1_K418_M1_1	LOC_Os05g33710.1	GlyGly (K)	-1.17121	1.17121	0.0126015	0.0212475	8	protein|WD domain, G-beta repeat domain containing protein, expressed	4	-55.5951	0.444049	A	B
A / B	LOC_Os05g35480.1_K484_M1_1	LOC_Os05g35480.1	GlyGly (K)	-1.15017	1.15017	0.0126525	0.0213166	12	protein|anthranilate phosphoribosyltransferase, putative, expressed	3	-54.9428	0.450572	A	B
A / B	LOC_Os12g43630.1_K184_M1_1	LOC_Os12g43630.1	GlyGly (K)	1.79873	1.79873	0.0126898	0.0213667	8	protein|lactate/malate dehydrogenase, putative, expressed	7	247.913	3.47913	A	B
A / B	LOC_Os06g10430.3_K192_M1_1	LOC_Os06g10430.1;LOC_Os06g10430.2;LOC_Os06g10430.3	GlyGly (K)	-1.25927	1.25927	0.0127112	0.021396	10	protein|protein of unknown function DUF1296 domain containing protein, expressed;protein|protein of unknown function DUF1296 domain containing protein, expressed;protein|protein of unknown function DUF1296 domain containing protein, expressed	9	-58.2244	0.417756	A	B
A / B	LOC_Os07g36080.1_K121_M1_1	LOC_Os07g36080.1;LOC_Os07g36080.3	GlyGly (K)	-1.11205	1.11205	0.0127356	0.0214224	10	protein|oxygen evolving enhancer protein 3 domain containing protein, expressed;protein|oxygen evolving enhancer protein 3 domain containing protein, expressed	14	-53.7364	0.462636	A	B
A / B	LOC_Os02g07120.1_K222_M1_1	LOC_Os02g07120.1	GlyGly (K)	1.81088	1.81088	0.0127921	0.0214909	10	protein|HEAT repeat family protein, putative, expressed	34	250.856	3.50856	A	B
A / B	LOC_Os03g28330.1_K215_M1_1	LOC_Os03g28330.1;LOC_Os03g28330.2;LOC_Os03g28330.3;LOC_Os03g28330.4	GlyGly (K)	-1.14704	1.14704	0.0130291	0.0217699	12	protein|sucrose synthase, putative, expressed;protein|sucrose synthase, putative, expressed;protein|sucrose synthase, putative, expressed;protein|sucrose synthase, putative, expressed	61	-54.8449	0.451551	A	B
A / B	LOC_Os03g28330.2_K215_M1_1	LOC_Os03g28330.1;LOC_Os03g28330.2;LOC_Os03g28330.3;LOC_Os03g28330.4	GlyGly (K)	-1.14704	1.14704	0.0130291	0.0217699	12	protein|sucrose synthase, putative, expressed;protein|sucrose synthase, putative, expressed;protein|sucrose synthase, putative, expressed;protein|sucrose synthase, putative, expressed	61	-54.8449	0.451551	A	B
A / B	LOC_Os03g28330.3_K215_M1_1	LOC_Os03g28330.1;LOC_Os03g28330.2;LOC_Os03g28330.3;LOC_Os03g28330.4	GlyGly (K)	-1.14704	1.14704	0.0130291	0.0217699	12	protein|sucrose synthase, putative, expressed;protein|sucrose synthase, putative, expressed;protein|sucrose synthase, putative, expressed;protein|sucrose synthase, putative, expressed	61	-54.8449	0.451551	A	B
A / B	LOC_Os03g28330.4_K215_M1_1	LOC_Os03g28330.1;LOC_Os03g28330.2;LOC_Os03g28330.3;LOC_Os03g28330.4	GlyGly (K)	-1.14704	1.14704	0.0130291	0.0217699	12	protein|sucrose synthase, putative, expressed;protein|sucrose synthase, putative, expressed;protein|sucrose synthase, putative, expressed;protein|sucrose synthase, putative, expressed	61	-54.8449	0.451551	A	B
A / B	LOC_Os08g06550.1_K34_M1_1	LOC_Os08g06550.1	GlyGly (K)	-1.30675	1.30675	0.0130481	0.0217888	12	protein|acyl CoA binding protein, putative, expressed	14	-59.5769	0.404231	A	B
A / B	LOC_Os04g56160.1_K351_M1_1	LOC_Os04g56160.1	GlyGly (K)	-1.06478	1.06478	0.013144	0.0219023	12	protein|plasma membrane ATPase, putative, expressed	25	-52.1954	0.478046	A	B
A / B	LOC_Os11g33120.1_K876_M1_1	LOC_Os11g33120.1	GlyGly (K)	1.56257	1.56257	0.0134268	0.0222149	8	protein|respiratory burst oxidase, putative, expressed	10	195.379	2.95379	A	B
A / B	LOC_Os08g29650.1_K179_M1_1	LOC_Os08g29650.1	GlyGly (K)	1.07438	1.07438	0.0134352	0.0222207	12	protein|RNA recognition motif containing protein, expressed	7	110.581	2.10581	A	B
A / B	LOC_Os03g31550.1_K312_M1_1	LOC_Os03g31550.1;LOC_Os03g31550.2	GlyGly (K)	-2.03941	2.03941	0.0134727	0.0222647	10	protein|aldehyde oxidase, putative, expressed;protein|aldehyde oxidase, putative, expressed	16	-75.6737	0.243263	A	B
A / B	LOC_Os08g33340.1_K9_M1_1	LOC_Os08g33340.1;LOC_Os08g33340.2	GlyGly (K)	-1.01572	1.01572	0.0138565	0.0227126	12	protein|RAD23 DNA repair protein, putative, expressed;protein|RAD23 DNA repair protein, putative, expressed	8	-50.5419	0.494581	A	B
A / B	LOC_Os08g33340.2_K9_M1_1	LOC_Os08g33340.1;LOC_Os08g33340.2	GlyGly (K)	-1.01572	1.01572	0.0138565	0.0227126	12	protein|RAD23 DNA repair protein, putative, expressed;protein|RAD23 DNA repair protein, putative, expressed	8	-50.5419	0.494581	A	B
A / B	LOC_Os01g55050.1_K43_M1_1	LOC_Os01g55050.1	GlyGly (K)	-1.10711	1.10711	0.013894	0.022764	12	protein|protein of unknown function DUF1421 domain containing protein, expressed	5	-53.5777	0.464223	A	B
A / B	LOC_Os03g27310.1_K37_M1_1	LOC_Os03g27310.1;LOC_Os03g27310.2;LOC_Os06g04030.1	GlyGly (K)	-1.31852	1.31852	0.014125	0.0230126	12	protein|histone H3, putative, expressed;protein|histone H3, putative, expressed;protein|histone H3, putative, expressed	4	-59.9053	0.400947	A	B
A / B	LOC_Os03g27310.2_K37_M1_1	LOC_Os03g27310.1;LOC_Os03g27310.2;LOC_Os06g04030.1	GlyGly (K)	-1.31852	1.31852	0.014125	0.0230126	12	protein|histone H3, putative, expressed;protein|histone H3, putative, expressed;protein|histone H3, putative, expressed	4	-59.9053	0.400947	A	B
A / B	LOC_Os06g04030.1_K37_M1_1	LOC_Os03g27310.1;LOC_Os03g27310.2;LOC_Os06g04030.1	GlyGly (K)	-1.31852	1.31852	0.014125	0.0230126	12	protein|histone H3, putative, expressed;protein|histone H3, putative, expressed;protein|histone H3, putative, expressed	4	-59.9053	0.400947	A	B
A / B	LOC_Os09g35730.1_K9_M1_1	LOC_Os09g35730.1	GlyGly (K)	1.39908	1.39908	0.0141943	0.0230784	8	protein|OsRhmbd16 - Putative Rhomboid homologue, expressed	4	163.734	2.63734	A	B
A / B	LOC_Os01g34480.1_K303_M1_1	LOC_Os01g34480.1	GlyGly (K)	-1.02437	1.02437	0.0142364	0.0231223	12	protein|NAD dependent epimerase/dehydratase family protein, putative, expressed	10	-50.8375	0.491625	A	B
A / B	LOC_Os01g67134.1_K275_M1_1	LOC_Os01g67134.1	GlyGly (K)	2.50859	2.50859	0.0143336	0.0232414	8	protein|ribosomal L18p/L5e family protein, putative, expressed	11	469.062	5.69062	A	B
A / B	LOC_Os07g04840.1_K37_M1_1	LOC_Os07g04840.1	GlyGly (K)	2.17861	2.17861	0.0144351	0.0233339	10	protein|PsbP, putative, expressed	14	352.717	4.52717	A	B
A / B	LOC_Os07g10150.1_K216_M1_1	LOC_Os07g10150.1	GlyGly (K)	-2.17139	2.17139	0.0145995	0.0235204	12	protein|coatomer subunit gamma-2, putative, expressed	30	-77.8004	0.221996	A	B
A / B	LOC_Os04g36890.1_K347_M1_1	LOC_Os04g36890.1	GlyGly (K)	-1.29712	1.29712	0.014743	0.0236759	10	protein|peptidyl-prolyl cis-trans isomerase, FKBP-type, putative, expressed	4	-59.3062	0.406938	A	B
A / B	LOC_Os03g38000.1_K214_M1_1	LOC_Os03g38000.1	GlyGly (K)	-2.13956	2.13956	0.0148077	0.0237457	12	protein|40S ribosomal protein S3-1, putative, expressed	21	-77.3051	0.226949	A	B
A / B	LOC_Os08g39140.1_K57_M1_1	LOC_Os08g39140.1;LOC_Os08g39140.2	GlyGly (K)	-1.44553	1.44553	0.0149141	0.0238727	12	protein|heat shock protein, putative, expressed;protein|heat shock protein, putative, expressed	80	-63.2844	0.367156	A	B
A / B	LOC_Os02g11050.1_K415_M1_1	LOC_Os02g11050.1	GlyGly (K)	-1.22375	1.22375	0.0154101	0.0244069	12	protein|26S protease regulatory subunit, putative, expressed	19	-57.1832	0.428168	A	B
A / B	LOC_Os01g66420.1_K258_M1_1	LOC_Os01g66420.1;LOC_Os01g66420.2	GlyGly (K)	1.59898	1.59898	0.015428	0.0244257	8	protein|PHD finger protein, putative, expressed;protein|PHD finger protein, putative, expressed	7	202.929	3.02929	A	B
A / B	LOC_Os01g66420.2_K257_M1_1	LOC_Os01g66420.1;LOC_Os01g66420.2	GlyGly (K)	1.59898	1.59898	0.015428	0.0244257	8	protein|PHD finger protein, putative, expressed;protein|PHD finger protein, putative, expressed	7	202.929	3.02929	A	B
A / B	LOC_Os05g27950.1_K142_M1_1	LOC_Os05g27950.1	GlyGly (K)	3.0412	3.0412	0.0154653	0.024459	12	protein|DUF538 domain containing protein, putative, expressed	6	723.178	8.23178	A	B
A / B	LOC_Os01g45274.2_K176_M1_1	LOC_Os01g45274.1;LOC_Os01g45274.2;LOC_Os01g45274.3;LOC_Os01g45274.4	GlyGly (K)	-1.63334	1.63334	0.0157468	0.0247708	12	protein|carbonic anhydrase, chloroplast precursor, putative, expressed;protein|carbonic anhydrase, chloroplast precursor, putative, expressed;protein|carbonic anhydrase, chloroplast precursor, putative, expressed;protein|carbonic anhydrase, chloroplast precursor, putative, expressed	22	-67.7659	0.322341	A	B
A / B	LOC_Os01g45274.3_K176_M1_1	LOC_Os01g45274.1;LOC_Os01g45274.2;LOC_Os01g45274.3;LOC_Os01g45274.4	GlyGly (K)	-1.63334	1.63334	0.0157468	0.0247708	12	protein|carbonic anhydrase, chloroplast precursor, putative, expressed;protein|carbonic anhydrase, chloroplast precursor, putative, expressed;protein|carbonic anhydrase, chloroplast precursor, putative, expressed;protein|carbonic anhydrase, chloroplast precursor, putative, expressed	22	-67.7659	0.322341	A	B
A / B	LOC_Os08g40450.1_K616_M1_1	LOC_Os08g40450.1	GlyGly (K)	-1.16913	1.16913	0.0159628	0.0250155	10	protein|uvrB/uvrC motif family protein, expressed	6	-55.531	0.44469	A	B
A / B	LOC_Os01g16190.1_K150_M1_1	LOC_Os01g16190.1;LOC_Os05g30800.1	GlyGly (K)	-1.72221	1.72221	0.0163236	0.0254179	12	protein|26S proteasome non-ATPase regulatory subunit 14, putative, expressed;protein|26S proteasome non-ATPase regulatory subunit 14, putative, expressed	9	-69.6916	0.303084	A	B
A / B	LOC_Os07g27320.1_K601_M1_1	LOC_Os07g27320.1	GlyGly (K)	1.61919	1.61919	0.0164622	0.0255665	8	protein|glycosyl hydrolase family 10 protein, putative, expressed	7	207.202	3.07202	A	B
A / B	LOC_Os05g48240.1_K271_M1_1	LOC_Os05g48240.1	GlyGly (K)	-1.04631	1.04631	0.0167682	0.0259075	10	protein|dynamin family protein, putative, expressed	23	-51.5794	0.484206	A	B
A / B	LOC_Os11g14430.1_K335_M1_1	LOC_Os11g14430.1;LOC_Os11g14430.2	GlyGly (K)	2.36906	2.36906	0.016865	0.0260177	8	protein|APOBEC1 complementation factor, putative, expressed;protein|APOBEC1 complementation factor, putative, expressed	5	416.604	5.16604	A	B
A / B	LOC_Os11g14430.2_K335_M1_1	LOC_Os11g14430.1;LOC_Os11g14430.2	GlyGly (K)	2.36906	2.36906	0.016865	0.0260177	8	protein|APOBEC1 complementation factor, putative, expressed;protein|APOBEC1 complementation factor, putative, expressed	5	416.604	5.16604	A	B
A / B	LOC_Os07g08170.1_K11_M1_1	LOC_Os07g08170.1	GlyGly (K)	1.72852	1.72852	0.0170905	0.0262632	12	protein|ruvB-like, putative, expressed	5	231.388	3.31388	A	B
A / B	LOC_Os10g33800.1_K142_M1_1	LOC_Os10g33800.1	GlyGly (K)	-1.0985	1.0985	0.0177598	0.0269125	12	protein|lactate/malate dehydrogenase, putative, expressed	20	-53.2998	0.467002	A	B
A / B	LOC_Os04g58800.1_K76_M1_1	LOC_Os04g58800.1;LOC_Os04g58800.2	GlyGly (K)	1.04604	1.04604	0.0177617	0.0269143	12	protein|ubiquitin-conjugating enzyme, putative, expressed;protein|ubiquitin-conjugating enzyme, putative, expressed	2	106.486	2.06486	A	B
A / B	LOC_Os12g42850.1_K465_M1_1	LOC_Os12g42850.1;LOC_Os12g42850.2;LOC_Os12g42850.3	GlyGly (K)	-1.16921	1.16921	0.0181009	0.027288	12	protein|amino acid permease, putative, expressed;protein|amino acid permease, putative, expressed;protein|amino acid permease, putative, expressed	3	-55.5335	0.444665	A	B
A / B	LOC_Os12g42850.2_K465_M1_1	LOC_Os12g42850.1;LOC_Os12g42850.2;LOC_Os12g42850.3	GlyGly (K)	-1.16921	1.16921	0.0181009	0.027288	12	protein|amino acid permease, putative, expressed;protein|amino acid permease, putative, expressed;protein|amino acid permease, putative, expressed	3	-55.5335	0.444665	A	B
A / B	LOC_Os12g42850.3_K465_M1_1	LOC_Os12g42850.1;LOC_Os12g42850.2;LOC_Os12g42850.3	GlyGly (K)	-1.16921	1.16921	0.0181009	0.027288	12	protein|amino acid permease, putative, expressed;protein|amino acid permease, putative, expressed;protein|amino acid permease, putative, expressed	3	-55.5335	0.444665	A	B
A / B	LOC_Os03g51600.1_K60_M1_1	LOC_Os03g51600.1	GlyGly (K)	-1.24493	1.24493	0.0182459	0.0274473	12	protein|tubulin/FtsZ domain containing protein, putative, expressed	12	-57.8072	0.421928	A	B
A / B	LOC_Os06g14490.1_K352_M1_1	LOC_Os06g14490.1;LOC_Os06g14490.2	GlyGly (K)	1.89952	1.89952	0.0183206	0.0275246	10	protein|calmodulin-binding heat-shock protein, putative, expressed;protein|calmodulin-binding heat-shock protein, putative, expressed	1	273.088	3.73088	A	B
A / B	LOC_Os06g14490.2_K351_M1_1	LOC_Os06g14490.1;LOC_Os06g14490.2	GlyGly (K)	1.89952	1.89952	0.0183206	0.0275246	10	protein|calmodulin-binding heat-shock protein, putative, expressed;protein|calmodulin-binding heat-shock protein, putative, expressed	1	273.088	3.73088	A	B
A / B	LOC_Os01g15110.1_K251_M2_1	LOC_Os01g15110.1	GlyGly (K)	1.36013	1.36013	0.0183936	0.0275959	8	protein|syntaxin, putative, expressed	5	156.708	2.56708	A	B
A / B	LOC_Os01g15110.1_K248_M2_1	LOC_Os01g15110.1	GlyGly (K)	1.36013	1.36013	0.0183936	0.0275959	8	protein|syntaxin, putative, expressed	5	156.708	2.56708	A	B
A / B	LOC_Os02g10640.1_K213_M1_1	LOC_Os02g10640.1	GlyGly (K)	-1.31751	1.31751	0.0184064	0.0276051	12	protein|26S protease regulatory subunit, putative, expressed	12	-59.8774	0.401226	A	B
A / B	LOC_Os04g57640.1_K295_M1_1	LOC_Os04g57640.1;LOC_Os04g57640.2	GlyGly (K)	-1.12159	1.12159	0.0184112	0.0276056	10	protein|RCD1, putative, expressed;protein|RCD1, putative, expressed	2	-54.0412	0.459588	A	B
A / B	LOC_Os04g57640.2_K295_M1_1	LOC_Os04g57640.1;LOC_Os04g57640.2	GlyGly (K)	-1.12159	1.12159	0.0184112	0.0276056	10	protein|RCD1, putative, expressed;protein|RCD1, putative, expressed	2	-54.0412	0.459588	A	B
A / B	LOC_Os11g38010.1_K209_M1_1	LOC_Os11g38010.1	GlyGly (K)	-1.05301	1.05301	0.018592	0.0277942	10	protein|targeting protein for Xklp2, putative, expressed	3	-51.8039	0.481961	A	B
A / B	LOC_Os06g11130.1_K219_M1_1	LOC_Os06g11130.1	GlyGly (K)	-1.28625	1.28625	0.0186556	0.0278564	12	protein|gibberellin receptor GID1L2, putative, expressed	6	-58.9985	0.410015	A	B
A / B	LOC_Os02g52290.1_K9_M1_1	LOC_Os02g52290.1	GlyGly (K)	1.04053	1.04053	0.0189458	0.0281812	10	protein|peptidyl-prolyl cis-trans isomerase, FKBP-type, putative, expressed	8	105.698	2.05698	A	B
A / B	LOC_Os03g45280.1_K39_M1_1	LOC_Os03g45280.1	GlyGly (K)	2.17117	2.17117	0.0190287	0.0282817	12	protein|dehydrin, putative, expressed	9	350.389	4.50389	A	B
A / B	LOC_Os01g42860.1_K7_M1_1	LOC_Os01g42860.1	GlyGly (K)	1.22423	1.22423	0.0190559	0.0283118	8	protein|inhibitor I family protein, putative, expressed	1	133.631	2.33631	A	B
A / B	LOC_Os05g49890.1_K26_M1_1	LOC_Os05g49890.1;LOC_Os05g49890.2	GlyGly (K)	-1.27864	1.27864	0.0196688	0.0289574	10	protein|ras-related protein, putative, expressed;protein|ras-related protein, putative, expressed	17	-58.7817	0.412183	A	B
A / B	LOC_Os05g49890.2_K26_M1_1	LOC_Os05g49890.1;LOC_Os05g49890.2	GlyGly (K)	-1.27864	1.27864	0.0196688	0.0289574	10	protein|ras-related protein, putative, expressed;protein|ras-related protein, putative, expressed	17	-58.7817	0.412183	A	B
A / B	LOC_Os08g39140.1_K531_M1_1	LOC_Os08g39140.1;LOC_Os08g39140.2	GlyGly (K)	1.73594	1.73594	0.0198831	0.0291876	8	protein|heat shock protein, putative, expressed;protein|heat shock protein, putative, expressed	80	233.096	3.33096	A	B
A / B	LOC_Os07g31840.1_K603_M1_1	LOC_Os07g31840.1	GlyGly (K)	3.97916	3.97916	0.020404	0.0296794	10	protein|leucine-rich repeat family protein, putative, expressed	1	1477.06	15.7706	A	B
A / B	LOC_Os08g39140.1_K198_M1_1	LOC_Os08g39140.1;LOC_Os08g39140.2	GlyGly (K)	-1.12334	1.12334	0.020814	0.0300965	12	protein|heat shock protein, putative, expressed;protein|heat shock protein, putative, expressed	80	-54.0969	0.459031	A	B
A / B	LOC_Os02g43280.1_K84_M1_1	LOC_Os02g43280.1	GlyGly (K)	-2.16092	2.16092	0.021079	0.0303665	12	protein|aldehyde dehydrogenase, putative, expressed	7	-77.6387	0.223613	A	B
A / B	LOC_Os01g32080.1_K213_M1_1	LOC_Os01g32080.1	GlyGly (K)	-1.02822	1.02822	0.0213417	0.0306166	12	protein|thiamine pyrophosphate enzyme, C-terminal TPP binding domain containing protein, expressed	17	-50.9687	0.490313	A	B
A / B	LOC_Os02g01740.1_K415_M1_1	LOC_Os02g01740.1	GlyGly (K)	1.4691	1.4691	0.0213891	0.0306619	12	protein|U5 small nuclear ribonucleoprotein 200 kDa helicase, putative, expressed	37	176.849	2.76849	A	B
A / B	LOC_Os05g50750.1_K349_M1_1	LOC_Os05g50750.1;LOC_Os05g50750.2;LOC_Os05g50750.3	GlyGly (K)	1.89858	1.89858	0.0215083	0.0307568	10	protein|AAA family ATPase, putative, expressed;protein|AAA family ATPase, putative, expressed;protein|AAA family ATPase, putative, expressed	6	272.846	3.72846	A	B
A / B	LOC_Os05g50750.2_K349_M1_1	LOC_Os05g50750.1;LOC_Os05g50750.2;LOC_Os05g50750.3	GlyGly (K)	1.89858	1.89858	0.0215083	0.0307568	10	protein|AAA family ATPase, putative, expressed;protein|AAA family ATPase, putative, expressed;protein|AAA family ATPase, putative, expressed	6	272.846	3.72846	A	B
A / B	LOC_Os03g61810.1_K180_M1_1	LOC_Os03g61810.1	GlyGly (K)	-1.02979	1.02979	0.0216094	0.0308612	10	protein|tRNA-specific adenosine deaminase, putative, expressed	2	-51.0219	0.489781	A	B
A / B	LOC_Os03g19462.1_K377_M1_1	LOC_Os03g19462.1	GlyGly (K)	1.44033	1.44033	0.0216324	0.0308828	10	protein|expressed protein	4	171.384	2.71384	A	B
A / B	LOC_Os08g30060.1_K99_M1_1	LOC_Os08g30060.1;LOC_Os08g30060.2	GlyGly (K)	1.19097	1.19097	0.0217705	0.03103	12	protein|proton pump interactor, putative, expressed;protein|proton pump interactor, putative, expressed	12	128.307	2.28307	A	B
A / B	LOC_Os08g30060.2_K99_M1_1	LOC_Os08g30060.1;LOC_Os08g30060.2	GlyGly (K)	1.19097	1.19097	0.0217705	0.03103	12	protein|proton pump interactor, putative, expressed;protein|proton pump interactor, putative, expressed	12	128.307	2.28307	A	B
A / B	LOC_Os02g43280.1_K14_M1_1	LOC_Os02g43280.1	GlyGly (K)	-1.09245	1.09245	0.0218583	0.0311082	12	protein|aldehyde dehydrogenase, putative, expressed	7	-53.1037	0.468963	A	B
A / B	LOC_Os12g06800.1_K436_M1_1	LOC_Os12g06800.1	GlyGly (K)	1.0356	1.0356	0.0219494	0.0311945	10	protein|serine esterase family protein, putative, expressed	2	104.996	2.04996	A	B
A / B	LOC_Os02g41650.1_K689_M1_1	LOC_Os02g41650.1;LOC_Os02g41650.3	GlyGly (K)	-1.04186	1.04186	0.0219659	0.0312132	12	protein|phenylalanine ammonia-lyase, putative, expressed;protein|phenylalanine ammonia-lyase, putative, expressed	27	-51.4298	0.485702	A	B
A / B	LOC_Os02g41650.3_K689_M1_1	LOC_Os02g41650.1;LOC_Os02g41650.3	GlyGly (K)	-1.04186	1.04186	0.0219659	0.0312132	12	protein|phenylalanine ammonia-lyase, putative, expressed;protein|phenylalanine ammonia-lyase, putative, expressed	27	-51.4298	0.485702	A	B
A / B	LOC_Os11g29190.2_K177_M1_1	LOC_Os11g29190.2	GlyGly (K)	-1.16893	1.16893	0.0220202	0.0312697	10	protein|40S ribosomal protein S5, putative, expressed	9	-55.5247	0.444753	A	B
A / B	LOC_Os05g44310.1_K526_M1_1	LOC_Os05g44310.1	GlyGly (K)	-1.00538	1.00538	0.0223279	0.0316069	12	protein|vesicle-fusing ATPase, putative, expressed	22	-50.1859	0.498141	A	B
A / B	LOC_Os01g40470.1_K77_M1_1	LOC_Os01g40470.1	GlyGly (K)	-1.05158	1.05158	0.0224061	0.0316664	12	protein|vacuolar ATP synthase subunit d, putative, expressed	6	-51.756	0.48244	A	B
A / B	LOC_Os01g09640.1_K140_M1_1	LOC_Os01g09640.1	GlyGly (K)	-1.5035	1.5035	0.0225361	0.0317867	10	protein|Myb transcription factor, putative, expressed	2	-64.7304	0.352696	A	B
A / B	LOC_Os02g54340.1_K109_M1_1	LOC_Os02g54340.1;LOC_Os06g09290.1	GlyGly (K)	1.55415	1.55415	0.0230042	0.0322385	12	protein|26S protease regulatory subunit 7, putative, expressed;protein|26S protease regulatory subunit 7, putative, expressed	25	193.662	2.93662	A	B
A / B	LOC_Os06g09290.1_K109_M1_1	LOC_Os02g54340.1;LOC_Os06g09290.1	GlyGly (K)	1.55415	1.55415	0.0230042	0.0322385	12	protein|26S protease regulatory subunit 7, putative, expressed;protein|26S protease regulatory subunit 7, putative, expressed	25	193.662	2.93662	A	B
A / B	LOC_Os04g41030.1_K297_M1_1	LOC_Os04g41030.1	GlyGly (K)	-1.71646	1.71646	0.0231376	0.0323835	12	protein|inactive receptor kinase At1g27190 precursor, putative, expressed	6	-69.5706	0.304294	A	B
A / B	LOC_Os06g07350.1_K45_M1_1	LOC_Os06g07350.1	GlyGly (K)	1.44193	1.44193	0.0231777	0.032426	10	protein|RNA-binding motif protein, putative, expressed	13	171.685	2.71685	A	B
A / B	LOC_Os03g50885.1_K240_M1_1	LOC_Os03g50885.1	GlyGly (K)	-1.68981	1.68981	0.0234013	0.0326361	12	protein|actin, putative, expressed	5	-69.0032	0.309968	A	B
A / B	LOC_Os05g01600.1_K63_M2_1	LOC_Os05g01600.1;LOC_Os05g01600.2	GlyGly (K)	-1.04769	1.04769	0.0237936	0.0330033	12	protein|actin, putative, expressed;protein|actin, putative, expressed	25	-51.6257	0.483743	A	B
A / B	LOC_Os05g01600.1_K52_M2_1	LOC_Os05g01600.1;LOC_Os05g01600.2	GlyGly (K)	-1.04769	1.04769	0.0237936	0.0330033	12	protein|actin, putative, expressed;protein|actin, putative, expressed	25	-51.6257	0.483743	A	B
A / B	LOC_Os05g01600.2_K63_M2_1	LOC_Os05g01600.1;LOC_Os05g01600.2	GlyGly (K)	-1.04769	1.04769	0.0237936	0.0330033	12	protein|actin, putative, expressed;protein|actin, putative, expressed	25	-51.6257	0.483743	A	B
A / B	LOC_Os05g01600.2_K52_M2_1	LOC_Os05g01600.1;LOC_Os05g01600.2	GlyGly (K)	-1.04769	1.04769	0.0237936	0.0330033	12	protein|actin, putative, expressed;protein|actin, putative, expressed	25	-51.6257	0.483743	A	B
A / B	LOC_Os12g07110.1_K204_M1_1	LOC_Os12g07110.1;LOC_Os12g07110.2	GlyGly (K)	1.75112	1.75112	0.0237954	0.0330033	10	protein|acyl-CoA synthetase protein, putative, expressed;protein|acyl-CoA synthetase protein, putative, expressed	27	236.62	3.3662	A	B
A / B	LOC_Os12g07110.2_K204_M1_1	LOC_Os12g07110.1;LOC_Os12g07110.2	GlyGly (K)	1.75112	1.75112	0.0237954	0.0330033	10	protein|acyl-CoA synthetase protein, putative, expressed;protein|acyl-CoA synthetase protein, putative, expressed	27	236.62	3.3662	A	B
A / B	LOC_Os05g10210.1_K175_M1_1	LOC_Os05g10210.1	GlyGly (K)	-1.06725	1.06725	0.0242462	0.0334547	12	protein|HAD superfamily phosphatase, putative, expressed	6	-52.2772	0.477228	A	B
A / B	LOC_Os12g41400.1_K429_M1_1	LOC_Os12g07740.1;LOC_Os12g41400.1	GlyGly (K)	-1.25412	1.25412	0.0244409	0.0336591	10	protein|eukaryotic translation initiation factor 2 subunit gamma, putative, expressed;protein|eukaryotic translation initiation factor 2 subunit gamma, putative, expressed	17	-58.0751	0.419249	A	B
A / B	LOC_Os02g56920.1_K361_M1_1	LOC_Os02g56920.1	GlyGly (K)	-1.15064	1.15064	0.024665	0.0338918	12	protein|WAX2, putative, expressed	8	-54.9575	0.450425	A	B
A / B	LOC_Os03g54050.1_K147_M1_1	LOC_Os03g54050.1;LOC_Os03g54050.2	GlyGly (K)	-1.07027	1.07027	0.0252158	0.0343895	12	protein|anther-specific proline-rich protein APG precursor, putative, expressed;protein|anther-specific proline-rich protein APG precursor, putative, expressed	4	-52.377	0.47623	A	B
A / B	LOC_Os03g54050.2_K135_M1_1	LOC_Os03g54050.1;LOC_Os03g54050.2	GlyGly (K)	-1.07027	1.07027	0.0252158	0.0343895	12	protein|anther-specific proline-rich protein APG precursor, putative, expressed;protein|anther-specific proline-rich protein APG precursor, putative, expressed	4	-52.377	0.47623	A	B
A / B	LOC_Os03g08360.1_K408_M1_1	LOC_Os03g08360.1;LOC_Os03g08360.3	GlyGly (K)	-2.93318	2.93318	0.0253831	0.0345358	10	protein|3-ketoacyl-CoA synthase 10, putative, expressed;protein|3-ketoacyl-CoA synthase 10, putative, expressed	12	-86.9074	0.130926	A	B
A / B	LOC_Os06g51220.2_K68_M1_1	LOC_Os06g51220.2;LOC_Os06g51220.3;LOC_Os06g51220.4	GlyGly (K)	3.23227	3.23227	0.0253986	0.034548	12	protein|HMG1/2, putative, expressed;protein|HMG1/2, putative, expressed;protein|HMG1/2, putative, expressed	21	839.748	9.39748	A	B
A / B	LOC_Os06g51220.3_K68_M1_1	LOC_Os06g51220.2;LOC_Os06g51220.3;LOC_Os06g51220.4	GlyGly (K)	3.23227	3.23227	0.0253986	0.034548	12	protein|HMG1/2, putative, expressed;protein|HMG1/2, putative, expressed;protein|HMG1/2, putative, expressed	21	839.748	9.39748	A	B
A / B	LOC_Os06g51220.4_K68_M1_1	LOC_Os06g51220.2;LOC_Os06g51220.3;LOC_Os06g51220.4	GlyGly (K)	3.23227	3.23227	0.0253986	0.034548	12	protein|HMG1/2, putative, expressed;protein|HMG1/2, putative, expressed;protein|HMG1/2, putative, expressed	21	839.748	9.39748	A	B
A / B	LOC_Os03g58470.1_K88_M1_1	LOC_Os03g58470.1	GlyGly (K)	-2.06139	2.06139	0.0254876	0.0346446	10	protein|retrotransposon protein, putative, Ty3-gypsy subclass, expressed	15	-76.0416	0.239584	A	B
A / B	LOC_Os02g09150.1_K254_M1_1	LOC_Os02g09150.1	GlyGly (K)	-1.04108	1.04108	0.0255333	0.0346889	12	protein|inorganic H+ pyrophosphatase, putative, expressed	17	-51.4038	0.485962	A	B
A / B	LOC_Os02g47140.1_K84_M1_1	LOC_Os02g47140.1;LOC_Os02g47140.2;LOC_Os04g50990.1	GlyGly (K)	-1.12687	1.12687	0.0257019	0.0348576	12	protein|L11 domain containing ribosomal protein, putative, expressed;protein|L11 domain containing ribosomal protein, putative, expressed;protein|L11 domain containing ribosomal protein, putative, expressed	12	-54.209	0.45791	A	B
A / B	LOC_Os02g47140.2_K84_M1_1	LOC_Os02g47140.1;LOC_Os02g47140.2;LOC_Os04g50990.1	GlyGly (K)	-1.12687	1.12687	0.0257019	0.0348576	12	protein|L11 domain containing ribosomal protein, putative, expressed;protein|L11 domain containing ribosomal protein, putative, expressed;protein|L11 domain containing ribosomal protein, putative, expressed	12	-54.209	0.45791	A	B
A / B	LOC_Os04g50990.1_K84_M1_1	LOC_Os02g47140.1;LOC_Os02g47140.2;LOC_Os04g50990.1	GlyGly (K)	-1.12687	1.12687	0.0257019	0.0348576	12	protein|L11 domain containing ribosomal protein, putative, expressed;protein|L11 domain containing ribosomal protein, putative, expressed;protein|L11 domain containing ribosomal protein, putative, expressed	12	-54.209	0.45791	A	B
A / B	LOC_Os01g43540.1_K302_M1_1	LOC_Os01g43540.1	GlyGly (K)	-1.96978	1.96978	0.0257983	0.0349408	12	protein|suppressor of G2 allele of SKP1, putative, expressed	16	-74.4708	0.255292	A	B
A / B	LOC_Os12g17600.1_K58_M1_1	LOC_Os12g17600.1	GlyGly (K)	-1.89857	1.89857	0.0260286	0.035152	12	protein|ribulose bisphosphate carboxylase small chain, chloroplast precursor, putative, expressed	17	-73.1791	0.268209	A	B
A / B	LOC_Os03g14450.1_K353_M1_1	LOC_Os03g14450.1	GlyGly (K)	-1.22457	1.22457	0.0265392	0.035652	12	protein|enolase, putative, expressed	23	-57.2075	0.427925	A	B
A / B	LOC_Os10g23204.1_K169_M1_1	LOC_Os10g23204.1	GlyGly (K)	-1.16081	1.16081	0.0265967	0.0357084	12	protein|CutA, chloroplast precursor, putative, expressed	2	-55.2739	0.447261	A	B
A / B	LOC_Os03g22740.1_K463_M1_1	LOC_Os03g22740.1	GlyGly (K)	3.72329	3.72329	0.026631	0.0357437	8	protein|nucleolar protein NOP5-1, putative, expressed	15	1220.75	13.2075	A	B
A / B	LOC_Os05g06920.1_K412_M1_1	LOC_Os05g06920.1	GlyGly (K)	1.26562	1.26562	0.0270167	0.0360861	12	protein|relA-SpoT like protein RSH4, putative, expressed	11	140.43	2.4043	A	B
A / B	LOC_Os07g02340.1_K33_M1_1	LOC_Os07g02340.1	GlyGly (K)	1.29313	1.29313	0.0275123	0.0365291	10	protein|expressed protein	6	145.058	2.45058	A	B
A / B	LOC_Os03g54770.1_K127_M1_1	LOC_Os03g54770.1;LOC_Os03g54770.2;LOC_Os03g54770.3	GlyGly (K)	-2.36917	2.36917	0.0277602	0.0367758	10	protein|WD domain, G-beta repeat domain containing protein, expressed;protein|WD domain, G-beta repeat domain containing protein, expressed;protein|WD domain, G-beta repeat domain containing protein, expressed	1	-80.6444	0.193556	A	B
A / B	LOC_Os05g06500.1_K80_M1_1	LOC_Os05g06500.1	GlyGly (K)	-1.08489	1.08489	0.0279112	0.0369243	8	protein|universal stress protein domain containing protein, putative, expressed	8	-52.8572	0.471428	A	B
A / B	LOC_Os08g41390.2_K563_M1_1	LOC_Os08g41390.2	GlyGly (K)	1.07523	1.07523	0.0283781	0.0373943	12	protein|peptidyl-prolyl isomerase, putative, expressed	37	110.706	2.10706	A	B
A / B	LOC_Os06g02490.1_K68_M1_1	LOC_Os06g02490.1	GlyGly (K)	-2.10954	2.10954	0.0284871	0.037496	8	protein|acyl CoA binding protein, putative, expressed	10	-76.828	0.23172	A	B
A / B	LOC_Os02g41650.1_K620_M1_1	LOC_Os02g41650.1;LOC_Os02g41650.3	GlyGly (K)	-1.60616	1.60616	0.0285565	0.03756	10	protein|phenylalanine ammonia-lyase, putative, expressed;protein|phenylalanine ammonia-lyase, putative, expressed	27	-67.1528	0.328472	A	B
A / B	LOC_Os02g41650.3_K620_M1_1	LOC_Os02g41650.1;LOC_Os02g41650.3	GlyGly (K)	-1.60616	1.60616	0.0285565	0.03756	10	protein|phenylalanine ammonia-lyase, putative, expressed;protein|phenylalanine ammonia-lyase, putative, expressed	27	-67.1528	0.328472	A	B
A / B	LOC_Os04g47690.2_K78_M1_1	LOC_Os04g47690.1;LOC_Os04g47690.2;LOC_Os04g47690.3	GlyGly (K)	2.23033	2.23033	0.0286583	0.0376451	10	protein|HMG1/2, putative, expressed;protein|HMG1/2, putative, expressed;protein|HMG1/2, putative, expressed	11	369.241	4.69241	A	B
A / B	LOC_Os04g47690.3_K78_M1_1	LOC_Os04g47690.1;LOC_Os04g47690.2;LOC_Os04g47690.3	GlyGly (K)	2.23033	2.23033	0.0286583	0.0376451	10	protein|HMG1/2, putative, expressed;protein|HMG1/2, putative, expressed;protein|HMG1/2, putative, expressed	11	369.241	4.69241	A	B
A / B	LOC_Os03g08010.1_K396_M1_1	LOC_Os03g08010.1;LOC_Os03g08020.1;LOC_Os03g08050.1	GlyGly (K)	-1.08288	1.08288	0.0287495	0.0377446	12	protein|elongation factor Tu, putative, expressed;protein|elongation factor Tu, putative, expressed;protein|elongation factor Tu, putative, expressed	32	-52.7914	0.472086	A	B
A / B	LOC_Os03g08020.1_K396_M1_1	LOC_Os03g08010.1;LOC_Os03g08020.1;LOC_Os03g08050.1	GlyGly (K)	-1.08288	1.08288	0.0287495	0.0377446	12	protein|elongation factor Tu, putative, expressed;protein|elongation factor Tu, putative, expressed;protein|elongation factor Tu, putative, expressed	32	-52.7914	0.472086	A	B
A / B	LOC_Os03g08050.1_K396_M1_1	LOC_Os03g08010.1;LOC_Os03g08020.1;LOC_Os03g08050.1	GlyGly (K)	-1.08288	1.08288	0.0287495	0.0377446	12	protein|elongation factor Tu, putative, expressed;protein|elongation factor Tu, putative, expressed;protein|elongation factor Tu, putative, expressed	32	-52.7914	0.472086	A	B
A / B	LOC_Os11g26850.2_K151_M1_1	LOC_Os11g26850.2	GlyGly (K)	1.83849	1.83849	0.0288699	0.0378538	12	protein|erythronate-4-phosphate dehydrogenase, putative, expressed	31	257.636	3.57636	A	B
A / B	LOC_Os01g15260.1_K72_M1_1	LOC_Os01g15260.1	GlyGly (K)	-1.16902	1.16902	0.0288962	0.0378671	10	protein|dynein light chain type 1 domain containing protein, expressed	3	-55.5277	0.444723	A	B
A / B	LOC_Os01g01150.1_K788_M1_1	LOC_Os01g01150.1;LOC_Os01g01150.2;LOC_Os01g01150.3	GlyGly (K)	1.1788	1.1788	0.0292401	0.0381833	10	protein|RNA recognition motif, putative, expressed;protein|RNA recognition motif, putative, expressed;protein|RNA recognition motif, putative, expressed	12	126.388	2.26388	A	B
A / B	LOC_Os01g01150.2_K788_M1_1	LOC_Os01g01150.1;LOC_Os01g01150.2;LOC_Os01g01150.3	GlyGly (K)	1.1788	1.1788	0.0292401	0.0381833	10	protein|RNA recognition motif, putative, expressed;protein|RNA recognition motif, putative, expressed;protein|RNA recognition motif, putative, expressed	12	126.388	2.26388	A	B
A / B	LOC_Os01g01150.3_K788_M1_1	LOC_Os01g01150.1;LOC_Os01g01150.2;LOC_Os01g01150.3	GlyGly (K)	1.1788	1.1788	0.0292401	0.0381833	10	protein|RNA recognition motif, putative, expressed;protein|RNA recognition motif, putative, expressed;protein|RNA recognition motif, putative, expressed	12	126.388	2.26388	A	B
A / B	LOC_Os05g04520.1_K47_M1_1	LOC_Os05g04520.1	GlyGly (K)	-1.2274	1.2274	0.029495	0.03839	12	protein|protein kinase, putative, expressed	15	-57.2912	0.427088	A	B
A / B	LOC_Os11g02550.1_K154_M1_1	LOC_Os11g02550.1;LOC_Os12g02490.1	GlyGly (K)	-5.8001	5.8001	0.0297834	0.0386403	10	protein|expressed protein;protein|expressed protein	2	-98.2053	0.0179472	A	B
A / B	LOC_Os12g02490.1_K154_M1_1	LOC_Os11g02550.1;LOC_Os12g02490.1	GlyGly (K)	-5.8001	5.8001	0.0297834	0.0386403	10	protein|expressed protein;protein|expressed protein	2	-98.2053	0.0179472	A	B
A / B	LOC_Os03g14000.1_K67_M1_1	LOC_Os03g14000.1;LOC_Os03g14000.2	GlyGly (K)	1.65436	1.65436	0.0299334	0.038774	12	protein|acyl CoA binding protein, putative, expressed;protein|acyl CoA binding protein, putative, expressed	2	214.784	3.14784	A	B
A / B	LOC_Os03g14000.2_K67_M1_1	LOC_Os03g14000.1;LOC_Os03g14000.2	GlyGly (K)	1.65436	1.65436	0.0299334	0.038774	12	protein|acyl CoA binding protein, putative, expressed;protein|acyl CoA binding protein, putative, expressed	2	214.784	3.14784	A	B
A / B	LOC_Os01g05970.1_K61_M1_1	LOC_Os01g05970.1	GlyGly (K)	3.78869	3.78869	0.030141	0.0389936	12	protein|OsFBO1 - F-box and other domain containing protein, expressed	20	1282	13.82	A	B
A / B	LOC_Os01g51700.1_K175_M1_1	LOC_Os01g51700.1;LOC_Os01g51700.2;LOC_Os01g51700.3	GlyGly (K)	-1.15398	1.15398	0.0302766	0.0391041	12	protein|ras-related protein, putative, expressed;protein|ras-related protein, putative, expressed;protein|ras-related protein, putative, expressed	5	-55.0615	0.449385	A	B
A / B	LOC_Os05g45420.1_K106_M1_1	LOC_Os05g45420.1;LOC_Os05g45420.2;LOC_Os05g45420.3	GlyGly (K)	-1.3106	1.3106	0.0303162	0.0391361	12	protein|CAMK_KIN1/SNF1/Nim1_like_AMPKh.3 - CAMK includes calcium/calmodulin depedent protein kinases, expressed;protein|CAMK_KIN1/SNF1/Nim1_like_AMPKh.3 - CAMK includes calcium/calmodulin depedent protein kinases, expressed;protein|CAMK_KIN1/SNF1/Nim1_like_AMPKh.3 - CAMK includes calcium/calmodulin depedent protein kinases, expressed	5	-59.6848	0.403152	A	B
A / B	LOC_Os05g45420.2_K106_M1_1	LOC_Os05g45420.1;LOC_Os05g45420.2;LOC_Os05g45420.3	GlyGly (K)	-1.3106	1.3106	0.0303162	0.0391361	12	protein|CAMK_KIN1/SNF1/Nim1_like_AMPKh.3 - CAMK includes calcium/calmodulin depedent protein kinases, expressed;protein|CAMK_KIN1/SNF1/Nim1_like_AMPKh.3 - CAMK includes calcium/calmodulin depedent protein kinases, expressed;protein|CAMK_KIN1/SNF1/Nim1_like_AMPKh.3 - CAMK includes calcium/calmodulin depedent protein kinases, expressed	5	-59.6848	0.403152	A	B
A / B	LOC_Os05g45420.3_K106_M1_1	LOC_Os05g45420.1;LOC_Os05g45420.2;LOC_Os05g45420.3	GlyGly (K)	-1.3106	1.3106	0.0303162	0.0391361	12	protein|CAMK_KIN1/SNF1/Nim1_like_AMPKh.3 - CAMK includes calcium/calmodulin depedent protein kinases, expressed;protein|CAMK_KIN1/SNF1/Nim1_like_AMPKh.3 - CAMK includes calcium/calmodulin depedent protein kinases, expressed;protein|CAMK_KIN1/SNF1/Nim1_like_AMPKh.3 - CAMK includes calcium/calmodulin depedent protein kinases, expressed	5	-59.6848	0.403152	A	B
A / B	LOC_Os02g49150.1_K76_M1_1	LOC_Os02g49150.1;LOC_Os02g49150.2;LOC_Os02g49150.3;LOC_Os02g49150.5	GlyGly (K)	1.93614	1.93614	0.0309379	0.0396439	12	protein|RNA polymerase Rpb4, putative, expressed;protein|RNA polymerase Rpb4, putative, expressed;protein|RNA polymerase Rpb4, putative, expressed;protein|RNA polymerase Rpb4, putative, expressed	6	282.681	3.82681	A	B
A / B	LOC_Os02g49150.2_K76_M1_1	LOC_Os02g49150.1;LOC_Os02g49150.2;LOC_Os02g49150.3;LOC_Os02g49150.5	GlyGly (K)	1.93614	1.93614	0.0309379	0.0396439	12	protein|RNA polymerase Rpb4, putative, expressed;protein|RNA polymerase Rpb4, putative, expressed;protein|RNA polymerase Rpb4, putative, expressed;protein|RNA polymerase Rpb4, putative, expressed	6	282.681	3.82681	A	B
A / B	LOC_Os02g49150.3_K68_M1_1	LOC_Os02g49150.1;LOC_Os02g49150.2;LOC_Os02g49150.3;LOC_Os02g49150.5	GlyGly (K)	1.93614	1.93614	0.0309379	0.0396439	12	protein|RNA polymerase Rpb4, putative, expressed;protein|RNA polymerase Rpb4, putative, expressed;protein|RNA polymerase Rpb4, putative, expressed;protein|RNA polymerase Rpb4, putative, expressed	6	282.681	3.82681	A	B
A / B	LOC_Os02g49150.5_K76_M1_1	LOC_Os02g49150.1;LOC_Os02g49150.2;LOC_Os02g49150.3;LOC_Os02g49150.5	GlyGly (K)	1.93614	1.93614	0.0309379	0.0396439	12	protein|RNA polymerase Rpb4, putative, expressed;protein|RNA polymerase Rpb4, putative, expressed;protein|RNA polymerase Rpb4, putative, expressed;protein|RNA polymerase Rpb4, putative, expressed	6	282.681	3.82681	A	B
A / B	LOC_Os05g43670.1_K338_M1_1	LOC_Os05g43670.1	GlyGly (K)	1.56207	1.56207	0.0311068	0.0397904	12	protein|IQ calmodulin-binding motif family protein, putative, expressed	6	195.277	2.95277	A	B
A / B	LOC_Os01g69990.1_K300_M1_1	LOC_Os01g69990.1	GlyGly (K)	-1.22938	1.22938	0.0311516	0.0398338	10	protein|GYF domain containing protein, putative, expressed	6	-57.3499	0.426501	A	B
A / B	LOC_Os07g09340.1_K942_M1_1	LOC_Os07g09340.1	GlyGly (K)	1.40679	1.40679	0.0312183	0.0398928	10	protein|plasma membrane ATPase, putative, expressed	13	165.146	2.65146	A	B
A / B	LOC_Os03g27310.1_K38_M2_1	LOC_Os03g27310.1;LOC_Os03g27310.2;LOC_Os06g04030.1	GlyGly (K)	-1.07648	1.07648	0.031875	0.0404807	10	protein|histone H3, putative, expressed;protein|histone H3, putative, expressed;protein|histone H3, putative, expressed	4	-52.5814	0.474186	A	B
A / B	LOC_Os03g27310.2_K38_M2_1	LOC_Os03g27310.1;LOC_Os03g27310.2;LOC_Os06g04030.1	GlyGly (K)	-1.07648	1.07648	0.031875	0.0404807	10	protein|histone H3, putative, expressed;protein|histone H3, putative, expressed;protein|histone H3, putative, expressed	4	-52.5814	0.474186	A	B
A / B	LOC_Os06g04030.1_K38_M2_1	LOC_Os03g27310.1;LOC_Os03g27310.2;LOC_Os06g04030.1	GlyGly (K)	-1.07648	1.07648	0.031875	0.0404807	10	protein|histone H3, putative, expressed;protein|histone H3, putative, expressed;protein|histone H3, putative, expressed	4	-52.5814	0.474186	A	B
A / B	LOC_Os02g56740.1_K426_M1_1	LOC_Os02g56740.1	GlyGly (K)	-1.10931	1.10931	0.0329749	0.0414247	12	protein|translation initiation factor eIF-2B subunit epsilon, putative, expressed	4	-53.6485	0.463515	A	B
A / B	LOC_Os02g12800.1_K356_M1_1	LOC_Os02g12800.1;LOC_Os02g12800.2	GlyGly (K)	-1.31943	1.31943	0.0330601	0.0414874	10	protein|elongation factor 1-gamma, putative, expressed;protein|elongation factor 1-gamma, putative, expressed	17	-59.9307	0.400693	A	B
A / B	LOC_Os02g12800.2_K356_M1_1	LOC_Os02g12800.1;LOC_Os02g12800.2	GlyGly (K)	-1.31943	1.31943	0.0330601	0.0414874	10	protein|elongation factor 1-gamma, putative, expressed;protein|elongation factor 1-gamma, putative, expressed	17	-59.9307	0.400693	A	B
A / B	LOC_Os03g61970.1_K240_M1_1	LOC_Os03g61970.1	GlyGly (K)	-1.68053	1.68053	0.0331175	0.0415347	12	protein|actin, putative, expressed	5	-68.8031	0.311969	A	B
A / B	LOC_Os12g42876.1_K427_M1_1	LOC_Os12g42876.1	GlyGly (K)	-1.05052	1.05052	0.0331512	0.0415607	12	protein|5-methyltetrahydropteroyltriglutamate--homocysteine methyltransferase, putative, expressed	50	-51.7205	0.482795	A	B
A / B	LOC_Os08g30790.1_K268_M1_1	LOC_Os08g30790.1;LOC_Os08g30790.2;LOC_Os08g30790.3	GlyGly (K)	-1.19277	1.19277	0.0334099	0.041765	12	protein|hypersensitive-induced response protein, putative, expressed;protein|hypersensitive-induced response protein, putative, expressed;protein|hypersensitive-induced response protein, putative, expressed	6	-56.2539	0.437461	A	B
A / B	LOC_Os08g30790.2_K268_M1_1	LOC_Os08g30790.1;LOC_Os08g30790.2;LOC_Os08g30790.3	GlyGly (K)	-1.19277	1.19277	0.0334099	0.041765	12	protein|hypersensitive-induced response protein, putative, expressed;protein|hypersensitive-induced response protein, putative, expressed;protein|hypersensitive-induced response protein, putative, expressed	6	-56.2539	0.437461	A	B
A / B	LOC_Os08g30790.3_K268_M1_1	LOC_Os08g30790.1;LOC_Os08g30790.2;LOC_Os08g30790.3	GlyGly (K)	-1.19277	1.19277	0.0334099	0.041765	12	protein|hypersensitive-induced response protein, putative, expressed;protein|hypersensitive-induced response protein, putative, expressed;protein|hypersensitive-induced response protein, putative, expressed	6	-56.2539	0.437461	A	B
A / B	LOC_Os02g41630.2_K31_M1_1	LOC_Os02g41630.2	GlyGly (K)	-1.02507	1.02507	0.0337904	0.0420878	12	protein|phenylalanine ammonia-lyase, putative, expressed	39	-50.8613	0.491387	A	B
A / B	LOC_Os07g24190.1_K85_M1_1	LOC_Os07g24190.1	GlyGly (K)	1.28251	1.28251	0.033821	0.0421227	12	protein|CESA3 - cellulose synthase, expressed	16	143.262	2.43262	A	B
A / B	LOC_Os04g01510.1_K128_M1_1	LOC_Os04g01510.1;LOC_Os04g01510.2	GlyGly (K)	-1.09955	1.09955	0.0339871	0.0422684	10	protein|DUF1295 domain containing protein, putative, expressed;protein|DUF1295 domain containing protein, putative, expressed	3	-53.3338	0.466662	A	B
A / B	LOC_Os04g01510.2_K64_M1_1	LOC_Os04g01510.1;LOC_Os04g01510.2	GlyGly (K)	-1.09955	1.09955	0.0339871	0.0422684	10	protein|DUF1295 domain containing protein, putative, expressed;protein|DUF1295 domain containing protein, putative, expressed	3	-53.3338	0.466662	A	B
A / B	LOC_Os02g53790.2_K26_M1_1	LOC_Os02g53790.1;LOC_Os02g53790.2;LOC_Os07g43170.2;LOC_Os07g43170.3	GlyGly (K)	-1.10098	1.10098	0.0340726	0.0423356	12	protein|adenylate kinase, putative, expressed;protein|adenylate kinase, putative, expressed;protein|adenylate kinase, putative, expressed;protein|adenylate kinase, putative, expressed	5	-53.38	0.4662	A	B
A / B	LOC_Os03g61970.1_K115_M1_1	LOC_Os03g61970.1	GlyGly (K)	-1.00682	1.00682	0.0345549	0.042741	12	protein|actin, putative, expressed	5	-50.2357	0.497643	A	B
A / B	LOC_Os03g14250.1_K538_M1_1	LOC_Os03g14250.1	GlyGly (K)	-1.18032	1.18032	0.0351045	0.043274	12	protein|plant protein of unknown function DUF869 domain containing protein, expressed	25	-55.8745	0.441255	A	B
A / B	LOC_Os07g08330.1_K188_M1_1	LOC_Os07g08330.1	GlyGly (K)	1.56985	1.56985	0.0360547	0.044115	10	protein|ribosomal protein L4, putative, expressed	22	196.875	2.96875	A	B
A / B	LOC_Os10g41030.1_K1027_M1_1	LOC_Os10g41030.1;LOC_Os10g41030.2	GlyGly (K)	1.25406	1.25406	0.0368168	0.0447116	12	protein|agenet domain containing protein, putative, expressed;protein|agenet domain containing protein, putative, expressed	13	138.512	2.38512	A	B
A / B	LOC_Os10g41030.2_K1027_M1_1	LOC_Os10g41030.1;LOC_Os10g41030.2	GlyGly (K)	1.25406	1.25406	0.0368168	0.0447116	12	protein|agenet domain containing protein, putative, expressed;protein|agenet domain containing protein, putative, expressed	13	138.512	2.38512	A	B
A / B	LOC_Os09g07900.1_K3578_M1_1	LOC_Os09g07900.1	GlyGly (K)	-1.8232	1.8232	0.0369037	0.0447685	10	protein|ubiquitin-protein ligase 1, putative, expressed	9	-71.7406	0.282594	A	B
A / B	LOC_Os08g44820.1_K563_M1_1	LOC_Os08g44820.1;LOC_Os08g44820.4;LOC_Os08g44820.5	GlyGly (K)	-3.22854	3.22854	0.0369163	0.044782	8	protein|no apical meristem protein, putative, expressed;protein|no apical meristem protein, putative, expressed;protein|no apical meristem protein, putative, expressed	1	-89.3313	0.106687	A	B
A / B	LOC_Os04g35060.1_K330_M1_1	LOC_Os04g35060.1	GlyGly (K)	-1.74583	1.74583	0.037396	0.0451857	8	protein|nicotinate phosphoribosyltransferase family domain containing protein, expressed	5	-70.1839	0.298161	A	B
A / B	LOC_Os08g15204.1_K103_M1_1	LOC_Os08g15204.1;LOC_Os08g15204.2	GlyGly (K)	-1.02843	1.02843	0.0374308	0.0452129	10	protein|thioredoxin domain-containing protein 9, putative, expressed;protein|thioredoxin domain-containing protein 9, putative, expressed	7	-50.9755	0.490245	A	B
A / B	LOC_Os01g48690.1_K177_M1_1	LOC_Os01g48690.1;LOC_Os01g48690.2	GlyGly (K)	-1.01504	1.01504	0.0375447	0.045297	10	protein|ribosomal protein rpS20, putative, expressed;protein|ribosomal protein rpS20, putative, expressed	3	-50.5184	0.494816	A	B
A / B	LOC_Os01g48690.2_K132_M1_1	LOC_Os01g48690.1;LOC_Os01g48690.2	GlyGly (K)	-1.01504	1.01504	0.0375447	0.045297	10	protein|ribosomal protein rpS20, putative, expressed;protein|ribosomal protein rpS20, putative, expressed	3	-50.5184	0.494816	A	B
A / B	LOC_Os07g10250.1_K323_M1_1	LOC_Os07g10250.1	GlyGly (K)	-1.12172	1.12172	0.0385431	0.0460956	12	protein|DEAD-box ATP-dependent RNA helicase 52B, putative, expressed	23	-54.0455	0.459545	A	B
A / B	LOC_Os06g45640.1_K157_M1_1	LOC_Os06g45640.1	GlyGly (K)	-1.51656	1.51656	0.0388894	0.0464118	12	protein|core histone H2A/H2B/H3/H4, putative, expressed	3	-65.0481	0.349519	A	B
A / B	LOC_Os07g43170.2_K23_M1_1	LOC_Os02g53790.1;LOC_Os02g53790.2;LOC_Os07g43170.2;LOC_Os07g43170.3	GlyGly (K)	-1.1707	1.1707	0.0391075	0.0465707	12	protein|adenylate kinase, putative, expressed;protein|adenylate kinase, putative, expressed;protein|adenylate kinase, putative, expressed;protein|adenylate kinase, putative, expressed	5	-55.5793	0.444207	A	B
A / B	LOC_Os07g43170.3_K23_M1_1	LOC_Os02g53790.1;LOC_Os02g53790.2;LOC_Os07g43170.2;LOC_Os07g43170.3	GlyGly (K)	-1.1707	1.1707	0.0391075	0.0465707	12	protein|adenylate kinase, putative, expressed;protein|adenylate kinase, putative, expressed;protein|adenylate kinase, putative, expressed;protein|adenylate kinase, putative, expressed	5	-55.5793	0.444207	A	B
A / B	LOC_Os05g41080.1_K108_M1_1	LOC_Os05g41080.1;LOC_Os05g41080.2	GlyGly (K)	-1.10398	1.10398	0.0401029	0.0474016	12	protein|histone H3, putative, expressed;protein|histone H3, putative, expressed	1	-53.4769	0.465231	A	B
A / B	LOC_Os05g41080.2_K107_M1_1	LOC_Os05g41080.1;LOC_Os05g41080.2	GlyGly (K)	-1.10398	1.10398	0.0401029	0.0474016	12	protein|histone H3, putative, expressed;protein|histone H3, putative, expressed	1	-53.4769	0.465231	A	B
A / B	LOC_Os06g41750.1_K283_M1_1	LOC_Os06g41750.1	GlyGly (K)	1.1669	1.1669	0.0401026	0.0474016	12	protein|tetratricopeptide repeat domain containing protein, expressed	2	124.529	2.24529	A	B
A / B	LOC_Os05g33380.1_K317_M1_1	LOC_Os05g33380.1	GlyGly (K)	2.30201	2.30201	0.0402836	0.0475058	12	protein|fructose-bisphospate aldolase isozyme, putative, expressed	38	393.143	4.93143	A	B
A / B	LOC_Os09g37910.1_K91_M1_1	LOC_Os09g37910.1	GlyGly (K)	1.94573	1.94573	0.041033	0.0480977	8	protein|HMG1/2, putative, expressed	7	285.232	3.85232	A	B
A / B	LOC_Os06g22820.1_K204_M1_1	LOC_Os06g22820.1	GlyGly (K)	-1.76581	1.76581	0.0415738	0.048509	10	protein|cyclin-dependent kinase F-1, putative, expressed	4	-70.5938	0.294062	A	B
A / B	LOC_Os08g42560.1_K608_M1_1	LOC_Os08g42560.1	GlyGly (K)	-1.08439	1.08439	0.0421048	0.0489384	10	protein|tRNA synthetase class II core domain containing protein, expressed	24	-52.8408	0.471592	A	B
A / B	LOC_Os06g49800.1_K721_M1_1	LOC_Os06g49800.1	GlyGly (K)	-1.53036	1.53036	0.0430272	0.0496827	12	protein|ubiquitin interaction motif family protein, expressed	10	-65.3808	0.346192	A	B
A / B	LOC_Os01g52390.1_K36_M1_1	LOC_Os01g52390.1	GlyGly (K)	1.59646	1.59646	0.0432228	0.0498487	12	protein|plasminogen activator inhibitor 1 RNA-binding protein, putative, expressed	13	202.4	3.024	A	B
A / D	LOC_Os05g42190.1_K197_M1_1	LOC_Os05g42190.1	GlyGly (K)	-2.50339	2.50339	1.02244e-12	6.06203e-09	12	protein|NADPH-dependent FMN reductase domain containing protein, expressed	5	-82.3638	0.176362	A	D
A / D	LOC_Os04g43750.1_K94_M1_1	LOC_Os04g43750.1;LOC_Os04g43750.2	GlyGly (K)	1.11437	1.11437	7.03408e-12	1.57695e-08	12	protein|kinase, pfkB family, putative, expressed;protein|kinase, pfkB family, putative, expressed	5	116.5	2.165	A	D
A / D	LOC_Os02g42320.2_K92_M1_1	LOC_Os02g42320.2;LOC_Os02g42320.3	GlyGly (K)	-1.03768	1.03768	3.70712e-11	3.99627e-08	12	protein|peptidase, T1 family, putative, expressed;protein|peptidase, T1 family, putative, expressed	10	-51.2891	0.487109	A	D
A / D	LOC_Os01g59600.1_K173_M1_1	LOC_Os01g59600.1;LOC_Os01g59600.2	GlyGly (K)	2.24408	2.24408	9.50901e-11	7.35377e-08	12	protein|peptidase, T1 family, putative, expressed;protein|peptidase, T1 family, putative, expressed	12	373.735	4.73735	A	D
A / D	LOC_Os01g59600.2_K173_M1_1	LOC_Os01g59600.1;LOC_Os01g59600.2	GlyGly (K)	2.24408	2.24408	9.50901e-11	7.35377e-08	12	protein|peptidase, T1 family, putative, expressed;protein|peptidase, T1 family, putative, expressed	12	373.735	4.73735	A	D
A / D	LOC_Os03g25390.1_K60_M1_1	LOC_Os03g25390.1;LOC_Os03g25390.2;LOC_Os03g25390.3	GlyGly (K)	1.49709	1.49709	9.35498e-11	7.35377e-08	12	protein|novel plant SNARE 11, putative, expressed;protein|novel plant SNARE 11, putative, expressed;protein|novel plant SNARE 11, putative, expressed	3	182.273	2.82273	A	D
A / D	LOC_Os03g25390.2_K60_M1_1	LOC_Os03g25390.1;LOC_Os03g25390.2;LOC_Os03g25390.3	GlyGly (K)	1.49709	1.49709	9.35498e-11	7.35377e-08	12	protein|novel plant SNARE 11, putative, expressed;protein|novel plant SNARE 11, putative, expressed;protein|novel plant SNARE 11, putative, expressed	3	182.273	2.82273	A	D
A / D	LOC_Os08g27840.1_K345_M1_1	LOC_Os08g27840.1	GlyGly (K)	1.61832	1.61832	3.16306e-10	2.00933e-07	12	protein|phosphoenolpyruvate carboxylase, putative, expressed	51	207.018	3.07018	A	D
A / D	LOC_Os02g48790.1_K789_M1_1	LOC_Os02g48790.1;LOC_Os02g48790.2;LOC_Os02g48790.3;LOC_Os02g48790.4;LOC_Os02g48790.5	GlyGly (K)	1.30424	1.30424	4.96244e-10	2.45831e-07	12	protein|AML1, putative, expressed;protein|AML1, putative, expressed;protein|AML1, putative, expressed;protein|AML1, putative, expressed;protein|AML1, putative, expressed	4	146.954	2.46954	A	D
A / D	LOC_Os02g48790.2_K789_M1_1	LOC_Os02g48790.1;LOC_Os02g48790.2;LOC_Os02g48790.3;LOC_Os02g48790.4;LOC_Os02g48790.5	GlyGly (K)	1.30424	1.30424	4.96244e-10	2.45831e-07	12	protein|AML1, putative, expressed;protein|AML1, putative, expressed;protein|AML1, putative, expressed;protein|AML1, putative, expressed;protein|AML1, putative, expressed	4	146.954	2.46954	A	D
A / D	LOC_Os02g48790.5_K789_M1_1	LOC_Os02g48790.1;LOC_Os02g48790.2;LOC_Os02g48790.3;LOC_Os02g48790.4;LOC_Os02g48790.5	GlyGly (K)	1.30424	1.30424	4.96244e-10	2.45831e-07	12	protein|AML1, putative, expressed;protein|AML1, putative, expressed;protein|AML1, putative, expressed;protein|AML1, putative, expressed;protein|AML1, putative, expressed	4	146.954	2.46954	A	D
A / D	LOC_Os01g36950.1_K303_M1_1	LOC_Os01g36950.1;LOC_Os01g36950.2	GlyGly (K)	-1.09488	1.09488	6.52352e-10	2.73011e-07	12	protein|N-rich protein, putative, expressed;protein|N-rich protein, putative, expressed	6	-53.1826	0.468174	A	D
A / D	LOC_Os01g36950.2_K303_M1_1	LOC_Os01g36950.1;LOC_Os01g36950.2	GlyGly (K)	-1.09488	1.09488	6.52352e-10	2.73011e-07	12	protein|N-rich protein, putative, expressed;protein|N-rich protein, putative, expressed	6	-53.1826	0.468174	A	D
A / D	LOC_Os10g34480.1_K333_M1_1	LOC_Os10g34480.1	GlyGly (K)	2.85102	2.85102	6.47338e-10	2.73011e-07	10	protein|cytochrome P450, putative, expressed	4	621.508	7.21508	A	D
A / D	LOC_Os08g38710.1_K588_M1_1	LOC_Os08g38710.1	GlyGly (K)	-3.40217	3.40217	7.5301e-10	2.79037e-07	12	protein|uncharacterized glycosyltransferase, putative, expressed	4	-90.541	0.0945901	A	D
A / D	LOC_Os04g55920.1_K192_M1_1	LOC_Os04g55920.1;LOC_Os04g55920.2	GlyGly (K)	-2.00566	2.00566	7.99189e-10	2.90106e-07	12	protein|zinc-finger protein, putative, expressed;protein|zinc-finger protein, putative, expressed	4	-75.098	0.24902	A	D
A / D	LOC_Os04g55920.2_K191_M1_1	LOC_Os04g55920.1;LOC_Os04g55920.2	GlyGly (K)	-2.00566	2.00566	7.99189e-10	2.90106e-07	12	protein|zinc-finger protein, putative, expressed;protein|zinc-finger protein, putative, expressed	4	-75.098	0.24902	A	D
A / D	LOC_Os05g25210.1_K207_M1_1	LOC_Os05g25210.1	GlyGly (K)	1.36037	1.36037	1.14423e-09	3.91393e-07	12	protein|expressed protein	7	156.752	2.56752	A	D
A / D	LOC_Os08g39300.1_K345_M1_1	LOC_Os08g39300.1;LOC_Os08g39300.4	GlyGly (K)	1.23881	1.23881	1.26694e-09	4.16539e-07	12	protein|aminotransferase, putative, expressed;protein|aminotransferase, putative, expressed	18	136.004	2.36004	A	D
A / D	LOC_Os08g39300.4_K345_M1_1	LOC_Os08g39300.1;LOC_Os08g39300.4	GlyGly (K)	1.23881	1.23881	1.26694e-09	4.16539e-07	12	protein|aminotransferase, putative, expressed;protein|aminotransferase, putative, expressed	18	136.004	2.36004	A	D
A / D	LOC_Os02g44470.1_K126_M1_1	LOC_Os02g44470.1	GlyGly (K)	-1.0722	1.0722	1.3965e-09	4.43562e-07	12	protein|actin-depolymerizing factor, putative, expressed	4	-52.4405	0.475595	A	D
A / D	LOC_Os05g44360.1_K510_M1_1	LOC_Os05g44360.1	GlyGly (K)	-1.21221	1.21221	1.47628e-09	4.56672e-07	12	protein|oligosaccharyl transferase, putative, expressed	4	-56.8392	0.431608	A	D
A / D	LOC_Os04g45070.1_K100_M1_1	LOC_Os04g45070.1	GlyGly (K)	1.85569	1.85569	2.1417e-09	6.07422e-07	12	protein|remorin, putative, expressed	26	261.924	3.61924	A	D
A / D	LOC_Os06g42720.1_K17_M1_1	LOC_Os06g42720.1	GlyGly (K)	-1.00084	1.00084	2.64823e-09	7.07621e-07	12	protein|amino acid transporter, putative, expressed	2	-50.0291	0.499709	A	D
A / D	LOC_Os06g36700.1_K51_M1_1	LOC_Os06g36700.1	GlyGly (K)	-1.07858	1.07858	2.85781e-09	7.42071e-07	12	protein|T-complex protein, putative, expressed	17	-52.6505	0.473495	A	D
A / D	LOC_Os09g38090.1_K519_M1_1	LOC_Os09g38090.1	GlyGly (K)	1.24389	1.24389	3.19991e-09	8.07331e-07	12	protein|expressed protein	46	136.836	2.36836	A	D
A / D	LOC_Os10g39140.1_K110_M1_1	LOC_Os10g39140.1	GlyGly (K)	-1.84581	1.84581	3.33449e-09	8.18077e-07	12	protein|flavonol synthase/flavanone 3-hydroxylase, putative, expressed	8	-72.1801	0.278199	A	D
A / D	LOC_Os09g36080.1_K330_M1_1	LOC_Os09g36080.1	GlyGly (K)	1.79105	1.79105	4.51172e-09	1.00943e-06	12	protein|cytochrome P450, putative, expressed	8	246.067	3.46067	A	D
A / D	LOC_Os04g52000.1_K149_M1_1	LOC_Os04g52000.1	GlyGly (K)	1.42091	1.42091	6.48519e-09	1.33073e-06	10	protein|protein phosphatase 2C, putative, expressed	3	167.755	2.67755	A	D
A / D	LOC_Os08g06110.2_K482_M1_1	LOC_Os08g06110.2;LOC_Os08g06110.3;LOC_Os08g06110.4;LOC_Os08g06110.5	GlyGly (K)	2.17567	2.17567	6.77072e-09	1.33073e-06	12	protein|MYB family transcription factor, putative, expressed;protein|MYB family transcription factor, putative, expressed;protein|MYB family transcription factor, putative, expressed;protein|MYB family transcription factor, putative, expressed	15	351.796	4.51796	A	D
A / D	LOC_Os08g06110.3_K482_M1_1	LOC_Os08g06110.2;LOC_Os08g06110.3;LOC_Os08g06110.4;LOC_Os08g06110.5	GlyGly (K)	2.17567	2.17567	6.77072e-09	1.33073e-06	12	protein|MYB family transcription factor, putative, expressed;protein|MYB family transcription factor, putative, expressed;protein|MYB family transcription factor, putative, expressed;protein|MYB family transcription factor, putative, expressed	15	351.796	4.51796	A	D
A / D	LOC_Os08g06110.4_K482_M1_1	LOC_Os08g06110.2;LOC_Os08g06110.3;LOC_Os08g06110.4;LOC_Os08g06110.5	GlyGly (K)	2.17567	2.17567	6.77072e-09	1.33073e-06	12	protein|MYB family transcription factor, putative, expressed;protein|MYB family transcription factor, putative, expressed;protein|MYB family transcription factor, putative, expressed;protein|MYB family transcription factor, putative, expressed	15	351.796	4.51796	A	D
A / D	LOC_Os08g06110.5_K482_M1_1	LOC_Os08g06110.2;LOC_Os08g06110.3;LOC_Os08g06110.4;LOC_Os08g06110.5	GlyGly (K)	2.17567	2.17567	6.77072e-09	1.33073e-06	12	protein|MYB family transcription factor, putative, expressed;protein|MYB family transcription factor, putative, expressed;protein|MYB family transcription factor, putative, expressed;protein|MYB family transcription factor, putative, expressed	15	351.796	4.51796	A	D
A / D	LOC_Os04g46620.1_K142_M1_1	LOC_Os04g46620.1	GlyGly (K)	-1.27427	1.27427	7.70171e-09	1.48903e-06	10	protein|T-complex protein, putative, expressed	25	-58.6567	0.413433	A	D
A / D	LOC_Os03g59340.1_K444_M1_1	LOC_Os03g59340.1	GlyGly (K)	-1.14373	1.14373	8.211e-09	1.53736e-06	12	protein|CESA2 - cellulose synthase, expressed	3	-54.7413	0.452587	A	D
A / D	LOC_Os08g38710.1_K647_M1_1	LOC_Os08g38710.1	GlyGly (K)	-2.56339	2.56339	8.8535e-09	1.60691e-06	12	protein|uncharacterized glycosyltransferase, putative, expressed	4	-83.0823	0.169177	A	D
A / D	LOC_Os02g55640.1_K8_M1_1	LOC_Os02g55640.1	GlyGly (K)	1.85275	1.85275	1.02759e-08	1.75767e-06	12	protein|proteasome maturation factor UMP1 family protein, expressed	8	261.189	3.61189	A	D
A / D	LOC_Os05g02880.1_K118_M1_1	LOC_Os05g02880.1	GlyGly (K)	1.35346	1.35346	1.03537e-08	1.75767e-06	12	protein|splicing factor, arginine/serine-rich 7, putative, expressed	6	155.524	2.55524	A	D
A / D	LOC_Os09g38090.1_K822_M1_1	LOC_Os09g38090.1	GlyGly (K)	1.70958	1.70958	1.06672e-08	1.78429e-06	12	protein|expressed protein	46	227.066	3.27066	A	D
A / D	LOC_Os09g36300.1_K274_M1_1	LOC_Os09g36300.1;LOC_Os09g36300.2;LOC_Os09g36300.3	GlyGly (K)	2.00841	2.00841	1.4216e-08	2.12487e-06	12	protein|OsLonP4 - Putative Lon protease homologue, expressed;protein|OsLonP4 - Putative Lon protease homologue, expressed;protein|OsLonP4 - Putative Lon protease homologue, expressed	12	302.339	4.02339	A	D
A / D	LOC_Os04g57640.1_K509_M1_1	LOC_Os04g57640.1;LOC_Os04g57640.2	GlyGly (K)	-1.11348	1.11348	1.56206e-08	2.29623e-06	12	protein|RCD1, putative, expressed;protein|RCD1, putative, expressed	2	-53.7823	0.462177	A	D
A / D	LOC_Os04g57640.2_K509_M1_1	LOC_Os04g57640.1;LOC_Os04g57640.2	GlyGly (K)	-1.11348	1.11348	1.56206e-08	2.29623e-06	12	protein|RCD1, putative, expressed;protein|RCD1, putative, expressed	2	-53.7823	0.462177	A	D
A / D	LOC_Os08g03640.1_K67_M1_1	LOC_Os08g03640.1	GlyGly (K)	1.097	1.097	1.67111e-08	2.4364e-06	12	protein|60S acidic ribosomal protein P0, putative, expressed	20	113.91	2.1391	A	D
A / D	LOC_Os10g28230.1_K138_M2_1	LOC_Os10g28230.1	GlyGly (K)	1.26275	1.26275	1.99441e-08	2.81544e-06	12	protein|Core histone H2A/H2B/H3/H4 domain containing protein, putative, expressed	8	139.952	2.39952	A	D
A / D	LOC_Os10g28230.1_K135_M2_1	LOC_Os10g28230.1	GlyGly (K)	1.26275	1.26275	1.99441e-08	2.81544e-06	12	protein|Core histone H2A/H2B/H3/H4 domain containing protein, putative, expressed	8	139.952	2.39952	A	D
A / D	LOC_Os02g10200.1_K160_M1_1	LOC_Os02g10200.1;LOC_Os02g10200.2	GlyGly (K)	-2.76781	2.76781	2.23665e-08	2.99122e-06	12	protein|zinc finger A20 and AN1 domain-containing stress-associated protein, putative, expressed;protein|zinc finger A20 and AN1 domain-containing stress-associated protein, putative, expressed	2	-85.3173	0.146827	A	D
A / D	LOC_Os02g10200.2_K160_M1_1	LOC_Os02g10200.1;LOC_Os02g10200.2	GlyGly (K)	-2.76781	2.76781	2.23665e-08	2.99122e-06	12	protein|zinc finger A20 and AN1 domain-containing stress-associated protein, putative, expressed;protein|zinc finger A20 and AN1 domain-containing stress-associated protein, putative, expressed	2	-85.3173	0.146827	A	D
A / D	LOC_Os09g09480.1_K66_M1_1	LOC_Os09g09480.1;LOC_Os09g09480.2;LOC_Os09g09480.3	GlyGly (K)	-1.43171	1.43171	2.30437e-08	3.01381e-06	12	protein|SNF7 domain containing protein, putative, expressed;protein|SNF7 domain containing protein, putative, expressed;protein|SNF7 domain containing protein, putative, expressed	4	-62.9309	0.370691	A	D
A / D	LOC_Os09g09480.2_K66_M1_1	LOC_Os09g09480.1;LOC_Os09g09480.2;LOC_Os09g09480.3	GlyGly (K)	-1.43171	1.43171	2.30437e-08	3.01381e-06	12	protein|SNF7 domain containing protein, putative, expressed;protein|SNF7 domain containing protein, putative, expressed;protein|SNF7 domain containing protein, putative, expressed	4	-62.9309	0.370691	A	D
A / D	LOC_Os09g09480.3_K66_M1_1	LOC_Os09g09480.1;LOC_Os09g09480.2;LOC_Os09g09480.3	GlyGly (K)	-1.43171	1.43171	2.30437e-08	3.01381e-06	12	protein|SNF7 domain containing protein, putative, expressed;protein|SNF7 domain containing protein, putative, expressed;protein|SNF7 domain containing protein, putative, expressed	4	-62.9309	0.370691	A	D
A / D	LOC_Os01g18670.1_K374_M1_1	LOC_Os01g18670.1	GlyGly (K)	2.04441	2.04441	2.6728e-08	3.23409e-06	12	protein|MDR-like ABC transporter, putative, expressed	5	312.505	4.12505	A	D
A / D	LOC_Os11g39990.1_K366_M1_1	LOC_Os11g39990.1	GlyGly (K)	1.45979	1.45979	2.73294e-08	3.27346e-06	12	protein|patatin, putative, expressed	4	175.069	2.75069	A	D
A / D	LOC_Os04g58710.1_K177_M1_1	LOC_Os04g58710.1	GlyGly (K)	1.83253	1.83253	2.87917e-08	3.38031e-06	12	protein|AMP-binding domain containing protein, expressed	26	256.161	3.56161	A	D
A / D	LOC_Os04g52260.1_K7_M1_1	LOC_Os04g52260.1	GlyGly (K)	1.66579	1.66579	2.89429e-08	3.3869e-06	12	protein|LTPL124 - Protease inhibitor/seed storage/LTP family protein precursor, expressed	3	217.287	3.17287	A	D
A / D	LOC_Os03g42820.1_K452_M1_1	LOC_Os03g42820.1;LOC_Os03g42820.2;LOC_Os03g42820.3;LOC_Os03g42820.4	GlyGly (K)	-1.0356	1.0356	3.40156e-08	3.8909e-06	12	protein|LIM domain-containing protein, putative, expressed;protein|LIM domain-containing protein, putative, expressed;protein|LIM domain-containing protein, putative, expressed;protein|LIM domain-containing protein, putative, expressed	7	-51.2188	0.487812	A	D
A / D	LOC_Os03g42820.2_K452_M1_1	LOC_Os03g42820.1;LOC_Os03g42820.2;LOC_Os03g42820.3;LOC_Os03g42820.4	GlyGly (K)	-1.0356	1.0356	3.40156e-08	3.8909e-06	12	protein|LIM domain-containing protein, putative, expressed;protein|LIM domain-containing protein, putative, expressed;protein|LIM domain-containing protein, putative, expressed;protein|LIM domain-containing protein, putative, expressed	7	-51.2188	0.487812	A	D
A / D	LOC_Os03g42820.3_K434_M1_1	LOC_Os03g42820.1;LOC_Os03g42820.2;LOC_Os03g42820.3;LOC_Os03g42820.4	GlyGly (K)	-1.0356	1.0356	3.40156e-08	3.8909e-06	12	protein|LIM domain-containing protein, putative, expressed;protein|LIM domain-containing protein, putative, expressed;protein|LIM domain-containing protein, putative, expressed;protein|LIM domain-containing protein, putative, expressed	7	-51.2188	0.487812	A	D
A / D	LOC_Os03g42820.4_K434_M1_1	LOC_Os03g42820.1;LOC_Os03g42820.2;LOC_Os03g42820.3;LOC_Os03g42820.4	GlyGly (K)	-1.0356	1.0356	3.40156e-08	3.8909e-06	12	protein|LIM domain-containing protein, putative, expressed;protein|LIM domain-containing protein, putative, expressed;protein|LIM domain-containing protein, putative, expressed;protein|LIM domain-containing protein, putative, expressed	7	-51.2188	0.487812	A	D
A / D	LOC_Os03g15900.2_K763_M1_1	LOC_Os03g15900.2	GlyGly (K)	-2.48884	2.48884	3.45107e-08	3.9091e-06	12	protein|SH3 domain containing protein, expressed	16	-82.185	0.17815	A	D
A / D	LOC_Os02g41630.2_K332_M1_1	LOC_Os02g41630.2	GlyGly (K)	-1.99367	1.99367	4.13554e-08	4.30963e-06	12	protein|phenylalanine ammonia-lyase, putative, expressed	39	-74.89	0.2511	A	D
A / D	LOC_Os01g62290.1_K566_M1_1	LOC_Os01g62290.1	GlyGly (K)	-1.8924	1.8924	4.20099e-08	4.34436e-06	12	protein|DnaK family protein, putative, expressed	9	-73.0641	0.269359	A	D
A / D	LOC_Os02g42860.1_K268_M1_1	LOC_Os02g42860.1	GlyGly (K)	-7.22366	7.22366	4.85348e-08	4.74821e-06	12	protein|DEAD-box ATP-dependent RNA helicase, putative, expressed	14	-99.3309	0.00669054	A	D
A / D	LOC_Os01g50310.1_K208_M1_1	LOC_Os01g50310.1	GlyGly (K)	-1.90319	1.90319	5.33775e-08	5.15992e-06	12	protein|VIP1 protein, putative, expressed	5	-73.2648	0.267352	A	D
A / D	LOC_Os02g57120.1_K471_M1_1	LOC_Os02g57120.1	GlyGly (K)	-1.42718	1.42718	6.1013e-08	5.56532e-06	12	protein|HEAT repeat family protein, putative, expressed	19	-62.8144	0.371856	A	D
A / D	LOC_Os06g07140.1_K54_M1_1	LOC_Os06g07140.1;LOC_Os06g07878.1;LOC_Os06g07978.1	GlyGly (K)	-1.69286	1.69286	6.19611e-08	5.59443e-06	12	protein|peptidase, T1 family, putative, expressed;protein|peptidase, T1 family, putative, expressed;protein|peptidase, T1 family, putative, expressed	9	-69.0687	0.309313	A	D
A / D	LOC_Os06g07878.1_K54_M1_1	LOC_Os06g07140.1;LOC_Os06g07878.1;LOC_Os06g07978.1	GlyGly (K)	-1.69286	1.69286	6.19611e-08	5.59443e-06	12	protein|peptidase, T1 family, putative, expressed;protein|peptidase, T1 family, putative, expressed;protein|peptidase, T1 family, putative, expressed	9	-69.0687	0.309313	A	D
A / D	LOC_Os06g07978.1_K54_M1_1	LOC_Os06g07140.1;LOC_Os06g07878.1;LOC_Os06g07978.1	GlyGly (K)	-1.69286	1.69286	6.19611e-08	5.59443e-06	12	protein|peptidase, T1 family, putative, expressed;protein|peptidase, T1 family, putative, expressed;protein|peptidase, T1 family, putative, expressed	9	-69.0687	0.309313	A	D
A / D	LOC_Os01g51360.1_K279_M1_1	LOC_Os01g51360.1;LOC_Os01g51360.2	GlyGly (K)	-1.89637	1.89637	6.36614e-08	5.67732e-06	12	protein|lipase, putative, expressed;protein|lipase, putative, expressed	13	-73.1382	0.268618	A	D
A / D	LOC_Os01g54620.1_K182_M1_1	LOC_Os01g54620.1	GlyGly (K)	-1.0547	1.0547	6.43648e-08	5.72429e-06	12	protein|CESA4 - cellulose synthase, expressed	5	-51.8601	0.481399	A	D
A / D	LOC_Os11g07470.1_K1083_M1_1	LOC_Os11g07470.1	GlyGly (K)	-1.2463	1.2463	6.95289e-08	6.03273e-06	12	protein|expressed protein	21	-57.8473	0.421527	A	D
A / D	LOC_Os04g32650.1_K131_M1_1	LOC_Os04g32650.1	GlyGly (K)	-2.14802	2.14802	7.11462e-08	6.12822e-06	12	protein|tRNA synthetase class II core domain containing protein, expressed	37	-77.4378	0.225622	A	D
A / D	LOC_Os01g10820.1_K66_M1_1	LOC_Os01g10820.1	GlyGly (K)	1.76526	1.76526	7.28287e-08	6.25799e-06	12	protein|ribosomal protein L5, putative, expressed	12	239.936	3.39936	A	D
A / D	LOC_Os03g03910.1_K419_M1_1	LOC_Os03g03910.1	GlyGly (K)	1.65484	1.65484	7.44248e-08	6.31237e-06	12	protein|catalase domain containing protein, expressed	21	214.889	3.14889	A	D
A / D	LOC_Os06g40650.1_K379_M1_1	LOC_Os06g40650.1;LOC_Os06g40650.2;LOC_Os06g40650.3;LOC_Os06g40650.4	GlyGly (K)	2.23956	2.23956	7.51369e-08	6.31237e-06	12	protein|copine-1, putative, expressed;protein|copine-1, putative, expressed;protein|copine-1, putative, expressed;protein|copine-1, putative, expressed	3	372.255	4.72255	A	D
A / D	LOC_Os06g40650.2_K379_M1_1	LOC_Os06g40650.1;LOC_Os06g40650.2;LOC_Os06g40650.3;LOC_Os06g40650.4	GlyGly (K)	2.23956	2.23956	7.51369e-08	6.31237e-06	12	protein|copine-1, putative, expressed;protein|copine-1, putative, expressed;protein|copine-1, putative, expressed;protein|copine-1, putative, expressed	3	372.255	4.72255	A	D
A / D	LOC_Os01g45274.1_K84_M1_1	LOC_Os01g45274.1;LOC_Os01g45274.2;LOC_Os01g45274.3;LOC_Os01g45274.4	GlyGly (K)	-1.02073	1.02073	7.91875e-08	6.47943e-06	12	protein|carbonic anhydrase, chloroplast precursor, putative, expressed;protein|carbonic anhydrase, chloroplast precursor, putative, expressed;protein|carbonic anhydrase, chloroplast precursor, putative, expressed;protein|carbonic anhydrase, chloroplast precursor, putative, expressed	22	-50.7133	0.492867	A	D
A / D	LOC_Os12g12580.1_K338_M1_1	LOC_Os12g12580.1	GlyGly (K)	-1.3441	1.3441	7.94128e-08	6.47943e-06	10	protein|NADP-dependent oxidoreductase, putative, expressed	5	-60.6102	0.393898	A	D
A / D	LOC_Os04g39540.1_K201_M1_1	LOC_Os04g39540.1	GlyGly (K)	1.29526	1.29526	8.06173e-08	6.56265e-06	12	protein|expressed protein	4	145.421	2.45421	A	D
A / D	LOC_Os12g23180.1_K263_M1_1	LOC_Os12g23180.1	GlyGly (K)	-2.34947	2.34947	8.68395e-08	6.81949e-06	12	protein|3-beta hydroxysteroid dehydrogenase/isomerase family protein, putative, expressed	20	-80.3781	0.196219	A	D
A / D	LOC_Os01g40860.1_K37_M1_1	LOC_Os01g40860.1	GlyGly (K)	1.18005	1.18005	8.95861e-08	6.89303e-06	12	protein|aldehyde dehydrogenase, putative, expressed	23	126.584	2.26584	A	D
A / D	LOC_Os01g72690.1_K237_M1_1	LOC_Os01g72690.1;LOC_Os01g72690.2	GlyGly (K)	1.88339	1.88339	9.17279e-08	6.98742e-06	12	protein|NAD kinase, putative, expressed;protein|NAD kinase, putative, expressed	3	268.941	3.68941	A	D
A / D	LOC_Os08g06550.1_K56_M1_1	LOC_Os08g06550.1	GlyGly (K)	2.27223	2.27223	9.59912e-08	7.14528e-06	10	protein|acyl CoA binding protein, putative, expressed	14	383.071	4.83071	A	D
A / D	LOC_Os01g10150.1_K238_M1_1	LOC_Os01g10150.1	GlyGly (K)	2.25851	2.25851	1.01713e-07	7.52253e-06	10	protein|CK1_CaseinKinase_1a.1 - CK1 includes the casein kinase 1 kinases, expressed	8	378.498	4.78498	A	D
A / D	LOC_Os02g48360.1_K71_M1_1	LOC_Os02g48360.1	GlyGly (K)	1.32799	1.32799	1.1599e-07	8.28214e-06	12	protein|pyrophosphate--fructose 6-phosphate 1-phosphotransferase subunit alpha, putative, expressed	12	151.053	2.51053	A	D
A / D	LOC_Os01g56190.1_K958_M1_1	LOC_Os01g56190.1	GlyGly (K)	1.09164	1.09164	1.23255e-07	8.63125e-06	12	protein|HVT1, putative, expressed	3	113.116	2.13116	A	D
A / D	LOC_Os06g40640.2_K103_M1_1	LOC_Os06g40640.2;LOC_Os06g40640.3	GlyGly (K)	2.02332	2.02332	1.40276e-07	9.35694e-06	12	protein|fructose-bisphospate aldolase isozyme, putative, expressed;protein|fructose-bisphospate aldolase isozyme, putative, expressed	27	306.518	4.06518	A	D
A / D	LOC_Os06g40640.3_K103_M1_1	LOC_Os06g40640.2;LOC_Os06g40640.3	GlyGly (K)	2.02332	2.02332	1.40276e-07	9.35694e-06	12	protein|fructose-bisphospate aldolase isozyme, putative, expressed;protein|fructose-bisphospate aldolase isozyme, putative, expressed	27	306.518	4.06518	A	D
A / D	LOC_Os03g58480.1_K168_M1_1	LOC_Os03g58480.1;LOC_Os03g58480.2	GlyGly (K)	-1.37979	1.37979	1.48947e-07	9.75789e-06	12	protein|seed specific protein Bn15D14A, putative, expressed;protein|seed specific protein Bn15D14A, putative, expressed	4	-61.5725	0.384275	A	D
A / D	LOC_Os03g58480.2_K148_M1_1	LOC_Os03g58480.1;LOC_Os03g58480.2	GlyGly (K)	-1.37979	1.37979	1.48947e-07	9.75789e-06	12	protein|seed specific protein Bn15D14A, putative, expressed;protein|seed specific protein Bn15D14A, putative, expressed	4	-61.5725	0.384275	A	D
A / D	LOC_Os03g52880.1_K462_M1_1	LOC_Os03g52880.1	GlyGly (K)	1.7545	1.7545	1.59204e-07	1.01497e-05	10	protein|BTBN9 - Bric-a-Brac, Tramtrack, Broad Complex BTB domain with non-phototropic hypocotyl 3 NPH3 and coiled-coil domains, expressed	2	237.409	3.37409	A	D
A / D	LOC_Os04g38600.1_K246_M1_1	LOC_Os04g38600.1;LOC_Os04g38600.2;LOC_Os04g38600.3	GlyGly (K)	2.28903	2.28903	1.65285e-07	1.03328e-05	10	protein|glyceraldehyde-3-phosphate dehydrogenase, putative, expressed;protein|glyceraldehyde-3-phosphate dehydrogenase, putative, expressed;protein|glyceraldehyde-3-phosphate dehydrogenase, putative, expressed	17	388.728	4.88728	A	D
A / D	LOC_Os04g38600.3_K239_M1_1	LOC_Os04g38600.1;LOC_Os04g38600.2;LOC_Os04g38600.3	GlyGly (K)	2.28903	2.28903	1.65285e-07	1.03328e-05	10	protein|glyceraldehyde-3-phosphate dehydrogenase, putative, expressed;protein|glyceraldehyde-3-phosphate dehydrogenase, putative, expressed;protein|glyceraldehyde-3-phosphate dehydrogenase, putative, expressed	17	388.728	4.88728	A	D
A / D	LOC_Os05g44922.1_K532_M1_1	LOC_Os05g44922.1	GlyGly (K)	-1.58163	1.58163	1.63793e-07	1.03328e-05	12	protein|6-phosphofructokinase, putative, expressed	9	-66.5896	0.334104	A	D
A / D	LOC_Os05g37700.1_K402_M1_1	LOC_Os05g37700.1	GlyGly (K)	1.64853	1.64853	1.70989e-07	1.05562e-05	12	protein|periplasmic beta-glucosidase precursor, putative, expressed	6	213.515	3.13515	A	D
A / D	LOC_Os04g06770.1_K465_M1_1	LOC_Os04g06770.1;LOC_Os04g06770.2	GlyGly (K)	1.96152	1.96152	1.86264e-07	1.1062e-05	10	protein|argonaute, putative, expressed;protein|argonaute, putative, expressed	19	289.473	3.89473	A	D
A / D	LOC_Os04g06770.2_K465_M1_1	LOC_Os04g06770.1;LOC_Os04g06770.2	GlyGly (K)	1.96152	1.96152	1.86264e-07	1.1062e-05	10	protein|argonaute, putative, expressed;protein|argonaute, putative, expressed	19	289.473	3.89473	A	D
A / D	LOC_Os09g33810.1_K315_M1_1	LOC_Os09g33810.1;LOC_Os09g33810.2;LOC_Os09g33810.5	GlyGly (K)	1.17797	1.17797	1.86901e-07	1.10629e-05	12	protein|ankyrin repeat domain containing protein, putative, expressed;protein|ankyrin repeat domain containing protein, putative, expressed;protein|ankyrin repeat domain containing protein, putative, expressed	11	126.259	2.26259	A	D
A / D	LOC_Os09g33810.2_K292_M1_1	LOC_Os09g33810.1;LOC_Os09g33810.2;LOC_Os09g33810.5	GlyGly (K)	1.17797	1.17797	1.86901e-07	1.10629e-05	12	protein|ankyrin repeat domain containing protein, putative, expressed;protein|ankyrin repeat domain containing protein, putative, expressed;protein|ankyrin repeat domain containing protein, putative, expressed	11	126.259	2.26259	A	D
A / D	LOC_Os10g01100.1_K554_M1_1	LOC_Os10g01100.1	GlyGly (K)	-1.43878	1.43878	2.04118e-07	1.1807e-05	12	protein|receptor-like protein kinase, putative, expressed	3	-63.1121	0.368879	A	D
A / D	LOC_Os08g06140.1_K684_M1_1	LOC_Os08g06140.1;LOC_Os08g06140.2	GlyGly (K)	1.14477	1.14477	2.08229e-07	1.19395e-05	12	protein|no apical meristem protein, putative, expressed;protein|no apical meristem protein, putative, expressed	2	121.11	2.2111	A	D
A / D	LOC_Os08g06140.2_K683_M1_1	LOC_Os08g06140.1;LOC_Os08g06140.2	GlyGly (K)	1.14477	1.14477	2.08229e-07	1.19395e-05	12	protein|no apical meristem protein, putative, expressed;protein|no apical meristem protein, putative, expressed	2	121.11	2.2111	A	D
A / D	LOC_Os08g01380.1_K35_M1_1	LOC_Os08g01380.1	GlyGly (K)	1.04991	1.04991	2.17098e-07	1.21598e-05	12	protein|2Fe-2S iron-sulfur cluster binding domain containing protein, expressed	4	107.04	2.0704	A	D
A / D	LOC_Os11g37890.1_K180_M1_1	LOC_Os11g37890.1	GlyGly (K)	-1.18104	1.18104	2.27859e-07	1.23293e-05	12	protein|NAD dependent epimerase/dehydratase family protein, putative, expressed	21	-55.8965	0.441035	A	D
A / D	LOC_Os12g24080.1_K619_M1_1	LOC_Os12g24080.1	GlyGly (K)	1.66788	1.66788	2.36537e-07	1.26645e-05	10	protein|HECT-domain domain containing protein, expressed	18	217.747	3.17747	A	D
A / D	LOC_Os08g41010.1_K188_M1_1	LOC_Os08g41010.1;LOC_Os08g41010.2;LOC_Os08g41010.3;LOC_Os08g41010.4;LOC_Os08g41010.5;LOC_Os08g41010.6;LOC_Os08g41010.7	GlyGly (K)	-1.31843	1.31843	2.46605e-07	1.29297e-05	10	protein|zinc finger family protein, putative, expressed;protein|zinc finger family protein, putative, expressed;protein|zinc finger family protein, putative, expressed;protein|zinc finger family protein, putative, expressed;protein|zinc finger family protein, putative, expressed;protein|zinc finger family protein, putative, expressed;protein|zinc finger family protein, putative, expressed	4	-59.9029	0.400971	A	D
A / D	LOC_Os08g41010.2_K188_M1_1	LOC_Os08g41010.1;LOC_Os08g41010.2;LOC_Os08g41010.3;LOC_Os08g41010.4;LOC_Os08g41010.5;LOC_Os08g41010.6;LOC_Os08g41010.7	GlyGly (K)	-1.31843	1.31843	2.46605e-07	1.29297e-05	10	protein|zinc finger family protein, putative, expressed;protein|zinc finger family protein, putative, expressed;protein|zinc finger family protein, putative, expressed;protein|zinc finger family protein, putative, expressed;protein|zinc finger family protein, putative, expressed;protein|zinc finger family protein, putative, expressed;protein|zinc finger family protein, putative, expressed	4	-59.9029	0.400971	A	D
A / D	LOC_Os08g41010.3_K187_M1_1	LOC_Os08g41010.1;LOC_Os08g41010.2;LOC_Os08g41010.3;LOC_Os08g41010.4;LOC_Os08g41010.5;LOC_Os08g41010.6;LOC_Os08g41010.7	GlyGly (K)	-1.31843	1.31843	2.46605e-07	1.29297e-05	10	protein|zinc finger family protein, putative, expressed;protein|zinc finger family protein, putative, expressed;protein|zinc finger family protein, putative, expressed;protein|zinc finger family protein, putative, expressed;protein|zinc finger family protein, putative, expressed;protein|zinc finger family protein, putative, expressed;protein|zinc finger family protein, putative, expressed	4	-59.9029	0.400971	A	D
A / D	LOC_Os08g41010.4_K187_M1_1	LOC_Os08g41010.1;LOC_Os08g41010.2;LOC_Os08g41010.3;LOC_Os08g41010.4;LOC_Os08g41010.5;LOC_Os08g41010.6;LOC_Os08g41010.7	GlyGly (K)	-1.31843	1.31843	2.46605e-07	1.29297e-05	10	protein|zinc finger family protein, putative, expressed;protein|zinc finger family protein, putative, expressed;protein|zinc finger family protein, putative, expressed;protein|zinc finger family protein, putative, expressed;protein|zinc finger family protein, putative, expressed;protein|zinc finger family protein, putative, expressed;protein|zinc finger family protein, putative, expressed	4	-59.9029	0.400971	A	D
A / D	LOC_Os08g41010.5_K188_M1_1	LOC_Os08g41010.1;LOC_Os08g41010.2;LOC_Os08g41010.3;LOC_Os08g41010.4;LOC_Os08g41010.5;LOC_Os08g41010.6;LOC_Os08g41010.7	GlyGly (K)	-1.31843	1.31843	2.46605e-07	1.29297e-05	10	protein|zinc finger family protein, putative, expressed;protein|zinc finger family protein, putative, expressed;protein|zinc finger family protein, putative, expressed;protein|zinc finger family protein, putative, expressed;protein|zinc finger family protein, putative, expressed;protein|zinc finger family protein, putative, expressed;protein|zinc finger family protein, putative, expressed	4	-59.9029	0.400971	A	D
A / D	LOC_Os08g41010.6_K187_M1_1	LOC_Os08g41010.1;LOC_Os08g41010.2;LOC_Os08g41010.3;LOC_Os08g41010.4;LOC_Os08g41010.5;LOC_Os08g41010.6;LOC_Os08g41010.7	GlyGly (K)	-1.31843	1.31843	2.46605e-07	1.29297e-05	10	protein|zinc finger family protein, putative, expressed;protein|zinc finger family protein, putative, expressed;protein|zinc finger family protein, putative, expressed;protein|zinc finger family protein, putative, expressed;protein|zinc finger family protein, putative, expressed;protein|zinc finger family protein, putative, expressed;protein|zinc finger family protein, putative, expressed	4	-59.9029	0.400971	A	D
A / D	LOC_Os08g41010.7_K184_M1_1	LOC_Os08g41010.1;LOC_Os08g41010.2;LOC_Os08g41010.3;LOC_Os08g41010.4;LOC_Os08g41010.5;LOC_Os08g41010.6;LOC_Os08g41010.7	GlyGly (K)	-1.31843	1.31843	2.46605e-07	1.29297e-05	10	protein|zinc finger family protein, putative, expressed;protein|zinc finger family protein, putative, expressed;protein|zinc finger family protein, putative, expressed;protein|zinc finger family protein, putative, expressed;protein|zinc finger family protein, putative, expressed;protein|zinc finger family protein, putative, expressed;protein|zinc finger family protein, putative, expressed	4	-59.9029	0.400971	A	D
A / D	LOC_Os02g37862.1_K41_M1_1	LOC_Os02g37862.1	GlyGly (K)	-1.17087	1.17087	2.65828e-07	1.37051e-05	12	protein|60S ribosomal protein L6, putative, expressed	12	-55.5846	0.444154	A	D
A / D	LOC_Os03g42220.1_K6_M1_1	LOC_Os03g42220.1	GlyGly (K)	-1.2219	1.2219	2.80272e-07	1.41856e-05	12	protein|T-complex protein, putative, expressed	20	-57.1283	0.428717	A	D
A / D	LOC_Os10g34540.1_K189_M1_1	LOC_Os10g34540.1	GlyGly (K)	-1.71912	1.71912	2.87339e-07	1.45196e-05	10	protein|tetratricopeptide repeat protein 1, putative, expressed	3	-69.6266	0.303734	A	D
A / D	LOC_Os04g52020.1_K443_M1_1	LOC_Os04g52020.1	GlyGly (K)	-1.69729	1.69729	3.08187e-07	1.50804e-05	12	protein|PHD-finger domain containing protein, putative, expressed	6	-69.1634	0.308366	A	D
A / D	LOC_Os12g25690.1_K307_M1_1	LOC_Os12g25690.1	GlyGly (K)	2.96203	2.96203	3.08803e-07	1.50898e-05	12	protein|UDP-glucose 6-dehydrogenase, putative, expressed	33	679.22	7.7922	A	D
A / D	LOC_Os01g13540.1_K282_M1_1	LOC_Os01g13540.1	GlyGly (K)	1.22728	1.22728	3.21623e-07	1.55666e-05	12	protein|NIN, putative, expressed	2	134.125	2.34125	A	D
A / D	LOC_Os10g30750.1_K276_M1_1	LOC_Os10g30750.1	GlyGly (K)	2.2633	2.2633	3.37934e-07	1.61364e-05	12	protein|appr-1-p processing enzyme family protein, putative, expressed	12	380.088	4.80088	A	D
A / D	LOC_Os09g05030.1_K471_M1_1	LOC_Os09g05030.1;LOC_Os09g05030.2	GlyGly (K)	1.80236	1.80236	3.48676e-07	1.64304e-05	12	protein|armadillo/beta-catenin-like repeat family protein, expressed;protein|armadillo/beta-catenin-like repeat family protein, expressed	1	248.791	3.48791	A	D
A / D	LOC_Os09g05030.2_K471_M1_1	LOC_Os09g05030.1;LOC_Os09g05030.2	GlyGly (K)	1.80236	1.80236	3.48676e-07	1.64304e-05	12	protein|armadillo/beta-catenin-like repeat family protein, expressed;protein|armadillo/beta-catenin-like repeat family protein, expressed	1	248.791	3.48791	A	D
A / D	LOC_Os03g21830.1_K159_M1_1	LOC_Os03g21830.1	GlyGly (K)	1.85403	1.85403	3.60024e-07	1.66982e-05	10	protein|appr-1-p processing enzyme family protein, putative, expressed	1	261.508	3.61508	A	D
A / D	LOC_Os03g63910.1_K780_M1_1	LOC_Os03g63910.1	GlyGly (K)	1.47905	1.47905	3.70059e-07	1.7119e-05	12	protein|PPR repeat domain containing protein, putative, expressed	7	178.766	2.78766	A	D
A / D	LOC_Os03g28330.1_K743_M1_1	LOC_Os03g28330.1;LOC_Os03g28330.2;LOC_Os03g28330.3;LOC_Os03g28330.4	GlyGly (K)	-1.85426	1.85426	3.85864e-07	1.75572e-05	12	protein|sucrose synthase, putative, expressed;protein|sucrose synthase, putative, expressed;protein|sucrose synthase, putative, expressed;protein|sucrose synthase, putative, expressed	61	-72.3426	0.276574	A	D
A / D	LOC_Os03g28330.2_K743_M1_1	LOC_Os03g28330.1;LOC_Os03g28330.2;LOC_Os03g28330.3;LOC_Os03g28330.4	GlyGly (K)	-1.85426	1.85426	3.85864e-07	1.75572e-05	12	protein|sucrose synthase, putative, expressed;protein|sucrose synthase, putative, expressed;protein|sucrose synthase, putative, expressed;protein|sucrose synthase, putative, expressed	61	-72.3426	0.276574	A	D
A / D	LOC_Os03g28330.3_K743_M1_1	LOC_Os03g28330.1;LOC_Os03g28330.2;LOC_Os03g28330.3;LOC_Os03g28330.4	GlyGly (K)	-1.85426	1.85426	3.85864e-07	1.75572e-05	12	protein|sucrose synthase, putative, expressed;protein|sucrose synthase, putative, expressed;protein|sucrose synthase, putative, expressed;protein|sucrose synthase, putative, expressed	61	-72.3426	0.276574	A	D
A / D	LOC_Os03g28330.4_K743_M1_1	LOC_Os03g28330.1;LOC_Os03g28330.2;LOC_Os03g28330.3;LOC_Os03g28330.4	GlyGly (K)	-1.85426	1.85426	3.85864e-07	1.75572e-05	12	protein|sucrose synthase, putative, expressed;protein|sucrose synthase, putative, expressed;protein|sucrose synthase, putative, expressed;protein|sucrose synthase, putative, expressed	61	-72.3426	0.276574	A	D
A / D	LOC_Os02g01960.1_K540_M1_1	LOC_Os02g01960.1	GlyGly (K)	1.19755	1.19755	3.8818e-07	1.75912e-05	12	protein|tetratricopeptide repeat domain containing protein, expressed	16	129.35	2.2935	A	D
A / D	LOC_Os12g38000.1_K156_M1_1	LOC_Os12g38000.1	GlyGly (K)	-1.37098	1.37098	4.14144e-07	1.83356e-05	12	protein|60S ribosomal protein L8, putative, expressed	16	-61.3372	0.386628	A	D
A / D	LOC_Os04g32950.1_K523_M1_1	LOC_Os04g32950.1;LOC_Os04g32950.2	GlyGly (K)	-2.20628	2.20628	4.48171e-07	1.95383e-05	10	protein|calreticulin precursor protein, putative, expressed;protein|calreticulin precursor protein, putative, expressed	15	-78.3307	0.216693	A	D
A / D	LOC_Os04g32950.2_K484_M1_1	LOC_Os04g32950.1;LOC_Os04g32950.2	GlyGly (K)	-2.20628	2.20628	4.48171e-07	1.95383e-05	10	protein|calreticulin precursor protein, putative, expressed;protein|calreticulin precursor protein, putative, expressed	15	-78.3307	0.216693	A	D
A / D	LOC_Os03g10080.1_K96_M1_1	LOC_Os03g10080.1;LOC_Os03g10080.3;LOC_Os03g10080.4;LOC_Os03g10080.5	GlyGly (K)	1.50131	1.50131	4.57112e-07	1.97586e-05	12	protein|expressed protein;protein|expressed protein;protein|expressed protein;protein|expressed protein	5	183.099	2.83099	A	D
A / D	LOC_Os03g10080.3_K61_M1_1	LOC_Os03g10080.1;LOC_Os03g10080.3;LOC_Os03g10080.4;LOC_Os03g10080.5	GlyGly (K)	1.50131	1.50131	4.57112e-07	1.97586e-05	12	protein|expressed protein;protein|expressed protein;protein|expressed protein;protein|expressed protein	5	183.099	2.83099	A	D
A / D	LOC_Os03g10080.4_K58_M1_1	LOC_Os03g10080.1;LOC_Os03g10080.3;LOC_Os03g10080.4;LOC_Os03g10080.5	GlyGly (K)	1.50131	1.50131	4.57112e-07	1.97586e-05	12	protein|expressed protein;protein|expressed protein;protein|expressed protein;protein|expressed protein	5	183.099	2.83099	A	D
A / D	LOC_Os03g10080.5_K58_M1_1	LOC_Os03g10080.1;LOC_Os03g10080.3;LOC_Os03g10080.4;LOC_Os03g10080.5	GlyGly (K)	1.50131	1.50131	4.57112e-07	1.97586e-05	12	protein|expressed protein;protein|expressed protein;protein|expressed protein;protein|expressed protein	5	183.099	2.83099	A	D
A / D	LOC_Os09g23550.1_K106_M1_1	LOC_Os09g23550.1	GlyGly (K)	-1.74377	1.74377	4.57048e-07	1.97586e-05	12	protein|dehydrogenase, putative, expressed	13	-70.1411	0.298589	A	D
A / D	LOC_Os12g16220.2_K106_M1_1	LOC_Os12g16220.2	GlyGly (K)	-1.78407	1.78407	4.55514e-07	1.97586e-05	12	protein|nmrA-like family domain containing protein, expressed	10	-70.9637	0.290363	A	D
A / D	LOC_Os08g42560.1_K98_M1_1	LOC_Os08g42560.1	GlyGly (K)	-1.31029	1.31029	4.69069e-07	2.01532e-05	12	protein|tRNA synthetase class II core domain containing protein, expressed	24	-59.676	0.40324	A	D
A / D	LOC_Os01g41640.1_K488_M1_1	LOC_Os01g41640.1	GlyGly (K)	1.25358	1.25358	5.03183e-07	2.10839e-05	12	protein|expressed protein	1	138.432	2.38432	A	D
A / D	LOC_Os05g28180.1_K112_M1_1	LOC_Os05g28180.1;LOC_Os05g28180.2	GlyGly (K)	-2.23606	2.23606	5.06998e-07	2.12188e-05	10	protein|AMP deaminase, putative, expressed;protein|AMP deaminase, putative, expressed	3	-78.7735	0.212265	A	D
A / D	LOC_Os03g53960.1_K430_M1_1	LOC_Os03g53960.1;LOC_Os03g53960.2	GlyGly (K)	-2.52848	2.52848	5.08315e-07	2.12239e-05	12	protein|transcriptional adaptor, putative, expressed;protein|transcriptional adaptor, putative, expressed	9	-82.6679	0.173321	A	D
A / D	LOC_Os03g53960.2_K427_M1_1	LOC_Os03g53960.1;LOC_Os03g53960.2	GlyGly (K)	-2.52848	2.52848	5.08315e-07	2.12239e-05	12	protein|transcriptional adaptor, putative, expressed;protein|transcriptional adaptor, putative, expressed	9	-82.6679	0.173321	A	D
A / D	LOC_Os02g41630.2_K31_M1_1	LOC_Os02g41630.2	GlyGly (K)	1.93386	1.93386	5.23767e-07	2.16154e-05	12	protein|phenylalanine ammonia-lyase, putative, expressed	39	282.076	3.82076	A	D
A / D	LOC_Os02g51830.1_K269_M1_1	LOC_Os02g51830.1	GlyGly (K)	1.98407	1.98407	5.4613e-07	2.22289e-05	12	protein|tRNA synthetase class II core domain containing protein, expressed	7	295.607	3.95607	A	D
A / D	LOC_Os05g05260.1_K256_M1_1	LOC_Os05g05260.1	GlyGly (K)	1.71698	1.71698	6.03046e-07	2.36589e-05	12	protein|helicase, putative, expressed	4	228.748	3.28748	A	D
A / D	LOC_Os08g06110.2_K536_M1_1	LOC_Os08g06110.2;LOC_Os08g06110.3;LOC_Os08g06110.4;LOC_Os08g06110.5	GlyGly (K)	1.52079	1.52079	5.97574e-07	2.36589e-05	12	protein|MYB family transcription factor, putative, expressed;protein|MYB family transcription factor, putative, expressed;protein|MYB family transcription factor, putative, expressed;protein|MYB family transcription factor, putative, expressed	15	186.948	2.86948	A	D
A / D	LOC_Os08g06110.3_K536_M1_1	LOC_Os08g06110.2;LOC_Os08g06110.3;LOC_Os08g06110.4;LOC_Os08g06110.5	GlyGly (K)	1.52079	1.52079	5.97574e-07	2.36589e-05	12	protein|MYB family transcription factor, putative, expressed;protein|MYB family transcription factor, putative, expressed;protein|MYB family transcription factor, putative, expressed;protein|MYB family transcription factor, putative, expressed	15	186.948	2.86948	A	D
A / D	LOC_Os08g06110.4_K536_M1_1	LOC_Os08g06110.2;LOC_Os08g06110.3;LOC_Os08g06110.4;LOC_Os08g06110.5	GlyGly (K)	1.52079	1.52079	5.97574e-07	2.36589e-05	12	protein|MYB family transcription factor, putative, expressed;protein|MYB family transcription factor, putative, expressed;protein|MYB family transcription factor, putative, expressed;protein|MYB family transcription factor, putative, expressed	15	186.948	2.86948	A	D
A / D	LOC_Os08g06110.5_K536_M1_1	LOC_Os08g06110.2;LOC_Os08g06110.3;LOC_Os08g06110.4;LOC_Os08g06110.5	GlyGly (K)	1.52079	1.52079	5.97574e-07	2.36589e-05	12	protein|MYB family transcription factor, putative, expressed;protein|MYB family transcription factor, putative, expressed;protein|MYB family transcription factor, putative, expressed;protein|MYB family transcription factor, putative, expressed	15	186.948	2.86948	A	D
A / D	LOC_Os07g01530.1_K156_M1_1	LOC_Os07g01530.1	GlyGly (K)	2.63129	2.63129	6.41551e-07	2.46464e-05	12	protein|expressed protein	3	519.579	6.19579	A	D
A / D	LOC_Os08g06110.2_K71_M1_1	LOC_Os08g06110.2;LOC_Os08g06110.3;LOC_Os08g06110.4;LOC_Os08g06110.5	GlyGly (K)	2.49384	2.49384	6.50238e-07	2.48433e-05	10	protein|MYB family transcription factor, putative, expressed;protein|MYB family transcription factor, putative, expressed;protein|MYB family transcription factor, putative, expressed;protein|MYB family transcription factor, putative, expressed	15	463.275	5.63275	A	D
A / D	LOC_Os08g06110.3_K71_M1_1	LOC_Os08g06110.2;LOC_Os08g06110.3;LOC_Os08g06110.4;LOC_Os08g06110.5	GlyGly (K)	2.49384	2.49384	6.50238e-07	2.48433e-05	10	protein|MYB family transcription factor, putative, expressed;protein|MYB family transcription factor, putative, expressed;protein|MYB family transcription factor, putative, expressed;protein|MYB family transcription factor, putative, expressed	15	463.275	5.63275	A	D
A / D	LOC_Os08g06110.4_K71_M1_1	LOC_Os08g06110.2;LOC_Os08g06110.3;LOC_Os08g06110.4;LOC_Os08g06110.5	GlyGly (K)	2.49384	2.49384	6.50238e-07	2.48433e-05	10	protein|MYB family transcription factor, putative, expressed;protein|MYB family transcription factor, putative, expressed;protein|MYB family transcription factor, putative, expressed;protein|MYB family transcription factor, putative, expressed	15	463.275	5.63275	A	D
A / D	LOC_Os08g06110.5_K71_M1_1	LOC_Os08g06110.2;LOC_Os08g06110.3;LOC_Os08g06110.4;LOC_Os08g06110.5	GlyGly (K)	2.49384	2.49384	6.50238e-07	2.48433e-05	10	protein|MYB family transcription factor, putative, expressed;protein|MYB family transcription factor, putative, expressed;protein|MYB family transcription factor, putative, expressed;protein|MYB family transcription factor, putative, expressed	15	463.275	5.63275	A	D
A / D	LOC_Os03g58010.1_K158_M1_1	LOC_Os03g58010.1	GlyGly (K)	-2.72856	2.72856	7.0377e-07	2.63469e-05	12	protein|acetyltransferase, GNAT family, putative, expressed	2	-84.9124	0.150876	A	D
A / D	LOC_Os01g71230.1_K77_M1_1	LOC_Os01g71230.1;LOC_Os01g71230.2	GlyGly (K)	-1.08763	1.08763	7.75073e-07	2.77668e-05	12	protein|nascent polypeptide-associated complex subunit alpha-like protein 3, putative, expressed;protein|nascent polypeptide-associated complex subunit alpha-like protein 3, putative, expressed	7	-52.9466	0.470534	A	D
A / D	LOC_Os02g14770.1_K165_M1_1	LOC_Os02g14770.1;LOC_Os02g14770.2;LOC_Os02g14770.3	GlyGly (K)	2.23422	2.23422	7.68249e-07	2.77668e-05	10	protein|phosphoenolpyruvate carboxylase, putative, expressed;protein|phosphoenolpyruvate carboxylase, putative, expressed;protein|phosphoenolpyruvate carboxylase, putative, expressed	22	370.508	4.70508	A	D
A / D	LOC_Os02g14770.2_K165_M1_1	LOC_Os02g14770.1;LOC_Os02g14770.2;LOC_Os02g14770.3	GlyGly (K)	2.23422	2.23422	7.68249e-07	2.77668e-05	10	protein|phosphoenolpyruvate carboxylase, putative, expressed;protein|phosphoenolpyruvate carboxylase, putative, expressed;protein|phosphoenolpyruvate carboxylase, putative, expressed	22	370.508	4.70508	A	D
A / D	LOC_Os02g14770.3_K165_M1_1	LOC_Os02g14770.1;LOC_Os02g14770.2;LOC_Os02g14770.3	GlyGly (K)	2.23422	2.23422	7.68249e-07	2.77668e-05	10	protein|phosphoenolpyruvate carboxylase, putative, expressed;protein|phosphoenolpyruvate carboxylase, putative, expressed;protein|phosphoenolpyruvate carboxylase, putative, expressed	22	370.508	4.70508	A	D
A / D	LOC_Os06g34440.1_K838_M1_1	LOC_Os06g34440.1	GlyGly (K)	1.22827	1.22827	7.77058e-07	2.78099e-05	12	protein|dnaJ domain containing protein, expressed	5	134.286	2.34286	A	D
A / D	LOC_Os07g46750.1_K34_M1_1	LOC_Os07g46750.1	GlyGly (K)	2.97035	2.97035	7.85499e-07	2.79994e-05	12	protein|elongation factor protein, putative, expressed	16	683.726	7.83726	A	D
A / D	LOC_Os01g10820.1_K51_M1_1	LOC_Os01g10820.1	GlyGly (K)	1.52487	1.52487	8.49858e-07	2.96983e-05	12	protein|ribosomal protein L5, putative, expressed	12	187.761	2.87761	A	D
A / D	LOC_Os10g41460.1_K238_M1_1	LOC_Os10g41460.1	GlyGly (K)	-1.04077	1.04077	8.59239e-07	2.99672e-05	12	protein|transcription factor like protein, putative, expressed	3	-51.3933	0.486067	A	D
A / D	LOC_Os03g64280.1_K121_M1_1	LOC_Os03g64280.1	GlyGly (K)	-3.54862	3.54862	8.74462e-07	3.03494e-05	10	protein|1-aminocyclopropane-1-carboxylate oxidase homolog 1, putative, expressed	4	-91.4541	0.0854592	A	D
A / D	LOC_Os03g20120.1_K19_M1_1	LOC_Os03g20120.1	GlyGly (K)	-2.25146	2.25146	8.79396e-07	3.04751e-05	10	protein|glycosyl transferase 8 domain containing protein, putative, expressed	4	-78.9989	0.210011	A	D
A / D	LOC_Os01g18670.1_K1259_M1_1	LOC_Os01g18670.1	GlyGly (K)	1.79035	1.79035	9.01608e-07	3.10191e-05	12	protein|MDR-like ABC transporter, putative, expressed	5	245.899	3.45899	A	D
A / D	LOC_Os08g36790.1_K286_M1_1	LOC_Os08g36790.1	GlyGly (K)	-1.09022	1.09022	9.16572e-07	3.12619e-05	12	protein|bZIP transcription factor, putative, expressed	2	-53.0311	0.469689	A	D
A / D	LOC_Os03g01730.5_K19_M1_1	LOC_Os03g01730.5;LOC_Os03g01730.6;LOC_Os04g02890.1;LOC_Os04g02890.2	GlyGly (K)	1.13561	1.13561	9.44448e-07	3.17072e-05	12	protein|expressed protein;protein|expressed protein;protein|expressed protein;protein|expressed protein	7	119.711	2.19711	A	D
A / D	LOC_Os03g01730.6_K19_M1_1	LOC_Os03g01730.5;LOC_Os03g01730.6;LOC_Os04g02890.1;LOC_Os04g02890.2	GlyGly (K)	1.13561	1.13561	9.44448e-07	3.17072e-05	12	protein|expressed protein;protein|expressed protein;protein|expressed protein;protein|expressed protein	7	119.711	2.19711	A	D
A / D	LOC_Os04g02890.1_K19_M1_1	LOC_Os03g01730.5;LOC_Os03g01730.6;LOC_Os04g02890.1;LOC_Os04g02890.2	GlyGly (K)	1.13561	1.13561	9.44448e-07	3.17072e-05	12	protein|expressed protein;protein|expressed protein;protein|expressed protein;protein|expressed protein	7	119.711	2.19711	A	D
A / D	LOC_Os04g02890.2_K19_M1_1	LOC_Os03g01730.5;LOC_Os03g01730.6;LOC_Os04g02890.1;LOC_Os04g02890.2	GlyGly (K)	1.13561	1.13561	9.44448e-07	3.17072e-05	12	protein|expressed protein;protein|expressed protein;protein|expressed protein;protein|expressed protein	7	119.711	2.19711	A	D
A / D	LOC_Os08g30810.1_K418_M1_1	LOC_Os08g30810.1	GlyGly (K)	-1.8595	1.8595	9.36367e-07	3.17072e-05	12	protein|puromycin-sensitive aminopeptidase, putative, expressed	18	-72.4428	0.275572	A	D
A / D	LOC_Os03g02040.1_K98_M1_1	LOC_Os03g02040.1	GlyGly (K)	1.6986	1.6986	9.62981e-07	3.20759e-05	12	protein|remorin, putative, expressed	19	224.586	3.24586	A	D
A / D	LOC_Os01g70270.1_K506_M1_1	LOC_Os01g70270.1;LOC_Os01g70270.2;LOC_Os01g70270.3	GlyGly (K)	1.22731	1.22731	9.67718e-07	3.21102e-05	12	protein|auxin response factor, putative, expressed;protein|auxin response factor, putative, expressed;protein|auxin response factor, putative, expressed	8	134.13	2.3413	A	D
A / D	LOC_Os01g70270.2_K506_M1_1	LOC_Os01g70270.1;LOC_Os01g70270.2;LOC_Os01g70270.3	GlyGly (K)	1.22731	1.22731	9.67718e-07	3.21102e-05	12	protein|auxin response factor, putative, expressed;protein|auxin response factor, putative, expressed;protein|auxin response factor, putative, expressed	8	134.13	2.3413	A	D
A / D	LOC_Os01g70270.3_K506_M1_1	LOC_Os01g70270.1;LOC_Os01g70270.2;LOC_Os01g70270.3	GlyGly (K)	1.22731	1.22731	9.67718e-07	3.21102e-05	12	protein|auxin response factor, putative, expressed;protein|auxin response factor, putative, expressed;protein|auxin response factor, putative, expressed	8	134.13	2.3413	A	D
A / D	LOC_Os07g28480.1_K226_M1_1	LOC_Os07g28480.1	GlyGly (K)	-1.75294	1.75294	9.79864e-07	3.22756e-05	12	protein|glutathione S-transferase, putative, expressed	8	-70.3303	0.296697	A	D
A / D	LOC_Os02g33230.1_K313_M1_1	LOC_Os02g33230.1	GlyGly (K)	1.6097	1.6097	9.86047e-07	3.23296e-05	10	protein|nucleoside-diphosphate-sugar epimerase, putative, expressed	3	205.189	3.05189	A	D
A / D	LOC_Os11g18570.1_K328_M1_1	LOC_Os11g18570.1	GlyGly (K)	1.10407	1.10407	9.98646e-07	3.26224e-05	10	protein|cytochrome P450, putative, expressed	14	114.96	2.1496	A	D
A / D	LOC_Os12g18110.1_K252_M1_1	LOC_Os12g18110.1	GlyGly (K)	-1.22377	1.22377	1.04997e-06	3.40179e-05	12	protein|PQ loop repeat domain containing protein, expressed	2	-57.1839	0.428161	A	D
A / D	LOC_Os01g11414.1_K382_M1_1	LOC_Os01g11414.1;LOC_Os01g11414.2	GlyGly (K)	-2.08613	2.08613	1.05308e-06	3.40416e-05	12	protein|sodium/calcium exchanger protein, putative, expressed;protein|sodium/calcium exchanger protein, putative, expressed	7	-76.4488	0.235512	A	D
A / D	LOC_Os01g11414.2_K225_M1_1	LOC_Os01g11414.1;LOC_Os01g11414.2	GlyGly (K)	-2.08613	2.08613	1.05308e-06	3.40416e-05	12	protein|sodium/calcium exchanger protein, putative, expressed;protein|sodium/calcium exchanger protein, putative, expressed	7	-76.4488	0.235512	A	D
A / D	LOC_Os08g06380.1_K537_M1_1	LOC_Os08g06380.1;LOC_Os08g06380.2	GlyGly (K)	-1.22664	1.22664	1.05357e-06	3.40416e-05	12	protein|CSLF6 - cellulose synthase-like family F; beta1,3;1,4 glucan synthase, expressed;protein|CSLF6 - cellulose synthase-like family F; beta1,3;1,4 glucan synthase, expressed	22	-57.269	0.42731	A	D
A / D	LOC_Os02g49450.1_K70_M1_1	LOC_Os02g49450.1	GlyGly (K)	-1.13142	1.13142	1.08898e-06	3.47439e-05	12	protein|BSD domain-containing protein, putative, expressed	11	-54.3533	0.456467	A	D
A / D	LOC_Os07g28480.1_K114_M1_1	LOC_Os07g28480.1	GlyGly (K)	-2.69111	2.69111	1.09326e-06	3.48491e-05	12	protein|glutathione S-transferase, putative, expressed	8	-84.5156	0.154844	A	D
A / D	LOC_Os01g46510.1_K547_M1_1	LOC_Os01g46510.1;LOC_Os01g46510.2	GlyGly (K)	-1.19443	1.19443	1.13406e-06	3.57653e-05	12	protein|peptidase S8 and S53, subtilisin, kexin, sedolisin, putative, expressed;protein|peptidase S8 and S53, subtilisin, kexin, sedolisin, putative, expressed	25	-56.304	0.43696	A	D
A / D	LOC_Os01g46510.2_K547_M1_1	LOC_Os01g46510.1;LOC_Os01g46510.2	GlyGly (K)	-1.19443	1.19443	1.13406e-06	3.57653e-05	12	protein|peptidase S8 and S53, subtilisin, kexin, sedolisin, putative, expressed;protein|peptidase S8 and S53, subtilisin, kexin, sedolisin, putative, expressed	25	-56.304	0.43696	A	D
A / D	LOC_Os04g18010.1_K289_M1_1	LOC_Os04g18010.1	GlyGly (K)	1.57395	1.57395	1.17141e-06	3.66175e-05	12	protein|cleavage and polyadenylation specificity factor subunit 1, putative, expressed	4	197.719	2.97719	A	D
A / D	LOC_Os03g19720.1_K42_M1_1	LOC_Os03g19720.1	GlyGly (K)	1.28644	1.28644	1.19099e-06	3.69531e-05	12	protein|EF hand family protein, putative, expressed	3	143.925	2.43925	A	D
A / D	LOC_Os08g43190.1_K360_M1_1	LOC_Os08g43190.1;LOC_Os08g43190.2	GlyGly (K)	-1.06476	1.06476	1.19146e-06	3.69531e-05	12	protein|dehydrogenase, putative, expressed;protein|dehydrogenase, putative, expressed	13	-52.1946	0.478054	A	D
A / D	LOC_Os08g43190.2_K335_M1_1	LOC_Os08g43190.1;LOC_Os08g43190.2	GlyGly (K)	-1.06476	1.06476	1.19146e-06	3.69531e-05	12	protein|dehydrogenase, putative, expressed;protein|dehydrogenase, putative, expressed	13	-52.1946	0.478054	A	D
A / D	LOC_Os11g07280.1_K932_M1_1	LOC_Os11g07280.1	GlyGly (K)	-2.31232	2.31232	1.20341e-06	3.72586e-05	12	protein|coatomer subunit beta-1, putative, expressed	17	-79.8664	0.201336	A	D
A / D	LOC_Os10g08930.1_K52_M1_1	LOC_Os10g08930.1	GlyGly (K)	2.84048	2.84048	1.24637e-06	3.8143e-05	12	protein|S10/S20 domain containing ribosomal protein, putative, expressed	13	616.258	7.16258	A	D
A / D	LOC_Os01g67720.1_K50_M1_1	LOC_Os01g67720.1;LOC_Os01g67720.2;LOC_Os01g67720.3;LOC_Os01g67720.4	GlyGly (K)	1.07675	1.07675	1.28236e-06	3.88905e-05	12	protein|ABC1 family domain containing protein, putative, expressed;protein|ABC1 family domain containing protein, putative, expressed;protein|ABC1 family domain containing protein, putative, expressed;protein|ABC1 family domain containing protein, putative, expressed	5	110.928	2.10928	A	D
A / D	LOC_Os02g17390.1_K295_M1_1	LOC_Os02g17390.1	GlyGly (K)	1.41611	1.41611	1.31876e-06	3.97573e-05	12	protein|3-hydroxyacyl-CoA dehydrogenase, putative, expressed	13	166.865	2.66865	A	D
A / D	LOC_Os12g08760.1_K120_M1_1	LOC_Os12g08760.1	GlyGly (K)	3.07621	3.07621	1.33931e-06	4.02743e-05	10	protein|carboxyvinyl-carboxyphosphonate phosphorylmutase, putative, expressed	16	743.395	8.43395	A	D
A / D	LOC_Os01g55490.1_K249_M1_1	LOC_Os01g55490.1;LOC_Os01g55490.2;LOC_Os01g55490.3;LOC_Os01g55490.4	GlyGly (K)	-1.56377	1.56377	1.37546e-06	4.10148e-05	10	protein|transcriptional regulator family protein, putative, expressed;protein|transcriptional regulator family protein, putative, expressed;protein|transcriptional regulator family protein, putative, expressed;protein|transcriptional regulator family protein, putative, expressed	2	-66.1733	0.338267	A	D
A / D	LOC_Os01g55490.2_K249_M1_1	LOC_Os01g55490.1;LOC_Os01g55490.2;LOC_Os01g55490.3;LOC_Os01g55490.4	GlyGly (K)	-1.56377	1.56377	1.37546e-06	4.10148e-05	10	protein|transcriptional regulator family protein, putative, expressed;protein|transcriptional regulator family protein, putative, expressed;protein|transcriptional regulator family protein, putative, expressed;protein|transcriptional regulator family protein, putative, expressed	2	-66.1733	0.338267	A	D
A / D	LOC_Os05g01310.1_K309_M2_1	LOC_Os05g01310.1;LOC_Os05g01310.3	GlyGly (K)	1.82616	1.82616	1.38693e-06	4.1047e-05	12	protein|ankyrin repeat family protein, putative, expressed;protein|ankyrin repeat family protein, putative, expressed	5	254.593	3.54593	A	D
A / D	LOC_Os05g01310.1_K303_M2_1	LOC_Os05g01310.1;LOC_Os05g01310.3	GlyGly (K)	1.82616	1.82616	1.38693e-06	4.1047e-05	12	protein|ankyrin repeat family protein, putative, expressed;protein|ankyrin repeat family protein, putative, expressed	5	254.593	3.54593	A	D
A / D	LOC_Os05g01310.3_K309_M2_1	LOC_Os05g01310.1;LOC_Os05g01310.3	GlyGly (K)	1.82616	1.82616	1.38693e-06	4.1047e-05	12	protein|ankyrin repeat family protein, putative, expressed;protein|ankyrin repeat family protein, putative, expressed	5	254.593	3.54593	A	D
A / D	LOC_Os05g01310.3_K303_M2_1	LOC_Os05g01310.1;LOC_Os05g01310.3	GlyGly (K)	1.82616	1.82616	1.38693e-06	4.1047e-05	12	protein|ankyrin repeat family protein, putative, expressed;protein|ankyrin repeat family protein, putative, expressed	5	254.593	3.54593	A	D
A / D	LOC_Os05g25210.1_K200_M1_1	LOC_Os05g25210.1	GlyGly (K)	1.05404	1.05404	1.41277e-06	4.16388e-05	12	protein|expressed protein	7	107.634	2.07634	A	D
A / D	LOC_Os03g60090.1_K6_M1_1	LOC_Os03g60090.1	GlyGly (K)	1.64741	1.64741	1.45591e-06	4.26175e-05	12	protein|methylenetetrahydrofolate reductase, putative, expressed	30	213.271	3.13271	A	D
A / D	LOC_Os12g17600.1_K57_M1_1	LOC_Os12g17600.1	GlyGly (K)	2.45748	2.45748	1.49216e-06	4.30511e-05	12	protein|ribulose bisphosphate carboxylase small chain, chloroplast precursor, putative, expressed	17	449.256	5.49256	A	D
A / D	LOC_Os02g30050.1_K43_M1_1	LOC_Os02g30050.1	GlyGly (K)	-1.05272	1.05272	1.52917e-06	4.37639e-05	12	protein|ribosomal protein L29, putative, expressed	13	-51.7943	0.482057	A	D
A / D	LOC_Os08g27840.1_K599_M1_1	LOC_Os08g27840.1	GlyGly (K)	1.16511	1.16511	1.55984e-06	4.4321e-05	12	protein|phosphoenolpyruvate carboxylase, putative, expressed	51	124.251	2.24251	A	D
A / D	LOC_Os06g10430.3_K192_M1_1	LOC_Os06g10430.1;LOC_Os06g10430.2;LOC_Os06g10430.3	GlyGly (K)	-1.23766	1.23766	1.56536e-06	4.43871e-05	10	protein|protein of unknown function DUF1296 domain containing protein, expressed;protein|protein of unknown function DUF1296 domain containing protein, expressed;protein|protein of unknown function DUF1296 domain containing protein, expressed	9	-57.594	0.42406	A	D
A / D	LOC_Os04g28620.1_K41_M1_1	LOC_Os04g28620.1	GlyGly (K)	-2.52958	2.52958	1.62469e-06	4.5402e-05	8	protein|male sterility protein, putative, expressed	6	-82.6811	0.173189	A	D
A / D	LOC_Os02g07480.1_K250_M1_1	LOC_Os02g07480.1;LOC_Os02g07480.2	GlyGly (K)	1.39924	1.39924	1.67707e-06	4.65501e-05	12	protein|transglycosylase SLT domain containing protein, expressed;protein|transglycosylase SLT domain containing protein, expressed	1	163.763	2.63763	A	D
A / D	LOC_Os08g06110.2_K16_M1_1	LOC_Os08g06110.2;LOC_Os08g06110.3;LOC_Os08g06110.4;LOC_Os08g06110.5	GlyGly (K)	1.43871	1.43871	1.6793e-06	4.65501e-05	12	protein|MYB family transcription factor, putative, expressed;protein|MYB family transcription factor, putative, expressed;protein|MYB family transcription factor, putative, expressed;protein|MYB family transcription factor, putative, expressed	15	171.078	2.71078	A	D
A / D	LOC_Os08g06110.3_K16_M1_1	LOC_Os08g06110.2;LOC_Os08g06110.3;LOC_Os08g06110.4;LOC_Os08g06110.5	GlyGly (K)	1.43871	1.43871	1.6793e-06	4.65501e-05	12	protein|MYB family transcription factor, putative, expressed;protein|MYB family transcription factor, putative, expressed;protein|MYB family transcription factor, putative, expressed;protein|MYB family transcription factor, putative, expressed	15	171.078	2.71078	A	D
A / D	LOC_Os08g06110.4_K16_M1_1	LOC_Os08g06110.2;LOC_Os08g06110.3;LOC_Os08g06110.4;LOC_Os08g06110.5	GlyGly (K)	1.43871	1.43871	1.6793e-06	4.65501e-05	12	protein|MYB family transcription factor, putative, expressed;protein|MYB family transcription factor, putative, expressed;protein|MYB family transcription factor, putative, expressed;protein|MYB family transcription factor, putative, expressed	15	171.078	2.71078	A	D
A / D	LOC_Os08g06110.5_K16_M1_1	LOC_Os08g06110.2;LOC_Os08g06110.3;LOC_Os08g06110.4;LOC_Os08g06110.5	GlyGly (K)	1.43871	1.43871	1.6793e-06	4.65501e-05	12	protein|MYB family transcription factor, putative, expressed;protein|MYB family transcription factor, putative, expressed;protein|MYB family transcription factor, putative, expressed;protein|MYB family transcription factor, putative, expressed	15	171.078	2.71078	A	D
A / D	LOC_Os08g39140.1_K442_M1_1	LOC_Os08g39140.1;LOC_Os08g39140.2	GlyGly (K)	1.16143	1.16143	1.70024e-06	4.69965e-05	12	protein|heat shock protein, putative, expressed;protein|heat shock protein, putative, expressed	80	123.678	2.23678	A	D
A / D	LOC_Os01g46510.1_K66_M1_1	LOC_Os01g46510.1;LOC_Os01g46510.2	GlyGly (K)	1.13459	1.13459	1.72161e-06	4.70742e-05	12	protein|peptidase S8 and S53, subtilisin, kexin, sedolisin, putative, expressed;protein|peptidase S8 and S53, subtilisin, kexin, sedolisin, putative, expressed	25	119.556	2.19556	A	D
A / D	LOC_Os01g46510.2_K66_M1_1	LOC_Os01g46510.1;LOC_Os01g46510.2	GlyGly (K)	1.13459	1.13459	1.72161e-06	4.70742e-05	12	protein|peptidase S8 and S53, subtilisin, kexin, sedolisin, putative, expressed;protein|peptidase S8 and S53, subtilisin, kexin, sedolisin, putative, expressed	25	119.556	2.19556	A	D
A / D	LOC_Os02g57510.1_K98_M1_1	LOC_Os02g57510.1;LOC_Os02g57510.2;LOC_Os02g57510.3;LOC_Os02g57510.4	GlyGly (K)	-1.73316	1.73316	1.71762e-06	4.70742e-05	12	protein|SNARE domain containing protein, putative, expressed;protein|SNARE domain containing protein, putative, expressed;protein|SNARE domain containing protein, putative, expressed;protein|SNARE domain containing protein, putative, expressed	1	-69.9209	0.300791	A	D
A / D	LOC_Os02g57510.2_K98_M1_1	LOC_Os02g57510.1;LOC_Os02g57510.2;LOC_Os02g57510.3;LOC_Os02g57510.4	GlyGly (K)	-1.73316	1.73316	1.71762e-06	4.70742e-05	12	protein|SNARE domain containing protein, putative, expressed;protein|SNARE domain containing protein, putative, expressed;protein|SNARE domain containing protein, putative, expressed;protein|SNARE domain containing protein, putative, expressed	1	-69.9209	0.300791	A	D
A / D	LOC_Os02g57510.3_K94_M1_1	LOC_Os02g57510.1;LOC_Os02g57510.2;LOC_Os02g57510.3;LOC_Os02g57510.4	GlyGly (K)	-1.73316	1.73316	1.71762e-06	4.70742e-05	12	protein|SNARE domain containing protein, putative, expressed;protein|SNARE domain containing protein, putative, expressed;protein|SNARE domain containing protein, putative, expressed;protein|SNARE domain containing protein, putative, expressed	1	-69.9209	0.300791	A	D
A / D	LOC_Os02g57510.4_K94_M1_1	LOC_Os02g57510.1;LOC_Os02g57510.2;LOC_Os02g57510.3;LOC_Os02g57510.4	GlyGly (K)	-1.73316	1.73316	1.71762e-06	4.70742e-05	12	protein|SNARE domain containing protein, putative, expressed;protein|SNARE domain containing protein, putative, expressed;protein|SNARE domain containing protein, putative, expressed;protein|SNARE domain containing protein, putative, expressed	1	-69.9209	0.300791	A	D
A / D	LOC_Os09g36300.1_K267_M1_1	LOC_Os09g36300.1;LOC_Os09g36300.2;LOC_Os09g36300.3	GlyGly (K)	1.92024	1.92024	1.71862e-06	4.70742e-05	10	protein|OsLonP4 - Putative Lon protease homologue, expressed;protein|OsLonP4 - Putative Lon protease homologue, expressed;protein|OsLonP4 - Putative Lon protease homologue, expressed	12	278.487	3.78487	A	D
A / D	LOC_Os03g15410.1_K302_M1_1	LOC_Os03g15410.1	GlyGly (K)	1.2468	1.2468	1.72413e-06	4.70742e-05	10	protein|expressed protein	2	137.315	2.37315	A	D
A / D	LOC_Os02g02470.1_K33_M1_1	LOC_Os02g02470.1	GlyGly (K)	-1.28679	1.28679	1.797e-06	4.79567e-05	12	protein|oxidoreductase, short chain dehydrogenase/reductase family domain containing protein, expressed	5	-59.0137	0.409863	A	D
A / D	LOC_Os04g28180.1_K149_M1_1	LOC_Os04g28180.1	GlyGly (K)	-1.65494	1.65494	1.89426e-06	4.94851e-05	12	protein|ribosomal protein, putative, expressed	4	-68.2448	0.317552	A	D
A / D	LOC_Os11g32240.1_K36_M1_1	LOC_Os11g32240.1	GlyGly (K)	-1.21718	1.21718	1.91215e-06	4.98335e-05	12	protein|cytochrome P450 51, putative, expressed	7	-56.9878	0.430122	A	D
A / D	LOC_Os10g30580.1_K674_M2_1	LOC_Os10g30580.1	GlyGly (K)	1.40444	1.40444	2.04234e-06	5.20074e-05	12	protein|cell division control protein 48 homolog E, putative, expressed	48	164.715	2.64715	A	D
A / D	LOC_Os10g30580.1_K669_M2_1	LOC_Os10g30580.1	GlyGly (K)	1.40444	1.40444	2.04234e-06	5.20074e-05	12	protein|cell division control protein 48 homolog E, putative, expressed	48	164.715	2.64715	A	D
A / D	LOC_Os03g11900.1_K500_M1_1	LOC_Os03g11900.1	GlyGly (K)	-1.48848	1.48848	2.13093e-06	5.36108e-05	12	protein|transporter family protein, putative, expressed	5	-64.3613	0.356387	A	D
A / D	LOC_Os07g36080.1_K164_M1_1	LOC_Os07g36080.1;LOC_Os07g36080.3	GlyGly (K)	-1.78346	1.78346	2.13902e-06	5.37763e-05	12	protein|oxygen evolving enhancer protein 3 domain containing protein, expressed;protein|oxygen evolving enhancer protein 3 domain containing protein, expressed	14	-70.9513	0.290487	A	D
A / D	LOC_Os01g12830.1_K164_M1_1	LOC_Os01g12830.1	GlyGly (K)	-1.11622	1.11622	2.37273e-06	5.79721e-05	12	protein|erythronate-4-phosphate dehydrogenase domain containing protein, expressed	9	-53.8699	0.461301	A	D
A / D	LOC_Os10g42724.1_K37_M1_1	LOC_Os10g42724.1	GlyGly (K)	-1.31478	1.31478	2.40467e-06	5.83491e-05	12	protein|VHS and GAT domain containing protein, expressed	11	-59.8014	0.401986	A	D
A / D	LOC_Os05g25210.1_K213_M1_1	LOC_Os05g25210.1	GlyGly (K)	3.45193	3.45193	2.45072e-06	5.91866e-05	10	protein|expressed protein	7	994.292	10.9429	A	D
A / D	LOC_Os09g36520.1_K38_M1_1	LOC_Os09g36520.1	GlyGly (K)	-1.22729	1.22729	2.53416e-06	6.07073e-05	12	protein|ki1 protein, putative, expressed	11	-57.288	0.42712	A	D
A / D	LOC_Os10g16974.1_K138_M1_1	LOC_Os10g16974.1	GlyGly (K)	1.72422	1.72422	2.55986e-06	6.10513e-05	10	protein|cytochrome P450, putative, expressed	10	230.4	3.304	A	D
A / D	LOC_Os04g55920.1_K11_M1_1	LOC_Os04g55920.1;LOC_Os04g55920.2	GlyGly (K)	-2.33695	2.33695	2.57329e-06	6.12181e-05	12	protein|zinc-finger protein, putative, expressed;protein|zinc-finger protein, putative, expressed	4	-80.2072	0.197928	A	D
A / D	LOC_Os04g55920.2_K11_M1_1	LOC_Os04g55920.1;LOC_Os04g55920.2	GlyGly (K)	-2.33695	2.33695	2.57329e-06	6.12181e-05	12	protein|zinc-finger protein, putative, expressed;protein|zinc-finger protein, putative, expressed	4	-80.2072	0.197928	A	D
A / D	LOC_Os03g11060.1_K60_M1_1	LOC_Os03g11060.1	GlyGly (K)	1.22989	1.22989	2.58682e-06	6.14309e-05	12	protein|MFP1 attachment factor 1, putative, expressed	3	134.548	2.34548	A	D
A / D	LOC_Os01g51360.1_K202_M1_1	LOC_Os01g51360.1;LOC_Os01g51360.2	GlyGly (K)	-1.08829	1.08829	2.62162e-06	6.20091e-05	12	protein|lipase, putative, expressed;protein|lipase, putative, expressed	13	-52.9681	0.470319	A	D
A / D	LOC_Os05g06310.1_K41_M1_1	LOC_Os05g06310.1	GlyGly (K)	-1.1609	1.1609	2.62159e-06	6.20091e-05	12	protein|60S ribosomal protein L18-3, putative, expressed	9	-55.2767	0.447233	A	D
A / D	LOC_Os11g34360.1_K489_M1_1	LOC_Os11g34360.1	GlyGly (K)	-1.70998	1.70998	2.64312e-06	6.23517e-05	12	protein|lung seven transmembrane domain containing protein, putative, expressed	1	-69.4337	0.305663	A	D
A / D	LOC_Os12g01190.2_K69_M1_1	LOC_Os12g01190.2	GlyGly (K)	-1.16694	1.16694	2.6837e-06	6.28919e-05	12	protein|RNA recognition motif containing protein, putative, expressed	6	-55.4634	0.445366	A	D
A / D	LOC_Os02g44930.1_K66_M1_1	LOC_Os02g44930.1	GlyGly (K)	1.30319	1.30319	2.76047e-06	6.4081e-05	12	protein|HMG1/2, putative, expressed	4	146.773	2.46773	A	D
A / D	LOC_Os05g34180.1_K199_M1_1	LOC_Os05g34180.1	GlyGly (K)	-2.17848	2.17848	2.76743e-06	6.40942e-05	12	protein|hydrolase, NUDIX family, domain containing protein, expressed	6	-77.9091	0.220909	A	D
A / D	LOC_Os06g02130.1_K452_M1_1	LOC_Os06g02130.1	GlyGly (K)	1.16337	1.16337	2.90275e-06	6.62363e-05	12	protein|G-protein alpha subunit, putative, expressed	9	123.979	2.23979	A	D
A / D	LOC_Os01g16870.1_K550_M1_1	LOC_Os01g16870.1;LOC_Os01g16870.2;LOC_Os01g16870.3;LOC_Os01g16870.4	GlyGly (K)	1.23685	1.23685	2.92759e-06	6.63274e-05	10	protein|argonaute, putative, expressed;protein|argonaute, putative, expressed;protein|argonaute, putative, expressed;protein|argonaute, putative, expressed	15	135.683	2.35683	A	D
A / D	LOC_Os01g16870.2_K550_M1_1	LOC_Os01g16870.1;LOC_Os01g16870.2;LOC_Os01g16870.3;LOC_Os01g16870.4	GlyGly (K)	1.23685	1.23685	2.92759e-06	6.63274e-05	10	protein|argonaute, putative, expressed;protein|argonaute, putative, expressed;protein|argonaute, putative, expressed;protein|argonaute, putative, expressed	15	135.683	2.35683	A	D
A / D	LOC_Os01g16870.3_K550_M1_1	LOC_Os01g16870.1;LOC_Os01g16870.2;LOC_Os01g16870.3;LOC_Os01g16870.4	GlyGly (K)	1.23685	1.23685	2.92759e-06	6.63274e-05	10	protein|argonaute, putative, expressed;protein|argonaute, putative, expressed;protein|argonaute, putative, expressed;protein|argonaute, putative, expressed	15	135.683	2.35683	A	D
A / D	LOC_Os01g16870.4_K550_M1_1	LOC_Os01g16870.1;LOC_Os01g16870.2;LOC_Os01g16870.3;LOC_Os01g16870.4	GlyGly (K)	1.23685	1.23685	2.92759e-06	6.63274e-05	10	protein|argonaute, putative, expressed;protein|argonaute, putative, expressed;protein|argonaute, putative, expressed;protein|argonaute, putative, expressed	15	135.683	2.35683	A	D
A / D	LOC_Os09g26390.1_K485_M1_1	LOC_Os09g26390.1;LOC_Os09g26390.2;LOC_Os09g26390.3	GlyGly (K)	1.15569	1.15569	2.93225e-06	6.63561e-05	12	protein|AT-rich interaction region, putative, expressed;protein|AT-rich interaction region, putative, expressed;protein|AT-rich interaction region, putative, expressed	4	122.791	2.22791	A	D
A / D	LOC_Os05g51620.1_K779_M1_1	LOC_Os05g51620.1;LOC_Os05g51620.2;LOC_Os05g51620.3	GlyGly (K)	2.31816	2.31816	2.98706e-06	6.72543e-05	12	protein|expressed protein;protein|expressed protein;protein|expressed protein	10	398.695	4.98695	A	D
A / D	LOC_Os05g51620.2_K710_M1_1	LOC_Os05g51620.1;LOC_Os05g51620.2;LOC_Os05g51620.3	GlyGly (K)	2.31816	2.31816	2.98706e-06	6.72543e-05	12	protein|expressed protein;protein|expressed protein;protein|expressed protein	10	398.695	4.98695	A	D
A / D	LOC_Os05g51620.3_K618_M1_1	LOC_Os05g51620.1;LOC_Os05g51620.2;LOC_Os05g51620.3	GlyGly (K)	2.31816	2.31816	2.98706e-06	6.72543e-05	12	protein|expressed protein;protein|expressed protein;protein|expressed protein	10	398.695	4.98695	A	D
A / D	LOC_Os06g40120.1_K114_M1_1	LOC_Os06g40120.1	GlyGly (K)	-1.22689	1.22689	3.02083e-06	6.75443e-05	12	protein|SPX domain containing protein, putative, expressed	1	-57.2762	0.427238	A	D
A / D	LOC_Os07g03230.1_K395_M1_1	LOC_Os07g03230.1;LOC_Os07g03230.2	GlyGly (K)	1.06448	1.06448	3.01967e-06	6.75443e-05	12	protein|eukaryotic translation initiation factor 3 subunit C, putative, expressed;protein|eukaryotic translation initiation factor 3 subunit C, putative, expressed	19	109.141	2.09141	A	D
A / D	LOC_Os07g03230.2_K395_M1_1	LOC_Os07g03230.1;LOC_Os07g03230.2	GlyGly (K)	1.06448	1.06448	3.01967e-06	6.75443e-05	12	protein|eukaryotic translation initiation factor 3 subunit C, putative, expressed;protein|eukaryotic translation initiation factor 3 subunit C, putative, expressed	19	109.141	2.09141	A	D
A / D	LOC_Os03g10880.1_K143_M1_1	LOC_Os03g10880.1	GlyGly (K)	-2.4439	2.4439	3.06989e-06	6.84957e-05	12	protein|BTBN5 - Bric-a-Brac, Tramtrack, Broad Complex BTB domain with non-phototropic hypocotyl 3 NPH3 and coiled-coil domains, expressed	6	-81.6214	0.183786	A	D
A / D	LOC_Os01g18800.1_K234_M1_1	LOC_Os01g18800.1	GlyGly (K)	1.25634	1.25634	3.1105e-06	6.89855e-05	12	protein|CAMK_KIN1/SNF1/Nim1_like.9 - CAMK includes calcium/calmodulin depedent protein kinases, expressed	11	138.889	2.38889	A	D
A / D	LOC_Os02g21250.1_K50_M1_1	LOC_Os02g21250.1;LOC_Os02g21250.2	GlyGly (K)	-1.04893	1.04893	3.11719e-06	6.9048e-05	12	protein|clathrin adaptor complex small chain domain containing protein, expressed;protein|clathrin adaptor complex small chain domain containing protein, expressed	3	-51.6673	0.483327	A	D
A / D	LOC_Os02g21250.2_K50_M1_1	LOC_Os02g21250.1;LOC_Os02g21250.2	GlyGly (K)	-1.04893	1.04893	3.11719e-06	6.9048e-05	12	protein|clathrin adaptor complex small chain domain containing protein, expressed;protein|clathrin adaptor complex small chain domain containing protein, expressed	3	-51.6673	0.483327	A	D
A / D	LOC_Os02g34884.1_K386_M1_1	LOC_Os02g34884.1	GlyGly (K)	1.06439	1.06439	3.30171e-06	7.16626e-05	12	protein|SacI homology domain containing protein, expressed	5	109.128	2.09128	A	D
A / D	LOC_Os01g11054.1_K635_M1_1	LOC_Os01g11054.1	GlyGly (K)	1.43325	1.43325	3.32236e-06	7.17966e-05	12	protein|phosphoenolpyruvate carboxylase, putative, expressed	23	170.055	2.70055	A	D
A / D	LOC_Os01g44230.1_K327_M1_1	LOC_Os01g44230.1	GlyGly (K)	-1.17613	1.17613	3.33323e-06	7.17966e-05	12	protein|transcription factor X1, putative, expressed	14	-55.7463	0.442537	A	D
A / D	LOC_Os02g11050.1_K368_M1_1	LOC_Os02g11050.1	GlyGly (K)	-1.44031	1.44031	3.32767e-06	7.17966e-05	12	protein|26S protease regulatory subunit, putative, expressed	19	-63.1513	0.368487	A	D
A / D	LOC_Os08g39990.1_K131_M1_1	LOC_Os08g39990.1	GlyGly (K)	1.82388	1.82388	3.43561e-06	7.29197e-05	12	protein|expressed protein	3	254.032	3.54032	A	D
A / D	LOC_Os07g31884.1_K560_M1_1	LOC_Os07g31884.1	GlyGly (K)	1.46995	1.46995	3.46507e-06	7.33728e-05	12	protein|MATE efflux family protein, putative, expressed	1	177.012	2.77012	A	D
A / D	LOC_Os05g34830.1_K174_M1_1	LOC_Os05g34830.1;LOC_Os05g34830.2;LOC_Os05g34830.3	GlyGly (K)	-1.83495	1.83495	3.46978e-06	7.33842e-05	12	protein|No apical meristem protein, putative, expressed;protein|No apical meristem protein, putative, expressed;protein|No apical meristem protein, putative, expressed	2	-71.9698	0.280302	A	D
A / D	LOC_Os03g51150.1_K550_M1_1	LOC_Os03g51150.1	GlyGly (K)	-1.05705	1.05705	3.50807e-06	7.38393e-05	12	protein|expressed protein	13	-51.9386	0.480614	A	D
A / D	ChrUn.fgenesh.mRNA.96_K170_M1_1	ChrUn.fgenesh.mRNA.96	GlyGly (K)	1.39297	1.39297	3.57699e-06	7.47638e-05	12	protein|expressed protein	7	162.619	2.62619	A	D
A / D	LOC_Os08g41390.2_K514_M1_1	LOC_Os08g41390.2	GlyGly (K)	-1.0205	1.0205	3.6129e-06	7.51646e-05	12	protein|peptidyl-prolyl isomerase, putative, expressed	37	-50.7054	0.492946	A	D
A / D	LOC_Os05g51640.1_K18_M1_1	LOC_Os05g51640.1;LOC_Os05g51640.2	GlyGly (K)	-1.44639	1.44639	3.69326e-06	7.57694e-05	12	protein|adhesion regulating molecule family, putative, expressed;protein|adhesion regulating molecule family, putative, expressed	3	-63.3062	0.366938	A	D
A / D	LOC_Os05g51640.2_K18_M1_1	LOC_Os05g51640.1;LOC_Os05g51640.2	GlyGly (K)	-1.44639	1.44639	3.69326e-06	7.57694e-05	12	protein|adhesion regulating molecule family, putative, expressed;protein|adhesion regulating molecule family, putative, expressed	3	-63.3062	0.366938	A	D
A / D	LOC_Os12g21890.1_K106_M1_1	LOC_Os12g21890.1	GlyGly (K)	-1.4049	1.4049	3.77514e-06	7.70493e-05	12	protein|PTEN, putative, expressed	12	-62.2355	0.377645	A	D
A / D	LOC_Os01g53930.1_K457_M1_1	LOC_Os01g53930.1	GlyGly (K)	1.56556	1.56556	3.80823e-06	7.74579e-05	12	protein|hexokinase, putative, expressed	15	195.993	2.95993	A	D
A / D	LOC_Os05g07130.1_K287_M1_1	LOC_Os05g07130.1;LOC_Os05g07130.2	GlyGly (K)	-1.16437	1.16437	3.88609e-06	7.85223e-05	12	protein|6PF-2-K/Fru-2,6-P2ASE liver isozyme, putative, expressed;protein|6PF-2-K/Fru-2,6-P2ASE liver isozyme, putative, expressed	24	-55.3841	0.446159	A	D
A / D	LOC_Os06g09890.1_K407_M1_1	LOC_Os06g09890.1;LOC_Os06g09890.2;LOC_Os06g09890.3;LOC_Os06g09890.4	GlyGly (K)	-1.00832	1.00832	3.88381e-06	7.85223e-05	12	protein|smr domain containing protein, expressed;protein|smr domain containing protein, expressed;protein|smr domain containing protein, expressed;protein|smr domain containing protein, expressed	4	-50.2874	0.497126	A	D
A / D	LOC_Os06g09890.2_K407_M1_1	LOC_Os06g09890.1;LOC_Os06g09890.2;LOC_Os06g09890.3;LOC_Os06g09890.4	GlyGly (K)	-1.00832	1.00832	3.88381e-06	7.85223e-05	12	protein|smr domain containing protein, expressed;protein|smr domain containing protein, expressed;protein|smr domain containing protein, expressed;protein|smr domain containing protein, expressed	4	-50.2874	0.497126	A	D
A / D	LOC_Os06g09890.4_K407_M1_1	LOC_Os06g09890.1;LOC_Os06g09890.2;LOC_Os06g09890.3;LOC_Os06g09890.4	GlyGly (K)	-1.00832	1.00832	3.88381e-06	7.85223e-05	12	protein|smr domain containing protein, expressed;protein|smr domain containing protein, expressed;protein|smr domain containing protein, expressed;protein|smr domain containing protein, expressed	4	-50.2874	0.497126	A	D
A / D	LOC_Os10g20090.1_K405_M1_1	LOC_Os10g20090.1;LOC_Os10g20090.2;LOC_Os10g20090.3	GlyGly (K)	-3.08028	3.08028	3.91501e-06	7.88187e-05	10	protein|CSLH1 - cellulose synthase-like family H, expressed;protein|CSLH1 - cellulose synthase-like family H, expressed;protein|CSLH1 - cellulose synthase-like family H, expressed	3	-88.1766	0.118234	A	D
A / D	LOC_Os07g30020.1_K217_M1_1	LOC_Os07g30020.1	GlyGly (K)	-1.25396	1.25396	3.94627e-06	7.93581e-05	12	protein|anthranilate phosphoribosyltransferase, putative, expressed	6	-58.0704	0.419296	A	D
A / D	LOC_Os03g63710.1_K119_M1_1	LOC_Os03g63710.1	GlyGly (K)	-1.41525	1.41525	3.95623e-06	7.94686e-05	12	protein|GTPase-activating protein, putative, expressed	11	-62.5055	0.374945	A	D
A / D	LOC_Os05g07130.1_K324_M1_1	LOC_Os05g07130.1;LOC_Os05g07130.2	GlyGly (K)	-1.47326	1.47326	3.98633e-06	7.97307e-05	12	protein|6PF-2-K/Fru-2,6-P2ASE liver isozyme, putative, expressed;protein|6PF-2-K/Fru-2,6-P2ASE liver isozyme, putative, expressed	24	-63.9831	0.360169	A	D
A / D	LOC_Os02g04710.1_K448_M1_1	LOC_Os02g04710.1	GlyGly (K)	1.10965	1.10965	3.99908e-06	7.98784e-05	12	protein|cycloartenol synthase, putative, expressed	13	115.793	2.15793	A	D
A / D	LOC_Os02g11050.1_K239_M1_1	LOC_Os02g11050.1	GlyGly (K)	-1.08222	1.08222	4.03568e-06	8.01146e-05	10	protein|26S protease regulatory subunit, putative, expressed	19	-52.7699	0.472301	A	D
A / D	LOC_Os02g48620.1_K73_M1_1	LOC_Os02g48620.1;LOC_Os02g48620.2	GlyGly (K)	1.60264	1.60264	4.09419e-06	8.09598e-05	10	protein|tetratricopeptide repeat, putative, expressed;protein|tetratricopeptide repeat, putative, expressed	17	203.698	3.03698	A	D
A / D	LOC_Os02g48620.2_K73_M1_1	LOC_Os02g48620.1;LOC_Os02g48620.2	GlyGly (K)	1.60264	1.60264	4.09419e-06	8.09598e-05	10	protein|tetratricopeptide repeat, putative, expressed;protein|tetratricopeptide repeat, putative, expressed	17	203.698	3.03698	A	D
A / D	LOC_Os02g01560.1_K161_M1_1	LOC_Os02g01560.1	GlyGly (K)	-1.35073	1.35073	4.19479e-06	8.25616e-05	12	protein|40S ribosomal protein S4, putative, expressed	20	-60.7906	0.392094	A	D
A / D	LOC_Os01g40750.1_K271_M1_1	LOC_Os01g40750.1	GlyGly (K)	-1.14775	1.14775	4.25512e-06	8.33121e-05	12	protein|expressed protein	4	-54.867	0.45133	A	D
A / D	LOC_Os02g15660.1_K428_M1_1	LOC_Os02g15660.1	GlyGly (K)	-1.05204	1.05204	4.26458e-06	8.33121e-05	12	protein|tetratricopeptide repeat, putative, expressed	25	-51.7714	0.482286	A	D
A / D	LOC_Os09g30412.1_K254_M1_1	LOC_Os09g30412.1;LOC_Os09g30418.1	GlyGly (K)	1.28652	1.28652	4.33871e-06	8.44801e-05	12	protein|heat shock protein, putative, expressed;protein|heat shock protein, putative, expressed	14	143.939	2.43939	A	D
A / D	LOC_Os06g45640.1_K157_M1_1	LOC_Os06g45640.1	GlyGly (K)	1.70127	1.70127	4.34598e-06	8.45754e-05	10	protein|core histone H2A/H2B/H3/H4, putative, expressed	3	225.187	3.25187	A	D
A / D	LOC_Os09g30310.1_K92_M1_1	LOC_Os09g30310.1	GlyGly (K)	1.05963	1.05963	4.38253e-06	8.49614e-05	12	protein|core histone H2A/H2B/H3/H4, putative, expressed	8	108.44	2.0844	A	D
A / D	LOC_Os07g06980.1_K574_M1_1	LOC_Os07g06980.1	GlyGly (K)	-1.64873	1.64873	4.41604e-06	8.50088e-05	12	protein|histone deacetylase, putative, expressed	2	-68.108	0.31892	A	D
A / D	LOC_Os04g52960.1_K205_M1_1	LOC_Os04g52960.1	GlyGly (K)	-1.38408	1.38408	4.53603e-06	8.64299e-05	12	protein|nucleolin, putative, expressed	18	-61.6865	0.383135	A	D
A / D	LOC_Os05g33380.1_K327_M1_1	LOC_Os05g33380.1	GlyGly (K)	-1.20502	1.20502	4.58759e-06	8.69005e-05	12	protein|fructose-bisphospate aldolase isozyme, putative, expressed	38	-56.6236	0.433764	A	D
A / D	LOC_Os01g18800.1_K435_M1_1	LOC_Os01g18800.1	GlyGly (K)	1.17132	1.17132	4.59717e-06	8.69701e-05	12	protein|CAMK_KIN1/SNF1/Nim1_like.9 - CAMK includes calcium/calmodulin depedent protein kinases, expressed	11	125.218	2.25218	A	D
A / D	LOC_Os07g25680.1_K446_M1_1	LOC_Os07g25680.1	GlyGly (K)	2.94889	2.94889	4.59861e-06	8.69701e-05	10	protein|protein kinase domain containing protein, expressed	9	672.153	7.72153	A	D
A / D	LOC_Os02g51780.1_K909_M1_1	LOC_Os02g51780.1	GlyGly (K)	-1.60574	1.60574	4.63606e-06	8.76318e-05	12	protein|ribonuclease protein, putative, expressed	2	-67.1433	0.328567	A	D
A / D	LOC_Os06g40040.1_K77_M1_1	LOC_Os06g40040.1	GlyGly (K)	2.219	2.219	4.67106e-06	8.80978e-05	12	protein|protein of unknown function domain containing protein, expressed	6	365.571	4.65571	A	D
A / D	LOC_Os04g52900.1_K1507_M1_1	LOC_Os04g52900.1	GlyGly (K)	2.55217	2.55217	4.70131e-06	8.83288e-05	12	protein|ABC transporter family protein, putative, expressed	25	486.516	5.86516	A	D
A / D	LOC_Os04g24110.1_K459_M1_1	LOC_Os04g24110.1	GlyGly (K)	-1.89415	1.89415	4.78361e-06	8.96114e-05	12	protein|anthocyanin 3-O-beta-glucosyltransferase, putative, expressed	10	-73.0969	0.269031	A	D
A / D	LOC_Os03g31400.1_K208_M1_1	LOC_Os03g31400.1	GlyGly (K)	1.53581	1.53581	4.78719e-06	8.96313e-05	12	protein|U-box domain-containing protein, putative, expressed	19	189.951	2.89951	A	D
A / D	LOC_Os07g01760.1_K24_M1_1	LOC_Os07g01760.1	GlyGly (K)	1.12903	1.12903	4.7969e-06	8.97659e-05	12	protein|aminotransferase, classes I and II, domain containing protein, expressed	25	118.712	2.18712	A	D
A / D	LOC_Os10g14870.1_K24_M1_1	LOC_Os10g14870.1	GlyGly (K)	-9.49342	9.49342	4.85808e-06	9.03661e-05	10	protein|heavy metal-associated domain containing protein, expressed	7	-99.8613	0.00138738	A	D
A / D	LOC_Os01g46510.1_K50_M1_1	LOC_Os01g46510.1;LOC_Os01g46510.2	GlyGly (K)	2.20253	2.20253	4.91724e-06	9.10597e-05	10	protein|peptidase S8 and S53, subtilisin, kexin, sedolisin, putative, expressed;protein|peptidase S8 and S53, subtilisin, kexin, sedolisin, putative, expressed	25	360.287	4.60287	A	D
A / D	LOC_Os01g46510.2_K50_M1_1	LOC_Os01g46510.1;LOC_Os01g46510.2	GlyGly (K)	2.20253	2.20253	4.91724e-06	9.10597e-05	10	protein|peptidase S8 and S53, subtilisin, kexin, sedolisin, putative, expressed;protein|peptidase S8 and S53, subtilisin, kexin, sedolisin, putative, expressed	25	360.287	4.60287	A	D
A / D	LOC_Os01g68060.1_K369_M1_1	LOC_Os01g68060.1	GlyGly (K)	-1.7687	1.7687	4.97592e-06	9.1465e-05	12	protein|copine, putative, expressed	2	-70.6527	0.293473	A	D
A / D	LOC_Os02g43760.1_K113_M1_1	LOC_Os02g43760.1	GlyGly (K)	1.55254	1.55254	4.9817e-06	9.1465e-05	12	protein|ubiquitin carboxyl-terminal hydrolase, family 1, putative, expressed	2	193.334	2.93334	A	D
A / D	LOC_Os03g20310.1_K91_M1_1	LOC_Os03g20310.1;LOC_Os03g20310.2;LOC_Os03g20310.3;LOC_Os03g20310.4	GlyGly (K)	1.03032	1.03032	4.95762e-06	9.1465e-05	12	protein|transcription factor HBP-1b, putative, expressed;protein|transcription factor HBP-1b, putative, expressed;protein|transcription factor HBP-1b, putative, expressed;protein|transcription factor HBP-1b, putative, expressed	5	104.248	2.04248	A	D
A / D	LOC_Os03g20310.2_K91_M1_1	LOC_Os03g20310.1;LOC_Os03g20310.2;LOC_Os03g20310.3;LOC_Os03g20310.4	GlyGly (K)	1.03032	1.03032	4.95762e-06	9.1465e-05	12	protein|transcription factor HBP-1b, putative, expressed;protein|transcription factor HBP-1b, putative, expressed;protein|transcription factor HBP-1b, putative, expressed;protein|transcription factor HBP-1b, putative, expressed	5	104.248	2.04248	A	D
A / D	LOC_Os03g20310.3_K91_M1_1	LOC_Os03g20310.1;LOC_Os03g20310.2;LOC_Os03g20310.3;LOC_Os03g20310.4	GlyGly (K)	1.03032	1.03032	4.95762e-06	9.1465e-05	12	protein|transcription factor HBP-1b, putative, expressed;protein|transcription factor HBP-1b, putative, expressed;protein|transcription factor HBP-1b, putative, expressed;protein|transcription factor HBP-1b, putative, expressed	5	104.248	2.04248	A	D
A / D	LOC_Os03g20310.4_K91_M1_1	LOC_Os03g20310.1;LOC_Os03g20310.2;LOC_Os03g20310.3;LOC_Os03g20310.4	GlyGly (K)	1.03032	1.03032	4.95762e-06	9.1465e-05	12	protein|transcription factor HBP-1b, putative, expressed;protein|transcription factor HBP-1b, putative, expressed;protein|transcription factor HBP-1b, putative, expressed;protein|transcription factor HBP-1b, putative, expressed	5	104.248	2.04248	A	D
A / D	LOC_Os02g10640.1_K213_M1_1	LOC_Os02g10640.1	GlyGly (K)	1.11364	1.11364	5.01751e-06	9.1723e-05	12	protein|26S protease regulatory subunit, putative, expressed	12	116.391	2.16391	A	D
A / D	LOC_Os05g49030.1_K30_M1_1	LOC_Os05g49030.1	GlyGly (K)	-1.40726	1.40726	5.01439e-06	9.1723e-05	12	protein|60S ribosomal protein L18a, putative, expressed	12	-62.2972	0.377028	A	D
A / D	LOC_Os10g10190.1_K464_M1_1	LOC_Os10g10190.1	GlyGly (K)	-1.44315	1.44315	5.18177e-06	9.38098e-05	12	protein|ATP-binding region, ATPase-like domain containing protein, expressed	2	-63.2237	0.367763	A	D
A / D	LOC_Os02g09150.1_K699_M1_1	LOC_Os02g09150.1	GlyGly (K)	1.44	1.44	5.19837e-06	9.40625e-05	12	protein|inorganic H+ pyrophosphatase, putative, expressed	17	171.321	2.71321	A	D
A / D	LOC_Os02g40100.1_K359_M1_1	LOC_Os02g40100.1	GlyGly (K)	-1.32444	1.32444	5.34227e-06	9.58859e-05	10	protein|plant protein of unknown function DUF869 domain containing protein, expressed	7	-60.0696	0.399304	A	D
A / D	LOC_Os06g09900.1_K53_M1_1	LOC_Os06g09900.1	GlyGly (K)	-2.30227	2.30227	5.3406e-06	9.58859e-05	10	protein|expressed protein	2	-79.7256	0.202744	A	D
A / D	LOC_Os01g35050.1_K313_M1_1	LOC_Os01g35050.1;LOC_Os01g35050.2;LOC_Os01g35050.3;LOC_Os01g35050.4	GlyGly (K)	1.52675	1.52675	5.37041e-06	9.61484e-05	12	protein|early-responsive to dehydration protein-related, putative, expressed;protein|early-responsive to dehydration protein-related, putative, expressed;protein|early-responsive to dehydration protein-related, putative, expressed;protein|early-responsive to dehydration protein-related, putative, expressed	5	188.135	2.88135	A	D
A / D	LOC_Os01g35050.2_K313_M1_1	LOC_Os01g35050.1;LOC_Os01g35050.2;LOC_Os01g35050.3;LOC_Os01g35050.4	GlyGly (K)	1.52675	1.52675	5.37041e-06	9.61484e-05	12	protein|early-responsive to dehydration protein-related, putative, expressed;protein|early-responsive to dehydration protein-related, putative, expressed;protein|early-responsive to dehydration protein-related, putative, expressed;protein|early-responsive to dehydration protein-related, putative, expressed	5	188.135	2.88135	A	D
A / D	LOC_Os01g35050.3_K313_M1_1	LOC_Os01g35050.1;LOC_Os01g35050.2;LOC_Os01g35050.3;LOC_Os01g35050.4	GlyGly (K)	1.52675	1.52675	5.37041e-06	9.61484e-05	12	protein|early-responsive to dehydration protein-related, putative, expressed;protein|early-responsive to dehydration protein-related, putative, expressed;protein|early-responsive to dehydration protein-related, putative, expressed;protein|early-responsive to dehydration protein-related, putative, expressed	5	188.135	2.88135	A	D
A / D	LOC_Os04g53740.1_K86_M1_1	LOC_Os04g53740.1	GlyGly (K)	-2.30033	2.30033	5.37652e-06	9.61611e-05	12	protein|thioredoxin, putative, expressed	6	-79.6983	0.203017	A	D
A / D	LOC_Os08g27840.1_K757_M1_1	LOC_Os08g27840.1	GlyGly (K)	1.09782	1.09782	5.38586e-06	9.62798e-05	12	protein|phosphoenolpyruvate carboxylase, putative, expressed	51	114.031	2.14031	A	D
A / D	LOC_Os10g01044.1_K67_M1_1	LOC_Os10g01044.1;LOC_Os10g01044.2	GlyGly (K)	1.63238	1.63238	5.40846e-06	9.63448e-05	12	protein|isoflavone reductase, putative, expressed;protein|isoflavone reductase, putative, expressed	6	210.024	3.10024	A	D
A / D	LOC_Os01g65690.1_K212_M1_1	LOC_Os01g65690.1	GlyGly (K)	-1.93918	1.93918	5.42209e-06	9.6491e-05	12	protein|4,5-DOPA dioxygenase extradiol, putative, expressed	12	-73.9235	0.260765	A	D
A / D	LOC_Os02g47880.1_K659_M1_1	LOC_Os02g47880.1;LOC_Os02g47880.2	GlyGly (K)	1.16069	1.16069	5.48834e-06	9.70872e-05	12	protein|tetratricopeptide repeat domain containing protein, expressed;protein|tetratricopeptide repeat domain containing protein, expressed	10	123.565	2.23565	A	D
A / D	LOC_Os02g47880.2_K659_M1_1	LOC_Os02g47880.1;LOC_Os02g47880.2	GlyGly (K)	1.16069	1.16069	5.48834e-06	9.70872e-05	12	protein|tetratricopeptide repeat domain containing protein, expressed;protein|tetratricopeptide repeat domain containing protein, expressed	10	123.565	2.23565	A	D
A / D	LOC_Os02g56920.1_K361_M1_1	LOC_Os02g56920.1	GlyGly (K)	1.34642	1.34642	5.63215e-06	9.91381e-05	12	protein|WAX2, putative, expressed	8	154.28	2.5428	A	D
A / D	LOC_Os01g68160.1_K226_M1_1	LOC_Os01g68160.1;LOC_Os01g68160.2	GlyGly (K)	-2.66962	2.66962	5.72956e-06	0.000100455	12	protein|ZOS1-22 - C2H2 zinc finger protein, expressed;protein|ZOS1-22 - C2H2 zinc finger protein, expressed	5	-84.2832	0.157168	A	D
A / D	LOC_Os01g59600.1_K110_M1_1	LOC_Os01g59600.1;LOC_Os01g59600.2	GlyGly (K)	2.47241	2.47241	5.90377e-06	0.000102349	12	protein|peptidase, T1 family, putative, expressed;protein|peptidase, T1 family, putative, expressed	12	454.97	5.5497	A	D
A / D	LOC_Os01g59600.2_K110_M1_1	LOC_Os01g59600.1;LOC_Os01g59600.2	GlyGly (K)	2.47241	2.47241	5.90377e-06	0.000102349	12	protein|peptidase, T1 family, putative, expressed;protein|peptidase, T1 family, putative, expressed	12	454.97	5.5497	A	D
A / D	LOC_Os04g25550.1_K97_M1_1	LOC_Os04g25550.1	GlyGly (K)	-4.04492	4.04492	6.00963e-06	0.000103754	12	protein|FACT complex subunit SPT16, putative, expressed	20	-93.9416	0.0605839	A	D
A / D	LOC_Os07g47780.1_K106_M1_1	LOC_Os07g47780.1;LOC_Os07g47780.2	GlyGly (K)	-1.24694	1.24694	6.30208e-06	0.000107732	12	protein|60S ribosomal protein L18-3, putative, expressed;protein|60S ribosomal protein L18-3, putative, expressed	2	-57.8659	0.421341	A	D
A / D	LOC_Os03g05390.1_K95_M1_1	LOC_Os03g05390.1;LOC_Os03g05390.10;LOC_Os03g05390.11;LOC_Os03g05390.12;LOC_Os03g05390.13;LOC_Os03g05390.2;LOC_Os03g05390.3;LOC_Os03g05390.4;LOC_Os03g05390.5;LOC_Os03g05390.6;LOC_Os03g05390.7;LOC_Os03g05390.8;LOC_Os03g05390.9	GlyGly (K)	1.78478	1.78478	6.36734e-06	0.000107914	12	protein|Citrate transporter protein, putative, expressed;protein|Citrate transporter protein, putative, expressed;protein|Citrate transporter protein, putative, expressed;protein|Citrate transporter protein, putative, expressed;protein|Citrate transporter protein, putative, expressed;protein|Citrate transporter protein, putative, expressed;protein|Citrate transporter protein, putative, expressed;…	4	244.566	3.44566	A	D
A / D	LOC_Os03g05390.10_K65_M1_1	LOC_Os03g05390.1;LOC_Os03g05390.10;LOC_Os03g05390.11;LOC_Os03g05390.12;LOC_Os03g05390.13;LOC_Os03g05390.2;LOC_Os03g05390.3;LOC_Os03g05390.4;LOC_Os03g05390.5;LOC_Os03g05390.6;LOC_Os03g05390.7;LOC_Os03g05390.8;LOC_Os03g05390.9	GlyGly (K)	1.78478	1.78478	6.36734e-06	0.000107914	12	protein|Citrate transporter protein, putative, expressed;protein|Citrate transporter protein, putative, expressed;protein|Citrate transporter protein, putative, expressed;protein|Citrate transporter protein, putative, expressed;protein|Citrate transporter protein, putative, expressed;protein|Citrate transporter protein, putative, expressed;protein|Citrate transporter protein, putative, expressed;…	4	244.566	3.44566	A	D
A / D	LOC_Os03g05390.11_K65_M1_1	LOC_Os03g05390.1;LOC_Os03g05390.10;LOC_Os03g05390.11;LOC_Os03g05390.12;LOC_Os03g05390.13;LOC_Os03g05390.2;LOC_Os03g05390.3;LOC_Os03g05390.4;LOC_Os03g05390.5;LOC_Os03g05390.6;LOC_Os03g05390.7;LOC_Os03g05390.8;LOC_Os03g05390.9	GlyGly (K)	1.78478	1.78478	6.36734e-06	0.000107914	12	protein|Citrate transporter protein, putative, expressed;protein|Citrate transporter protein, putative, expressed;protein|Citrate transporter protein, putative, expressed;protein|Citrate transporter protein, putative, expressed;protein|Citrate transporter protein, putative, expressed;protein|Citrate transporter protein, putative, expressed;protein|Citrate transporter protein, putative, expressed;…	4	244.566	3.44566	A	D
A / D	LOC_Os03g05390.12_K65_M1_1	LOC_Os03g05390.1;LOC_Os03g05390.10;LOC_Os03g05390.11;LOC_Os03g05390.12;LOC_Os03g05390.13;LOC_Os03g05390.2;LOC_Os03g05390.3;LOC_Os03g05390.4;LOC_Os03g05390.5;LOC_Os03g05390.6;LOC_Os03g05390.7;LOC_Os03g05390.8;LOC_Os03g05390.9	GlyGly (K)	1.78478	1.78478	6.36734e-06	0.000107914	12	protein|Citrate transporter protein, putative, expressed;protein|Citrate transporter protein, putative, expressed;protein|Citrate transporter protein, putative, expressed;protein|Citrate transporter protein, putative, expressed;protein|Citrate transporter protein, putative, expressed;protein|Citrate transporter protein, putative, expressed;protein|Citrate transporter protein, putative, expressed;…	4	244.566	3.44566	A	D
A / D	LOC_Os03g05390.2_K95_M1_1	LOC_Os03g05390.1;LOC_Os03g05390.10;LOC_Os03g05390.11;LOC_Os03g05390.12;LOC_Os03g05390.13;LOC_Os03g05390.2;LOC_Os03g05390.3;LOC_Os03g05390.4;LOC_Os03g05390.5;LOC_Os03g05390.6;LOC_Os03g05390.7;LOC_Os03g05390.8;LOC_Os03g05390.9	GlyGly (K)	1.78478	1.78478	6.36734e-06	0.000107914	12	protein|Citrate transporter protein, putative, expressed;protein|Citrate transporter protein, putative, expressed;protein|Citrate transporter protein, putative, expressed;protein|Citrate transporter protein, putative, expressed;protein|Citrate transporter protein, putative, expressed;protein|Citrate transporter protein, putative, expressed;protein|Citrate transporter protein, putative, expressed;…	4	244.566	3.44566	A	D
A / D	LOC_Os03g05390.3_K95_M1_1	LOC_Os03g05390.1;LOC_Os03g05390.10;LOC_Os03g05390.11;LOC_Os03g05390.12;LOC_Os03g05390.13;LOC_Os03g05390.2;LOC_Os03g05390.3;LOC_Os03g05390.4;LOC_Os03g05390.5;LOC_Os03g05390.6;LOC_Os03g05390.7;LOC_Os03g05390.8;LOC_Os03g05390.9	GlyGly (K)	1.78478	1.78478	6.36734e-06	0.000107914	12	protein|Citrate transporter protein, putative, expressed;protein|Citrate transporter protein, putative, expressed;protein|Citrate transporter protein, putative, expressed;protein|Citrate transporter protein, putative, expressed;protein|Citrate transporter protein, putative, expressed;protein|Citrate transporter protein, putative, expressed;protein|Citrate transporter protein, putative, expressed;…	4	244.566	3.44566	A	D
A / D	LOC_Os03g05390.4_K95_M1_1	LOC_Os03g05390.1;LOC_Os03g05390.10;LOC_Os03g05390.11;LOC_Os03g05390.12;LOC_Os03g05390.13;LOC_Os03g05390.2;LOC_Os03g05390.3;LOC_Os03g05390.4;LOC_Os03g05390.5;LOC_Os03g05390.6;LOC_Os03g05390.7;LOC_Os03g05390.8;LOC_Os03g05390.9	GlyGly (K)	1.78478	1.78478	6.36734e-06	0.000107914	12	protein|Citrate transporter protein, putative, expressed;protein|Citrate transporter protein, putative, expressed;protein|Citrate transporter protein, putative, expressed;protein|Citrate transporter protein, putative, expressed;protein|Citrate transporter protein, putative, expressed;protein|Citrate transporter protein, putative, expressed;protein|Citrate transporter protein, putative, expressed;…	4	244.566	3.44566	A	D
A / D	LOC_Os03g05390.5_K95_M1_1	LOC_Os03g05390.1;LOC_Os03g05390.10;LOC_Os03g05390.11;LOC_Os03g05390.12;LOC_Os03g05390.13;LOC_Os03g05390.2;LOC_Os03g05390.3;LOC_Os03g05390.4;LOC_Os03g05390.5;LOC_Os03g05390.6;LOC_Os03g05390.7;LOC_Os03g05390.8;LOC_Os03g05390.9	GlyGly (K)	1.78478	1.78478	6.36734e-06	0.000107914	12	protein|Citrate transporter protein, putative, expressed;protein|Citrate transporter protein, putative, expressed;protein|Citrate transporter protein, putative, expressed;protein|Citrate transporter protein, putative, expressed;protein|Citrate transporter protein, putative, expressed;protein|Citrate transporter protein, putative, expressed;protein|Citrate transporter protein, putative, expressed;…	4	244.566	3.44566	A	D
A / D	LOC_Os03g05390.6_K95_M1_1	LOC_Os03g05390.1;LOC_Os03g05390.10;LOC_Os03g05390.11;LOC_Os03g05390.12;LOC_Os03g05390.13;LOC_Os03g05390.2;LOC_Os03g05390.3;LOC_Os03g05390.4;LOC_Os03g05390.5;LOC_Os03g05390.6;LOC_Os03g05390.7;LOC_Os03g05390.8;LOC_Os03g05390.9	GlyGly (K)	1.78478	1.78478	6.36734e-06	0.000107914	12	protein|Citrate transporter protein, putative, expressed;protein|Citrate transporter protein, putative, expressed;protein|Citrate transporter protein, putative, expressed;protein|Citrate transporter protein, putative, expressed;protein|Citrate transporter protein, putative, expressed;protein|Citrate transporter protein, putative, expressed;protein|Citrate transporter protein, putative, expressed;…	4	244.566	3.44566	A	D
A / D	LOC_Os03g05390.7_K65_M1_1	LOC_Os03g05390.1;LOC_Os03g05390.10;LOC_Os03g05390.11;LOC_Os03g05390.12;LOC_Os03g05390.13;LOC_Os03g05390.2;LOC_Os03g05390.3;LOC_Os03g05390.4;LOC_Os03g05390.5;LOC_Os03g05390.6;LOC_Os03g05390.7;LOC_Os03g05390.8;LOC_Os03g05390.9	GlyGly (K)	1.78478	1.78478	6.36734e-06	0.000107914	12	protein|Citrate transporter protein, putative, expressed;protein|Citrate transporter protein, putative, expressed;protein|Citrate transporter protein, putative, expressed;protein|Citrate transporter protein, putative, expressed;protein|Citrate transporter protein, putative, expressed;protein|Citrate transporter protein, putative, expressed;protein|Citrate transporter protein, putative, expressed;…	4	244.566	3.44566	A	D
A / D	LOC_Os03g05390.8_K65_M1_1	LOC_Os03g05390.1;LOC_Os03g05390.10;LOC_Os03g05390.11;LOC_Os03g05390.12;LOC_Os03g05390.13;LOC_Os03g05390.2;LOC_Os03g05390.3;LOC_Os03g05390.4;LOC_Os03g05390.5;LOC_Os03g05390.6;LOC_Os03g05390.7;LOC_Os03g05390.8;LOC_Os03g05390.9	GlyGly (K)	1.78478	1.78478	6.36734e-06	0.000107914	12	protein|Citrate transporter protein, putative, expressed;protein|Citrate transporter protein, putative, expressed;protein|Citrate transporter protein, putative, expressed;protein|Citrate transporter protein, putative, expressed;protein|Citrate transporter protein, putative, expressed;protein|Citrate transporter protein, putative, expressed;protein|Citrate transporter protein, putative, expressed;…	4	244.566	3.44566	A	D
A / D	LOC_Os03g05390.9_K65_M1_1	LOC_Os03g05390.1;LOC_Os03g05390.10;LOC_Os03g05390.11;LOC_Os03g05390.12;LOC_Os03g05390.13;LOC_Os03g05390.2;LOC_Os03g05390.3;LOC_Os03g05390.4;LOC_Os03g05390.5;LOC_Os03g05390.6;LOC_Os03g05390.7;LOC_Os03g05390.8;LOC_Os03g05390.9	GlyGly (K)	1.78478	1.78478	6.36734e-06	0.000107914	12	protein|Citrate transporter protein, putative, expressed;protein|Citrate transporter protein, putative, expressed;protein|Citrate transporter protein, putative, expressed;protein|Citrate transporter protein, putative, expressed;protein|Citrate transporter protein, putative, expressed;protein|Citrate transporter protein, putative, expressed;protein|Citrate transporter protein, putative, expressed;…	4	244.566	3.44566	A	D
A / D	LOC_Os09g07300.1_K1794_M1_1	LOC_Os09g07300.1	GlyGly (K)	-1.23535	1.23535	6.37921e-06	0.000107977	12	protein|BIG, putative, expressed	37	-57.5261	0.424739	A	D
A / D	LOC_Os10g10244.1_K129_M1_1	LOC_Os10g10244.1	GlyGly (K)	1.01677	1.01677	6.50523e-06	0.000109262	12	protein|alanyl-tRNA synthetase, putative, expressed	38	102.339	2.02339	A	D
A / D	LOC_Os07g30970.1_K36_M1_1	LOC_Os07g30970.1	GlyGly (K)	-1.69523	1.69523	6.57846e-06	0.00011018	12	protein|nucleoside diphosphate kinase, putative, expressed	9	-69.1195	0.308805	A	D
A / D	LOC_Os01g14050.1_K325_M1_1	LOC_Os01g14050.1	GlyGly (K)	-1.44761	1.44761	6.65028e-06	0.000111278	10	protein|C2 domain containing protein, putative, expressed	4	-63.3373	0.366627	A	D
A / D	LOC_Os01g08560.1_K240_M1_1	LOC_Os01g08560.1;LOC_Os01g08560.2	GlyGly (K)	-1.46763	1.46763	6.93226e-06	0.000114755	10	protein|DnaK family protein, putative, expressed;protein|DnaK family protein, putative, expressed	35	-63.8424	0.361576	A	D
A / D	LOC_Os01g08560.2_K240_M1_1	LOC_Os01g08560.1;LOC_Os01g08560.2	GlyGly (K)	-1.46763	1.46763	6.93226e-06	0.000114755	10	protein|DnaK family protein, putative, expressed;protein|DnaK family protein, putative, expressed	35	-63.8424	0.361576	A	D
A / D	LOC_Os05g47540.1_K397_M1_1	LOC_Os05g47540.1;LOC_Os05g47540.2	GlyGly (K)	2.39567	2.39567	6.98863e-06	0.000115099	10	protein|CPuORF26 - conserved peptide uORF-containing transcript, expressed;protein|CPuORF26 - conserved peptide uORF-containing transcript, expressed	11	426.223	5.26223	A	D
A / D	LOC_Os05g06310.1_K99_M1_1	LOC_Os05g06310.1	GlyGly (K)	-2.00175	2.00175	6.99985e-06	0.000115124	12	protein|60S ribosomal protein L18-3, putative, expressed	9	-75.0304	0.249696	A	D
A / D	LOC_Os12g13390.1_K212_M1_1	LOC_Os12g13390.1	GlyGly (K)	1.06884	1.06884	7.01165e-06	0.000115265	12	protein|aspartyl aminopeptidase, putative, expressed	17	109.774	2.09774	A	D
A / D	LOC_Os01g04010.1_K24_M1_1	LOC_Os01g04010.1	GlyGly (K)	-1.49538	1.49538	7.04355e-06	0.000115682	12	protein|expressed protein	2	-64.5314	0.354686	A	D
A / D	LOC_Os01g70270.1_K131_M1_1	LOC_Os01g70270.1;LOC_Os01g70270.2;LOC_Os01g70270.3	GlyGly (K)	1.44547	1.44547	7.29718e-06	0.000118077	12	protein|auxin response factor, putative, expressed;protein|auxin response factor, putative, expressed;protein|auxin response factor, putative, expressed	8	172.351	2.72351	A	D
A / D	LOC_Os01g70270.2_K131_M1_1	LOC_Os01g70270.1;LOC_Os01g70270.2;LOC_Os01g70270.3	GlyGly (K)	1.44547	1.44547	7.29718e-06	0.000118077	12	protein|auxin response factor, putative, expressed;protein|auxin response factor, putative, expressed;protein|auxin response factor, putative, expressed	8	172.351	2.72351	A	D
A / D	LOC_Os01g70270.3_K131_M1_1	LOC_Os01g70270.1;LOC_Os01g70270.2;LOC_Os01g70270.3	GlyGly (K)	1.44547	1.44547	7.29718e-06	0.000118077	12	protein|auxin response factor, putative, expressed;protein|auxin response factor, putative, expressed;protein|auxin response factor, putative, expressed	8	172.351	2.72351	A	D
A / D	LOC_Os06g45710.1_K16_M1_1	LOC_Os06g45710.1	GlyGly (K)	-1.0269	1.0269	7.28004e-06	0.000118077	12	protein|phosphoglycerate kinase protein, putative, expressed	9	-50.9238	0.490762	A	D
A / D	LOC_Os02g57710.1_K224_M1_1	LOC_Os02g57710.1	GlyGly (K)	-1.84732	1.84732	7.50732e-06	0.000119763	10	protein|signal peptide peptidase-like 2B, putative, expressed	1	-72.2091	0.277909	A	D
A / D	LOC_Os09g35690.1_K163_M1_1	LOC_Os09g35690.1	GlyGly (K)	1.07759	1.07759	7.85687e-06	0.000122773	10	protein|zinc RING finger protein, putative, expressed	2	111.051	2.11051	A	D
A / D	LOC_Os05g36290.1_K329_M1_1	LOC_Os05g36290.1;LOC_Os05g36290.2	GlyGly (K)	5.08066	5.08066	7.87175e-06	0.00012283	12	protein|actin, putative, expressed;protein|actin, putative, expressed	6	3284.01	33.8401	A	D
A / D	LOC_Os05g36290.2_K329_M1_1	LOC_Os05g36290.1;LOC_Os05g36290.2	GlyGly (K)	5.08066	5.08066	7.87175e-06	0.00012283	12	protein|actin, putative, expressed;protein|actin, putative, expressed	6	3284.01	33.8401	A	D
A / D	LOC_Os02g38430.1_K315_M1_1	LOC_Os02g38430.1	GlyGly (K)	1.27103	1.27103	7.91206e-06	0.000123395	12	protein|steroid nuclear receptor, ligand-binding, putative, expressed	4	141.334	2.41334	A	D
A / D	LOC_Os04g45070.1_K145_M1_1	LOC_Os04g45070.1	GlyGly (K)	1.28705	1.28705	8.34215e-06	0.000127366	12	protein|remorin, putative, expressed	26	144.029	2.44029	A	D
A / D	LOC_Os08g30790.1_K268_M1_1	LOC_Os08g30790.1;LOC_Os08g30790.2;LOC_Os08g30790.3	GlyGly (K)	1.56388	1.56388	8.47124e-06	0.000128631	10	protein|hypersensitive-induced response protein, putative, expressed;protein|hypersensitive-induced response protein, putative, expressed;protein|hypersensitive-induced response protein, putative, expressed	6	195.647	2.95647	A	D
A / D	LOC_Os08g30790.2_K268_M1_1	LOC_Os08g30790.1;LOC_Os08g30790.2;LOC_Os08g30790.3	GlyGly (K)	1.56388	1.56388	8.47124e-06	0.000128631	10	protein|hypersensitive-induced response protein, putative, expressed;protein|hypersensitive-induced response protein, putative, expressed;protein|hypersensitive-induced response protein, putative, expressed	6	195.647	2.95647	A	D
A / D	LOC_Os08g30790.3_K268_M1_1	LOC_Os08g30790.1;LOC_Os08g30790.2;LOC_Os08g30790.3	GlyGly (K)	1.56388	1.56388	8.47124e-06	0.000128631	10	protein|hypersensitive-induced response protein, putative, expressed;protein|hypersensitive-induced response protein, putative, expressed;protein|hypersensitive-induced response protein, putative, expressed	6	195.647	2.95647	A	D
A / D	LOC_Os05g51480.1_K376_M1_1	LOC_Os05g51480.1	GlyGly (K)	1.7051	1.7051	8.73762e-06	0.000130887	12	protein|cleavage and polyadenylation specificity factor, putative, expressed	27	226.051	3.26051	A	D
A / D	LOC_Os04g55230.1_K906_M1_1	LOC_Os04g55230.1	GlyGly (K)	2.18007	2.18007	8.80375e-06	0.000131594	12	protein|tetratricopeptide repeat domain containing protein, putative, expressed	18	353.177	4.53177	A	D
A / D	LOC_Os04g01740.1_K536_M1_1	LOC_Os04g01740.1	GlyGly (K)	-3.82586	3.82586	9.01672e-06	0.000134266	10	protein|heat shock protein, putative, expressed	38	-92.9482	0.0705185	A	D
A / D	LOC_Os03g58050.1_K46_M1_1	LOC_Os03g58050.1;LOC_Os07g07709.1	GlyGly (K)	-1.31174	1.31174	9.18903e-06	0.000136034	12	protein|ribosomal protein S13p/S18e, putative, expressed;protein|ribosomal protein S13p/S18e, putative, expressed	11	-59.7165	0.402835	A	D
A / D	LOC_Os07g07709.1_K46_M1_1	LOC_Os03g58050.1;LOC_Os07g07709.1	GlyGly (K)	-1.31174	1.31174	9.18903e-06	0.000136034	12	protein|ribosomal protein S13p/S18e, putative, expressed;protein|ribosomal protein S13p/S18e, putative, expressed	11	-59.7165	0.402835	A	D
A / D	LOC_Os02g56740.1_K97_M1_1	LOC_Os02g56740.1	GlyGly (K)	1.08108	1.08108	9.46786e-06	0.000138369	12	protein|translation initiation factor eIF-2B subunit epsilon, putative, expressed	4	111.562	2.11562	A	D
A / D	LOC_Os03g32630.1_K395_M1_1	LOC_Os03g32630.1	GlyGly (K)	1.34037	1.34037	9.61912e-06	0.000139837	12	protein|ABC transporter, ATP-binding protein, putative, expressed	6	153.217	2.53217	A	D
A / D	LOC_Os03g14250.1_K319_M1_1	LOC_Os03g14250.1	GlyGly (K)	2.43838	2.43838	9.83231e-06	0.000141839	10	protein|plant protein of unknown function DUF869 domain containing protein, expressed	25	442.032	5.42032	A	D
A / D	LOC_Os01g46610.1_K203_M1_1	LOC_Os01g46610.1	GlyGly (K)	-1.25071	1.25071	9.91733e-06	0.000142545	12	protein|dehydrogenase, putative, expressed	27	-57.9759	0.420241	A	D
A / D	LOC_Os08g09200.1_K203_M1_1	LOC_Os08g09200.1	GlyGly (K)	1.58415	1.58415	1.04023e-05	0.00014743	12	protein|aconitate hydratase protein, putative, expressed	27	199.831	2.99831	A	D
A / D	LOC_Os03g10340.1_K167_M1_1	LOC_Os03g10340.1	GlyGly (K)	1.00334	1.00334	1.08012e-05	0.000151456	12	protein|40S ribosomal protein S3a, putative, expressed	12	100.464	2.00464	A	D
A / D	LOC_Os03g21560.1_K75_M1_1	LOC_Os03g21560.1	GlyGly (K)	-1.07161	1.07161	1.12858e-05	0.000155734	12	protein|photosystem II 11 kD protein, putative, expressed	5	-52.4213	0.475787	A	D
A / D	LOC_Os03g16980.1_K121_M1_1	LOC_Os03g16980.1;LOC_Os03g16980.2	GlyGly (K)	1.90303	1.90303	1.13135e-05	0.00015584	10	protein|NAD dependent epimerase/dehydratase family domain containing protein, expressed;protein|NAD dependent epimerase/dehydratase family domain containing protein, expressed	21	273.997	3.73997	A	D
A / D	LOC_Os03g16980.2_K121_M1_1	LOC_Os03g16980.1;LOC_Os03g16980.2	GlyGly (K)	1.90303	1.90303	1.13135e-05	0.00015584	10	protein|NAD dependent epimerase/dehydratase family domain containing protein, expressed;protein|NAD dependent epimerase/dehydratase family domain containing protein, expressed	21	273.997	3.73997	A	D
A / D	LOC_Os03g59390.1_K435_M1_1	LOC_Os03g59390.1	GlyGly (K)	-1.11744	1.11744	1.13945e-05	0.000156506	10	protein|CAMK_CAMK_like.24 - CAMK includes calcium/calmodulin depedent protein kinases, expressed	4	-53.9089	0.460911	A	D
A / D	LOC_Os03g51020.1_K764_M1_1	LOC_Os03g51020.1	GlyGly (K)	1.8312	1.8312	1.15635e-05	0.000158337	12	protein|expressed protein	6	255.833	3.55833	A	D
A / D	LOC_Os03g59340.1_K466_M1_1	LOC_Os03g59340.1	GlyGly (K)	1.36327	1.36327	1.1602e-05	0.000158803	12	protein|CESA2 - cellulose synthase, expressed	3	157.268	2.57268	A	D
A / D	LOC_Os02g57630.1_K58_M1_1	LOC_Os02g57630.1;LOC_Os02g57630.2;LOC_Os02g57630.3	GlyGly (K)	1.49184	1.49184	1.17204e-05	0.000159993	12	protein|ubiquitin carboxyl-terminal hydrolase, family 1, putative, expressed;protein|ubiquitin carboxyl-terminal hydrolase, family 1, putative, expressed;protein|ubiquitin carboxyl-terminal hydrolase, family 1, putative, expressed	5	181.247	2.81247	A	D
A / D	LOC_Os02g57630.2_K58_M1_1	LOC_Os02g57630.1;LOC_Os02g57630.2;LOC_Os02g57630.3	GlyGly (K)	1.49184	1.49184	1.17204e-05	0.000159993	12	protein|ubiquitin carboxyl-terminal hydrolase, family 1, putative, expressed;protein|ubiquitin carboxyl-terminal hydrolase, family 1, putative, expressed;protein|ubiquitin carboxyl-terminal hydrolase, family 1, putative, expressed	5	181.247	2.81247	A	D
A / D	LOC_Os05g38810.1_K245_M1_1	LOC_Os05g38810.1	GlyGly (K)	1.54751	1.54751	1.19032e-05	0.000161067	12	protein|PWWP domain containing protein, expressed	16	192.312	2.92312	A	D
A / D	LOC_Os10g36400.1_K428_M1_1	LOC_Os10g36400.1	GlyGly (K)	-1.21519	1.21519	1.19213e-05	0.000161189	12	protein|GIL1, putative, expressed	3	-56.9285	0.430715	A	D
A / D	LOC_Os01g45274.1_K180_M1_1	LOC_Os01g45274.1;LOC_Os01g45274.2;LOC_Os01g45274.3;LOC_Os01g45274.4	GlyGly (K)	-1.7784	1.7784	1.25485e-05	0.000168028	12	protein|carbonic anhydrase, chloroplast precursor, putative, expressed;protein|carbonic anhydrase, chloroplast precursor, putative, expressed;protein|carbonic anhydrase, chloroplast precursor, putative, expressed;protein|carbonic anhydrase, chloroplast precursor, putative, expressed	22	-70.8493	0.291507	A	D
A / D	LOC_Os03g26460.1_K120_M1_1	LOC_Os03g26460.1;LOC_Os03g26460.2	GlyGly (K)	-2.3695	2.3695	1.2599e-05	0.000168621	10	protein|CS domain containing protein, putative, expressed;protein|CS domain containing protein, putative, expressed	5	-80.6488	0.193512	A	D
A / D	LOC_Os03g16920.1_K465_M1_1	LOC_Os03g16920.1	GlyGly (K)	3.27304	3.27304	1.26492e-05	0.000168976	12	protein|DnaK family protein, putative, expressed	11	866.682	9.66682	A	D
A / D	LOC_Os03g16920.1_K568_M1_1	LOC_Os03g16920.1	GlyGly (K)	3.16089	3.16089	1.27037e-05	0.000169259	12	protein|DnaK family protein, putative, expressed	11	794.381	8.94381	A	D
A / D	LOC_Os02g35170.1_K6_M1_1	LOC_Os02g35170.1	GlyGly (K)	2.54266	2.54266	1.29028e-05	0.000170825	12	protein|uncharacterized oxidoreductase yoxD, putative, expressed	12	482.661	5.82661	A	D
A / D	LOC_Os04g42920.1_K181_M1_1	LOC_Os04g42920.1	GlyGly (K)	1.25506	1.25506	1.31597e-05	0.000173002	10	protein|dehydrogenase, putative, expressed	10	138.677	2.38677	A	D
A / D	LOC_Os07g12110.1_K41_M1_1	LOC_Os07g12110.1	GlyGly (K)	-1.52333	1.52333	1.33452e-05	0.00017473	12	protein|eukaryotic translation initiation factor 3 subunit E, putative, expressed	1	-65.2119	0.347881	A	D
A / D	LOC_Os02g01560.1_K115_M1_1	LOC_Os02g01560.1	GlyGly (K)	-1.39835	1.39835	1.33871e-05	0.00017515	12	protein|40S ribosomal protein S4, putative, expressed	20	-62.0637	0.379363	A	D
A / D	LOC_Os08g03520.1_K65_M1_1	LOC_Os08g03520.1	GlyGly (K)	1.42618	1.42618	1.35821e-05	0.000176292	12	protein|retrotransposon protein, putative, Ty1-copia subclass, expressed	13	168.735	2.68735	A	D
A / D	LOC_Os01g40750.1_K86_M1_1	LOC_Os01g40750.1	GlyGly (K)	-1.29773	1.29773	1.36911e-05	0.000177366	12	protein|expressed protein	4	-59.3234	0.406766	A	D
A / D	LOC_Os08g08040.1_K59_M1_1	LOC_Os08g08040.1	GlyGly (K)	-1.25374	1.25374	1.38527e-05	0.00017855	12	protein|LSM domain containing protein, expressed	4	-58.0641	0.419359	A	D
A / D	LOC_Os04g52900.1_K1361_M1_1	LOC_Os04g52900.1	GlyGly (K)	1.9099	1.9099	1.39167e-05	0.000179244	10	protein|ABC transporter family protein, putative, expressed	25	275.783	3.75783	A	D
A / D	LOC_Os07g42370.1_K220_M1_1	LOC_Os07g42370.1;LOC_Os07g42370.2	GlyGly (K)	-1.08201	1.08201	1.41023e-05	0.00018111	12	protein|zinc-finger protein, putative, expressed;protein|zinc-finger protein, putative, expressed	1	-52.7629	0.472371	A	D
A / D	LOC_Os07g42370.2_K220_M1_1	LOC_Os07g42370.1;LOC_Os07g42370.2	GlyGly (K)	-1.08201	1.08201	1.41023e-05	0.00018111	12	protein|zinc-finger protein, putative, expressed;protein|zinc-finger protein, putative, expressed	1	-52.7629	0.472371	A	D
A / D	LOC_Os06g04290.1_K50_M1_1	LOC_Os06g04290.1	GlyGly (K)	3.25741	3.25741	1.4113e-05	0.00018113	12	protein|S10/S20 domain containing ribosomal protein, putative, expressed	8	856.265	9.56265	A	D
A / D	LOC_Os03g22140.1_K405_M1_1	LOC_Os03g22140.1	GlyGly (K)	1.42169	1.42169	1.41953e-05	0.000181976	12	protein|tetratricopeptide repeat domain containing protein, expressed	4	167.899	2.67899	A	D
A / D	LOC_Os06g02130.1_K408_M1_1	LOC_Os06g02130.1	GlyGly (K)	2.1444	2.1444	1.42639e-05	0.00018246	12	protein|G-protein alpha subunit, putative, expressed	9	342.11	4.4211	A	D
A / D	LOC_Os01g07810.1_K121_M1_1	LOC_Os01g07810.1	GlyGly (K)	-1.27874	1.27874	1.4328e-05	0.000182821	12	protein|protein of unknown function domain containing protein, expressed	8	-58.7845	0.412155	A	D
A / D	LOC_Os07g47530.1_K265_M1_1	LOC_Os07g47530.1;LOC_Os07g47530.2	GlyGly (K)	1.265	1.265	1.43359e-05	0.000182856	10	protein|AAA-type ATPase family protein, putative, expressed;protein|AAA-type ATPase family protein, putative, expressed	4	140.328	2.40328	A	D
A / D	LOC_Os02g37420.1_K151_M1_1	LOC_Os02g37420.1	GlyGly (K)	-1.1504	1.1504	1.45405e-05	0.000184539	12	protein|ras-related protein, putative, expressed	9	-54.9501	0.450499	A	D
A / D	LOC_Os04g32650.1_K153_M1_1	LOC_Os04g32650.1	GlyGly (K)	-1.53156	1.53156	1.46864e-05	0.000186059	12	protein|tRNA synthetase class II core domain containing protein, expressed	37	-65.4097	0.345903	A	D
A / D	LOC_Os06g40190.1_K49_M1_1	LOC_Os06g40190.1	GlyGly (K)	1.53523	1.53523	1.48863e-05	0.00018819	10	protein|phospholipase D, putative, expressed	10	189.835	2.89835	A	D
A / D	LOC_Os07g28940.1_K397_M1_1	LOC_Os07g28940.1	GlyGly (K)	2.29066	2.29066	1.50089e-05	0.000189403	12	protein|ATGRIP/GRIP, putative, expressed	2	389.281	4.89281	A	D
A / D	LOC_Os01g07870.1_K766_M1_1	LOC_Os01g07870.1	GlyGly (K)	-1.60921	1.60921	1.56463e-05	0.000194919	12	protein|ABC transporter family protein, putative, expressed	11	-67.2222	0.327778	A	D
A / D	LOC_Os06g22810.1_K531_M1_1	LOC_Os06g22810.1	GlyGly (K)	1.33337	1.33337	1.58899e-05	0.00019667	12	protein|TKL_IRAK_CrRLK1L-1.14 - The CrRLK1L-1 subfamily has homology to the CrRLK1L homolog, expressed	8	151.99	2.5199	A	D
A / D	LOC_Os07g46370.1_K253_M1_1	LOC_Os07g46370.1	GlyGly (K)	1.58417	1.58417	1.59737e-05	0.000197462	12	protein|WD domain, G-beta repeat domain containing protein, expressed	30	199.835	2.99835	A	D
A / D	LOC_Os03g22880.1_K399_M1_1	LOC_Os03g22880.1	GlyGly (K)	2.19697	2.19697	1.61891e-05	0.000199553	12	protein|nucleolar protein 5A, putative, expressed	16	358.517	4.58517	A	D
A / D	LOC_Os04g56070.1_K185_M1_1	LOC_Os04g56070.1;LOC_Os04g56070.2	GlyGly (K)	1.14145	1.14145	1.64001e-05	0.000201804	12	protein|COP9 signalosome complex subunit 5b, putative, expressed;protein|COP9 signalosome complex subunit 5b, putative, expressed	6	120.603	2.20603	A	D
A / D	LOC_Os01g08860.1_K79_M1_1	LOC_Os01g08860.1	GlyGly (K)	-1.79851	1.79851	1.66323e-05	0.000203815	12	protein|hsp20/alpha crystallin family protein, putative, expressed	11	-71.2529	0.287471	A	D
A / D	LOC_Os01g17170.1_K342_M1_1	LOC_Os01g17170.1	GlyGly (K)	-1.20549	1.20549	1.67128e-05	0.00020438	12	protein|magnesium-protoporphyrin IX monomethyl ester cyclase,chloroplast precursor, putative, expressed	22	-56.6377	0.433623	A	D
A / D	LOC_Os07g07250.1_K41_M1_1	LOC_Os07g07250.1	GlyGly (K)	-1.01077	1.01077	1.68875e-05	0.000205598	12	protein|eukaryotic translation initiation factor 3 subunit E, putative, expressed	7	-50.372	0.49628	A	D
A / D	LOC_Os04g45070.1_K138_M1_1	LOC_Os04g45070.1	GlyGly (K)	1.05476	1.05476	1.70304e-05	0.000207054	12	protein|remorin, putative, expressed	26	107.737	2.07737	A	D
A / D	LOC_Os09g24200.1_K52_M1_1	LOC_Os09g24200.1;LOC_Os09g24200.2	GlyGly (K)	1.18239	1.18239	1.73939e-05	0.000209185	12	protein|RAD23 DNA repair protein, putative, expressed;protein|RAD23 DNA repair protein, putative, expressed	4	126.952	2.26952	A	D
A / D	LOC_Os09g24200.2_K51_M1_1	LOC_Os09g24200.1;LOC_Os09g24200.2	GlyGly (K)	1.18239	1.18239	1.73939e-05	0.000209185	12	protein|RAD23 DNA repair protein, putative, expressed;protein|RAD23 DNA repair protein, putative, expressed	4	126.952	2.26952	A	D
A / D	LOC_Os01g49120.1_K480_M1_1	LOC_Os01g49120.1	GlyGly (K)	-1.13522	1.13522	1.82734e-05	0.000216181	12	protein|MATE efflux family protein, putative, expressed	1	-54.4735	0.455265	A	D
A / D	LOC_Os01g46750.1_K71_M1_1	LOC_Os01g46750.1	GlyGly (K)	1.12966	1.12966	1.84514e-05	0.000217478	12	protein|AMP-binding enzyme, putative, expressed	19	118.807	2.18807	A	D
A / D	LOC_Os04g56800.1_K166_M1_1	LOC_Os04g56800.1	GlyGly (K)	-1.78655	1.78655	1.86939e-05	0.000219333	12	protein|peptidyl-prolyl cis-trans isomerase, putative, expressed	4	-71.0135	0.289865	A	D
A / D	LOC_Os10g31000.1_K50_M1_1	LOC_Os10g31000.1	GlyGly (K)	1.95071	1.95071	1.89269e-05	0.000221409	12	protein|ubiquitin-conjugating enzyme, putative, expressed	6	286.566	3.86566	A	D
A / D	LOC_Os08g39300.1_K53_M1_1	LOC_Os08g39300.1;LOC_Os08g39300.4	GlyGly (K)	1.6332	1.6332	1.91068e-05	0.000222826	12	protein|aminotransferase, putative, expressed;protein|aminotransferase, putative, expressed	18	210.2	3.102	A	D
A / D	LOC_Os08g39300.4_K53_M1_1	LOC_Os08g39300.1;LOC_Os08g39300.4	GlyGly (K)	1.6332	1.6332	1.91068e-05	0.000222826	12	protein|aminotransferase, putative, expressed;protein|aminotransferase, putative, expressed	18	210.2	3.102	A	D
A / D	LOC_Os03g16860.1_K457_M1_1	LOC_Os03g16860.1	GlyGly (K)	-1.75492	1.75492	1.9174e-05	0.000223491	12	protein|DnaK family protein, putative, expressed	20	-70.3711	0.296289	A	D
A / D	LOC_Os06g44620.1_K511_M1_1	LOC_Os06g44620.1	GlyGly (K)	1.85903	1.85903	1.93668e-05	0.000224782	12	protein|AMP-binding domain containing protein, expressed	13	262.763	3.62763	A	D
A / D	LOC_Os08g06110.2_K522_M1_1	LOC_Os08g06110.2;LOC_Os08g06110.3;LOC_Os08g06110.4;LOC_Os08g06110.5	GlyGly (K)	1.66384	1.66384	1.94572e-05	0.000225006	12	protein|MYB family transcription factor, putative, expressed;protein|MYB family transcription factor, putative, expressed;protein|MYB family transcription factor, putative, expressed;protein|MYB family transcription factor, putative, expressed	15	216.858	3.16858	A	D
A / D	LOC_Os08g06110.3_K522_M1_1	LOC_Os08g06110.2;LOC_Os08g06110.3;LOC_Os08g06110.4;LOC_Os08g06110.5	GlyGly (K)	1.66384	1.66384	1.94572e-05	0.000225006	12	protein|MYB family transcription factor, putative, expressed;protein|MYB family transcription factor, putative, expressed;protein|MYB family transcription factor, putative, expressed;protein|MYB family transcription factor, putative, expressed	15	216.858	3.16858	A	D
A / D	LOC_Os08g06110.4_K522_M1_1	LOC_Os08g06110.2;LOC_Os08g06110.3;LOC_Os08g06110.4;LOC_Os08g06110.5	GlyGly (K)	1.66384	1.66384	1.94572e-05	0.000225006	12	protein|MYB family transcription factor, putative, expressed;protein|MYB family transcription factor, putative, expressed;protein|MYB family transcription factor, putative, expressed;protein|MYB family transcription factor, putative, expressed	15	216.858	3.16858	A	D
A / D	LOC_Os08g06110.5_K522_M1_1	LOC_Os08g06110.2;LOC_Os08g06110.3;LOC_Os08g06110.4;LOC_Os08g06110.5	GlyGly (K)	1.66384	1.66384	1.94572e-05	0.000225006	12	protein|MYB family transcription factor, putative, expressed;protein|MYB family transcription factor, putative, expressed;protein|MYB family transcription factor, putative, expressed;protein|MYB family transcription factor, putative, expressed	15	216.858	3.16858	A	D
A / D	LOC_Os09g25150.1_K56_M1_1	LOC_Os09g25150.1	GlyGly (K)	-1.11799	1.11799	1.94353e-05	0.000225006	12	protein|cinnamoyl-CoA reductase, putative, expressed	10	-53.9266	0.460734	A	D
A / D	LOC_Os08g23710.1_K251_M1_1	LOC_Os08g23710.1;LOC_Os09g32976.1	GlyGly (K)	-1.08783	1.08783	1.96919e-05	0.000226632	12	protein|ribosomal protein L7Ae, putative, expressed;protein|ribosomal protein L7Ae, putative, expressed	23	-52.9531	0.470469	A	D
A / D	LOC_Os09g32976.1_K251_M1_1	LOC_Os08g23710.1;LOC_Os09g32976.1	GlyGly (K)	-1.08783	1.08783	1.96919e-05	0.000226632	12	protein|ribosomal protein L7Ae, putative, expressed;protein|ribosomal protein L7Ae, putative, expressed	23	-52.9531	0.470469	A	D
A / D	LOC_Os11g01380.1_K1530_M1_1	LOC_Os11g01380.1;LOC_Os12g01390.1	GlyGly (K)	-1.97958	1.97958	1.98119e-05	0.000227343	10	protein|clathrin heavy chain, putative, expressed;protein|clathrin heavy chain, putative, expressed	74	-74.6437	0.253563	A	D
A / D	LOC_Os09g38090.1_K93_M1_1	LOC_Os09g38090.1	GlyGly (K)	1.26841	1.26841	1.98626e-05	0.000227671	12	protein|expressed protein	46	140.896	2.40896	A	D
A / D	LOC_Os03g02590.2_K164_M1_1	LOC_Os03g02590.2;LOC_Os03g02590.3;LOC_Os03g02590.4	GlyGly (K)	-1.39829	1.39829	1.99965e-05	0.000228511	12	protein|peroxisomal biogenesis factor 11, putative, expressed;protein|peroxisomal biogenesis factor 11, putative, expressed;protein|peroxisomal biogenesis factor 11, putative, expressed	6	-62.0622	0.379378	A	D
A / D	LOC_Os03g02590.3_K164_M1_1	LOC_Os03g02590.2;LOC_Os03g02590.3;LOC_Os03g02590.4	GlyGly (K)	-1.39829	1.39829	1.99965e-05	0.000228511	12	protein|peroxisomal biogenesis factor 11, putative, expressed;protein|peroxisomal biogenesis factor 11, putative, expressed;protein|peroxisomal biogenesis factor 11, putative, expressed	6	-62.0622	0.379378	A	D
A / D	LOC_Os03g02590.4_K164_M1_1	LOC_Os03g02590.2;LOC_Os03g02590.3;LOC_Os03g02590.4	GlyGly (K)	-1.39829	1.39829	1.99965e-05	0.000228511	12	protein|peroxisomal biogenesis factor 11, putative, expressed;protein|peroxisomal biogenesis factor 11, putative, expressed;protein|peroxisomal biogenesis factor 11, putative, expressed	6	-62.0622	0.379378	A	D
A / D	LOC_Os08g41390.2_K283_M1_1	LOC_Os08g41390.2	GlyGly (K)	-1.97553	1.97553	2.03283e-05	0.000231189	12	protein|peptidyl-prolyl isomerase, putative, expressed	37	-74.5724	0.254276	A	D
A / D	LOC_Os05g32130.1_K95_M1_1	LOC_Os05g32130.1	GlyGly (K)	1.57473	1.57473	2.03945e-05	0.000231407	12	protein|expressed protein	3	197.879	2.97879	A	D
A / D	LOC_Os12g25700.1_K380_M1_1	LOC_Os12g25700.1;LOC_Os12g25700.2;LOC_Os12g25700.3	GlyGly (K)	3.21126	3.21126	2.07019e-05	0.00023372	10	protein|UDP-glucose 6-dehydrogenase, putative, expressed;protein|UDP-glucose 6-dehydrogenase, putative, expressed;protein|UDP-glucose 6-dehydrogenase, putative, expressed	7	826.157	9.26157	A	D
A / D	LOC_Os12g25700.2_K380_M1_1	LOC_Os12g25700.1;LOC_Os12g25700.2;LOC_Os12g25700.3	GlyGly (K)	3.21126	3.21126	2.07019e-05	0.00023372	10	protein|UDP-glucose 6-dehydrogenase, putative, expressed;protein|UDP-glucose 6-dehydrogenase, putative, expressed;protein|UDP-glucose 6-dehydrogenase, putative, expressed	7	826.157	9.26157	A	D
A / D	LOC_Os12g25700.3_K380_M1_1	LOC_Os12g25700.1;LOC_Os12g25700.2;LOC_Os12g25700.3	GlyGly (K)	3.21126	3.21126	2.07019e-05	0.00023372	10	protein|UDP-glucose 6-dehydrogenase, putative, expressed;protein|UDP-glucose 6-dehydrogenase, putative, expressed;protein|UDP-glucose 6-dehydrogenase, putative, expressed	7	826.157	9.26157	A	D
A / D	LOC_Os10g38580.1_K242_M1_1	LOC_Os10g38580.1	GlyGly (K)	-1.51536	1.51536	2.08105e-05	0.000234647	10	protein|glutathione S-transferase, putative, expressed	6	-65.0192	0.349808	A	D
A / D	LOC_Os01g44960.1_K66_M1_1	LOC_Os01g44960.1	GlyGly (K)	1.62653	1.62653	2.13118e-05	0.000238111	12	protein|hydrolase, alpha/beta fold family domain containing protein, expressed	6	208.769	3.08769	A	D
A / D	LOC_Os02g37800.1_K300_M1_1	LOC_Os02g37800.1	GlyGly (K)	-2.10995	2.10995	2.15087e-05	0.000239559	12	protein|lecithin:cholesterol acyltransferase, putative, expressed	3	-76.8345	0.231655	A	D
A / D	LOC_Os05g44310.1_K674_M1_1	LOC_Os05g44310.1	GlyGly (K)	-1.58386	1.58386	2.14956e-05	0.000239559	12	protein|vesicle-fusing ATPase, putative, expressed	22	-66.6412	0.333588	A	D
A / D	LOC_Os12g39380.1_K451_M1_1	LOC_Os12g39380.1	GlyGly (K)	2.48169	2.48169	2.15202e-05	0.000239611	12	protein|BTBN24 - Bric-a-Brac, Tramtrack, Broad Complex BTB domain with non-phototropic hypocotyl 3 NPH3 domain, expressed	2	458.552	5.58552	A	D
A / D	LOC_Os02g54254.1_K893_M1_1	LOC_Os02g54254.1;LOC_Os02g54254.2	GlyGly (K)	1.0438	1.0438	2.21308e-05	0.000244802	12	protein|saccharopine dehydrogenase, putative, expressed;protein|saccharopine dehydrogenase, putative, expressed	4	106.165	2.06165	A	D
A / D	LOC_Os02g07870.1_K460_M1_1	LOC_Os02g07870.1	GlyGly (K)	1.00017	1.00017	2.24504e-05	0.000247282	12	protein|ATP synthase, putative, expressed	8	100.024	2.00024	A	D
A / D	LOC_Os02g17640.1_K41_M1_1	LOC_Os02g17640.1	GlyGly (K)	1.90927	1.90927	2.27152e-05	0.000249173	10	protein|isochorismatase family protein, putative, expressed	4	275.62	3.7562	A	D
A / D	LOC_Os03g15410.1_K75_M1_1	LOC_Os03g15410.1	GlyGly (K)	-1.03471	1.03471	2.28648e-05	0.000250506	10	protein|expressed protein	2	-51.1885	0.488115	A	D
A / D	LOC_Os01g16190.1_K150_M1_1	LOC_Os01g16190.1;LOC_Os05g30800.1	GlyGly (K)	2.41648	2.41648	2.31496e-05	0.000252459	10	protein|26S proteasome non-ATPase regulatory subunit 14, putative, expressed;protein|26S proteasome non-ATPase regulatory subunit 14, putative, expressed	9	433.866	5.33866	A	D
A / D	LOC_Os06g22810.1_K539_M1_1	LOC_Os06g22810.1	GlyGly (K)	1.65597	1.65597	2.3216e-05	0.000253028	12	protein|TKL_IRAK_CrRLK1L-1.14 - The CrRLK1L-1 subfamily has homology to the CrRLK1L homolog, expressed	8	215.134	3.15134	A	D
A / D	LOC_Os12g13390.1_K199_M1_1	LOC_Os12g13390.1	GlyGly (K)	1.27062	1.27062	2.3639e-05	0.000256148	12	protein|aspartyl aminopeptidase, putative, expressed	17	141.265	2.41265	A	D
A / D	LOC_Os02g01030.2_K281_M1_1	LOC_Os02g01030.1;LOC_Os02g01030.2	GlyGly (K)	1.01089	1.01089	2.41973e-05	0.000259915	12	protein|tetratricopeptide repeat domain containing protein, expressed;protein|tetratricopeptide repeat domain containing protein, expressed	11	101.515	2.01515	A	D
A / D	LOC_Os03g10180.1_K510_M1_1	LOC_Os03g10180.1	GlyGly (K)	-2.65713	2.65713	2.42742e-05	0.000260021	10	protein|expressed protein	7	-84.1465	0.158535	A	D
A / D	LOC_Os08g39440.1_K501_M1_1	LOC_Os08g39440.1;LOC_Os08g39440.2	GlyGly (K)	-1.10724	1.10724	2.42566e-05	0.000260021	12	protein|RNA recognition motif containing protein, putative, expressed;protein|RNA recognition motif containing protein, putative, expressed	5	-53.5817	0.464183	A	D
A / D	LOC_Os08g39440.2_K501_M1_1	LOC_Os08g39440.1;LOC_Os08g39440.2	GlyGly (K)	-1.10724	1.10724	2.42566e-05	0.000260021	12	protein|RNA recognition motif containing protein, putative, expressed;protein|RNA recognition motif containing protein, putative, expressed	5	-53.5817	0.464183	A	D
A / D	LOC_Os04g33450.2_K45_M1_1	LOC_Os04g33450.2	GlyGly (K)	2.70449	2.70449	2.43689e-05	0.000260704	8	protein|expressed protein	11	551.827	6.51827	A	D
A / D	LOC_Os02g01150.2_K385_M1_1	LOC_Os02g01150.2	GlyGly (K)	-1.05009	1.05009	2.47135e-05	0.000262632	12	protein|erythronate-4-phosphate dehydrogenase domain containing protein, expressed	26	-51.7062	0.482938	A	D
A / D	LOC_Os09g23550.1_K415_M1_1	LOC_Os09g23550.1	GlyGly (K)	2.27081	2.27081	2.47202e-05	0.000262632	12	protein|dehydrogenase, putative, expressed	13	382.594	4.82594	A	D
A / D	LOC_Os05g01060.1_K137_M1_1	LOC_Os05g01060.1;LOC_Os05g01060.2	GlyGly (K)	-1.78744	1.78744	2.50944e-05	0.00026545	12	protein|expressed protein;protein|expressed protein	2	-71.0314	0.289686	A	D
A / D	LOC_Os05g51700.1_K183_M1_1	LOC_Os05g51700.1;LOC_Os05g51700.2	GlyGly (K)	-2.07491	2.07491	2.52986e-05	0.000267054	12	protein|nucleoside diphosphate kinase, putative, expressed;protein|nucleoside diphosphate kinase, putative, expressed	9	-76.265	0.23735	A	D
A / D	LOC_Os05g51700.2_K150_M1_1	LOC_Os05g51700.1;LOC_Os05g51700.2	GlyGly (K)	-2.07491	2.07491	2.52986e-05	0.000267054	12	protein|nucleoside diphosphate kinase, putative, expressed;protein|nucleoside diphosphate kinase, putative, expressed	9	-76.265	0.23735	A	D
A / D	LOC_Os02g14770.1_K554_M1_1	LOC_Os02g14770.1;LOC_Os02g14770.2;LOC_Os02g14770.3	GlyGly (K)	1.76701	1.76701	2.58381e-05	0.000271301	12	protein|phosphoenolpyruvate carboxylase, putative, expressed;protein|phosphoenolpyruvate carboxylase, putative, expressed;protein|phosphoenolpyruvate carboxylase, putative, expressed	22	240.347	3.40347	A	D
A / D	LOC_Os02g14770.2_K554_M1_1	LOC_Os02g14770.1;LOC_Os02g14770.2;LOC_Os02g14770.3	GlyGly (K)	1.76701	1.76701	2.58381e-05	0.000271301	12	protein|phosphoenolpyruvate carboxylase, putative, expressed;protein|phosphoenolpyruvate carboxylase, putative, expressed;protein|phosphoenolpyruvate carboxylase, putative, expressed	22	240.347	3.40347	A	D
A / D	LOC_Os02g14770.3_K554_M1_1	LOC_Os02g14770.1;LOC_Os02g14770.2;LOC_Os02g14770.3	GlyGly (K)	1.76701	1.76701	2.58381e-05	0.000271301	12	protein|phosphoenolpyruvate carboxylase, putative, expressed;protein|phosphoenolpyruvate carboxylase, putative, expressed;protein|phosphoenolpyruvate carboxylase, putative, expressed	22	240.347	3.40347	A	D
A / D	LOC_Os12g25690.1_K36_M1_1	LOC_Os12g25690.1	GlyGly (K)	2.26771	2.26771	2.64322e-05	0.000275586	12	protein|UDP-glucose 6-dehydrogenase, putative, expressed	33	381.56	4.8156	A	D
A / D	LOC_Os05g41900.1_K60_M1_1	LOC_Os05g41900.1;LOC_Os05g41900.2	GlyGly (K)	-1.37964	1.37964	2.68763e-05	0.000279259	12	protein|translation initiation factor SUI1, putative, expressed;protein|translation initiation factor SUI1, putative, expressed	7	-61.5685	0.384315	A	D
A / D	LOC_Os05g41900.2_K60_M1_1	LOC_Os05g41900.1;LOC_Os05g41900.2	GlyGly (K)	-1.37964	1.37964	2.68763e-05	0.000279259	12	protein|translation initiation factor SUI1, putative, expressed;protein|translation initiation factor SUI1, putative, expressed	7	-61.5685	0.384315	A	D
A / D	LOC_Os04g38620.1_K159_M1_1	LOC_Os04g38620.1	GlyGly (K)	2.06625	2.06625	2.75477e-05	0.000283409	12	protein|NAP domain containing protein, putative, expressed	1	318.797	4.18797	A	D
A / D	LOC_Os10g39620.2_K80_M1_1	LOC_Os10g39620.1;LOC_Os10g39620.2;LOC_Os10g39620.3;LOC_Os10g39620.4;LOC_Os10g39620.5;LOC_Os10g39620.6;LOC_Os10g39620.7	GlyGly (K)	1.00984	1.00984	2.77966e-05	0.00028505	12	protein|ubiquitin family protein, putative, expressed;protein|ubiquitin family protein, putative, expressed;protein|ubiquitin family protein, putative, expressed;protein|ubiquitin family protein, putative, expressed;protein|ubiquitin family protein, putative, expressed;protein|ubiquitin family protein, putative, expressed;protein|ubiquitin family protein, putative, expressed	4	101.368	2.01368	A	D
A / D	LOC_Os09g17760.1_K612_M1_1	LOC_Os09g17760.1	GlyGly (K)	1.46798	1.46798	2.80733e-05	0.000286785	10	protein|expressed protein	8	176.634	2.76634	A	D
A / D	LOC_Os04g55030.1_K651_M1_1	LOC_Os04g55030.1	GlyGly (K)	-1.48271	1.48271	2.80869e-05	0.000286785	10	protein|cullin, putative, expressed	6	-64.2183	0.357817	A	D
A / D	LOC_Os02g36974.1_K102_M1_1	LOC_Os02g36974.1;LOC_Os02g36974.2;LOC_Os02g36974.3;LOC_Os02g36974.4	GlyGly (K)	1.66243	1.66243	2.81447e-05	0.000286965	12	protein|14-3-3 protein, putative, expressed;protein|14-3-3 protein, putative, expressed;protein|14-3-3 protein, putative, expressed;protein|14-3-3 protein, putative, expressed	23	216.549	3.16549	A	D
A / D	LOC_Os02g36974.2_K102_M1_1	LOC_Os02g36974.1;LOC_Os02g36974.2;LOC_Os02g36974.3;LOC_Os02g36974.4	GlyGly (K)	1.66243	1.66243	2.81447e-05	0.000286965	12	protein|14-3-3 protein, putative, expressed;protein|14-3-3 protein, putative, expressed;protein|14-3-3 protein, putative, expressed;protein|14-3-3 protein, putative, expressed	23	216.549	3.16549	A	D
A / D	LOC_Os02g36974.3_K102_M1_1	LOC_Os02g36974.1;LOC_Os02g36974.2;LOC_Os02g36974.3;LOC_Os02g36974.4	GlyGly (K)	1.66243	1.66243	2.81447e-05	0.000286965	12	protein|14-3-3 protein, putative, expressed;protein|14-3-3 protein, putative, expressed;protein|14-3-3 protein, putative, expressed;protein|14-3-3 protein, putative, expressed	23	216.549	3.16549	A	D
A / D	LOC_Os02g36974.4_K102_M1_1	LOC_Os02g36974.1;LOC_Os02g36974.2;LOC_Os02g36974.3;LOC_Os02g36974.4	GlyGly (K)	1.66243	1.66243	2.81447e-05	0.000286965	12	protein|14-3-3 protein, putative, expressed;protein|14-3-3 protein, putative, expressed;protein|14-3-3 protein, putative, expressed;protein|14-3-3 protein, putative, expressed	23	216.549	3.16549	A	D
A / D	LOC_Os01g42380.1_K1149_M1_1	LOC_Os01g42380.1	GlyGly (K)	1.64834	1.64834	2.89335e-05	0.000290675	12	protein|pleiotropic drug resistance protein, putative, expressed	6	213.472	3.13472	A	D
A / D	LOC_Os03g13750.1_K88_M2_1	LOC_Os03g13750.1;LOC_Os03g13750.2	GlyGly (K)	-1.65473	1.65473	2.92332e-05	0.000292282	10	protein|erwinia induced protein 2, putative, expressed;protein|erwinia induced protein 2, putative, expressed	1	-68.2404	0.317596	A	D
A / D	LOC_Os03g13750.1_K84_M2_1	LOC_Os03g13750.1;LOC_Os03g13750.2	GlyGly (K)	-1.65473	1.65473	2.92332e-05	0.000292282	10	protein|erwinia induced protein 2, putative, expressed;protein|erwinia induced protein 2, putative, expressed	1	-68.2404	0.317596	A	D
A / D	LOC_Os03g28330.1_K156_M1_1	LOC_Os03g28330.1;LOC_Os03g28330.2;LOC_Os03g28330.3;LOC_Os03g28330.4	GlyGly (K)	-1.45683	1.45683	2.99305e-05	0.000296339	12	protein|sucrose synthase, putative, expressed;protein|sucrose synthase, putative, expressed;protein|sucrose synthase, putative, expressed;protein|sucrose synthase, putative, expressed	61	-63.5708	0.364292	A	D
A / D	LOC_Os03g28330.2_K156_M1_1	LOC_Os03g28330.1;LOC_Os03g28330.2;LOC_Os03g28330.3;LOC_Os03g28330.4	GlyGly (K)	-1.45683	1.45683	2.99305e-05	0.000296339	12	protein|sucrose synthase, putative, expressed;protein|sucrose synthase, putative, expressed;protein|sucrose synthase, putative, expressed;protein|sucrose synthase, putative, expressed	61	-63.5708	0.364292	A	D
A / D	LOC_Os03g28330.3_K156_M1_1	LOC_Os03g28330.1;LOC_Os03g28330.2;LOC_Os03g28330.3;LOC_Os03g28330.4	GlyGly (K)	-1.45683	1.45683	2.99305e-05	0.000296339	12	protein|sucrose synthase, putative, expressed;protein|sucrose synthase, putative, expressed;protein|sucrose synthase, putative, expressed;protein|sucrose synthase, putative, expressed	61	-63.5708	0.364292	A	D
A / D	LOC_Os03g28330.4_K156_M1_1	LOC_Os03g28330.1;LOC_Os03g28330.2;LOC_Os03g28330.3;LOC_Os03g28330.4	GlyGly (K)	-1.45683	1.45683	2.99305e-05	0.000296339	12	protein|sucrose synthase, putative, expressed;protein|sucrose synthase, putative, expressed;protein|sucrose synthase, putative, expressed;protein|sucrose synthase, putative, expressed	61	-63.5708	0.364292	A	D
A / D	LOC_Os03g31400.1_K279_M1_1	LOC_Os03g31400.1	GlyGly (K)	1.79407	1.79407	2.99896e-05	0.00029676	12	protein|U-box domain-containing protein, putative, expressed	19	246.791	3.46791	A	D
A / D	LOC_Os09g35710.1_K422_M1_1	LOC_Os09g35710.1;LOC_Os09g35710.2	GlyGly (K)	2.15524	2.15524	3.01992e-05	0.000297922	12	protein|UBX domain-containing protein, putative, expressed;protein|UBX domain-containing protein, putative, expressed	10	345.444	4.45444	A	D
A / D	LOC_Os06g33810.1_K281_M1_1	LOC_Os06g33810.1	GlyGly (K)	-1.20127	1.20127	3.03611e-05	0.000298773	12	protein|zinc finger protein, putative, expressed	4	-56.5108	0.434892	A	D
A / D	LOC_Os04g28180.1_K133_M1_1	LOC_Os04g28180.1	GlyGly (K)	-1.27217	1.27217	3.09945e-05	0.000302662	12	protein|ribosomal protein, putative, expressed	4	-58.5965	0.414035	A	D
A / D	LOC_Os11g01510.1_K692_M1_1	LOC_Os11g01510.1;LOC_Os11g01510.2;LOC_Os11g01510.3	GlyGly (K)	2.72285	2.72285	3.10502e-05	0.000302907	10	protein|ubiquitin-activating enzyme, putative, expressed;protein|ubiquitin-activating enzyme, putative, expressed;protein|ubiquitin-activating enzyme, putative, expressed	41	560.174	6.60174	A	D
A / D	LOC_Os11g01510.2_K692_M1_1	LOC_Os11g01510.1;LOC_Os11g01510.2;LOC_Os11g01510.3	GlyGly (K)	2.72285	2.72285	3.10502e-05	0.000302907	10	protein|ubiquitin-activating enzyme, putative, expressed;protein|ubiquitin-activating enzyme, putative, expressed;protein|ubiquitin-activating enzyme, putative, expressed	41	560.174	6.60174	A	D
A / D	LOC_Os11g01510.3_K692_M1_1	LOC_Os11g01510.1;LOC_Os11g01510.2;LOC_Os11g01510.3	GlyGly (K)	2.72285	2.72285	3.10502e-05	0.000302907	10	protein|ubiquitin-activating enzyme, putative, expressed;protein|ubiquitin-activating enzyme, putative, expressed;protein|ubiquitin-activating enzyme, putative, expressed	41	560.174	6.60174	A	D
A / D	LOC_Os10g25010.1_K126_M1_1	LOC_Os10g25010.1	GlyGly (K)	-1.24665	1.24665	3.16873e-05	0.000307854	10	protein|OsCML8 - Calmodulin-related calcium sensor protein, expressed	1	-57.8574	0.421426	A	D
A / D	LOC_Os04g55230.1_K340_M1_1	LOC_Os04g55230.1	GlyGly (K)	-1.199	1.199	3.24982e-05	0.000312701	12	protein|tetratricopeptide repeat domain containing protein, putative, expressed	18	-56.4422	0.435578	A	D
A / D	LOC_Os04g55920.1_K198_M1_1	LOC_Os04g55920.1;LOC_Os04g55920.2	GlyGly (K)	-1.07481	1.07481	3.2552e-05	0.000312701	12	protein|zinc-finger protein, putative, expressed;protein|zinc-finger protein, putative, expressed	4	-52.5267	0.474733	A	D
A / D	LOC_Os04g55920.2_K197_M1_1	LOC_Os04g55920.1;LOC_Os04g55920.2	GlyGly (K)	-1.07481	1.07481	3.2552e-05	0.000312701	12	protein|zinc-finger protein, putative, expressed;protein|zinc-finger protein, putative, expressed	4	-52.5267	0.474733	A	D
A / D	LOC_Os08g08820.1_K774_M1_1	LOC_Os08g08820.1;LOC_Os08g08820.2	GlyGly (K)	1.04084	1.04084	3.26349e-05	0.00031311	12	protein|homeobox and START domains containing protein, putative, expressed;protein|homeobox and START domains containing protein, putative, expressed	1	105.743	2.05743	A	D
A / D	LOC_Os08g08820.2_K774_M1_1	LOC_Os08g08820.1;LOC_Os08g08820.2	GlyGly (K)	1.04084	1.04084	3.26349e-05	0.00031311	12	protein|homeobox and START domains containing protein, putative, expressed;protein|homeobox and START domains containing protein, putative, expressed	1	105.743	2.05743	A	D
A / D	LOC_Os01g65690.1_K217_M1_1	LOC_Os01g65690.1	GlyGly (K)	-1.22074	1.22074	3.33403e-05	0.000317975	12	protein|4,5-DOPA dioxygenase extradiol, putative, expressed	12	-57.0936	0.429064	A	D
A / D	LOC_Os01g44230.1_K283_M1_1	LOC_Os01g44230.1	GlyGly (K)	-1.11769	1.11769	3.3485e-05	0.000318757	12	protein|transcription factor X1, putative, expressed	14	-53.9168	0.460832	A	D
A / D	LOC_Os01g07370.1_K206_M1_1	LOC_Os01g07370.1;LOC_Os01g07370.2	GlyGly (K)	1.84438	1.84438	3.35766e-05	0.000319287	12	protein|KIP1, putative, expressed;protein|KIP1, putative, expressed	5	259.098	3.59098	A	D
A / D	LOC_Os01g07370.2_K206_M1_1	LOC_Os01g07370.1;LOC_Os01g07370.2	GlyGly (K)	1.84438	1.84438	3.35766e-05	0.000319287	12	protein|KIP1, putative, expressed;protein|KIP1, putative, expressed	5	259.098	3.59098	A	D
A / D	LOC_Os09g23160.1_K249_M1_1	LOC_Os09g23160.1	GlyGly (K)	-1.37943	1.37943	3.36061e-05	0.000319482	10	protein|annexin, putative, expressed	17	-61.563	0.38437	A	D
A / D	LOC_Os01g40860.1_K420_M1_1	LOC_Os01g40860.1	GlyGly (K)	1.41954	1.41954	3.40282e-05	0.000322375	12	protein|aldehyde dehydrogenase, putative, expressed	23	167.501	2.67501	A	D
A / D	LOC_Os09g38790.3_K24_M1_1	LOC_Os09g38790.1;LOC_Os09g38790.2;LOC_Os09g38790.3	GlyGly (K)	-1.55687	1.55687	3.40907e-05	0.000322796	8	protein|ZOS9-19 - C2H2 zinc finger protein, expressed;protein|ZOS9-19 - C2H2 zinc finger protein, expressed;protein|ZOS9-19 - C2H2 zinc finger protein, expressed	4	-66.0113	0.339887	A	D
A / D	LOC_Os07g05470.1_K495_M1_1	LOC_Os07g05470.1	GlyGly (K)	1.4177	1.4177	3.41501e-05	0.0003231	12	protein|AIR9 protein, putative, expressed	12	167.159	2.67159	A	D
A / D	LOC_Os12g25690.1_K126_M1_1	LOC_Os12g25690.1	GlyGly (K)	1.79305	1.79305	3.41421e-05	0.0003231	10	protein|UDP-glucose 6-dehydrogenase, putative, expressed	33	246.546	3.46546	A	D
A / D	LOC_Os02g13870.1_K262_M1_1	LOC_Os02g13870.1	GlyGly (K)	-1.03464	1.03464	3.47771e-05	0.000326773	12	protein|aquaporin protein, putative, expressed	4	-51.1863	0.488137	A	D
A / D	LOC_Os02g51500.2_K46_M1_1	LOC_Os02g51500.2	GlyGly (K)	1.05214	1.05214	3.4991e-05	0.000327737	10	protein|membrane-anchored ubiquitin-fold protein, putative, expressed	8	107.36	2.0736	A	D
A / D	LOC_Os05g02220.1_K254_M1_1	LOC_Os05g02220.1;LOC_Os05g02220.2;LOC_Os05g02220.3	GlyGly (K)	2.1182	2.1182	3.50272e-05	0.000327737	12	protein|ACT domain containing protein, expressed;protein|ACT domain containing protein, expressed;protein|ACT domain containing protein, expressed	6	334.151	4.34151	A	D
A / D	LOC_Os05g02220.2_K254_M1_1	LOC_Os05g02220.1;LOC_Os05g02220.2;LOC_Os05g02220.3	GlyGly (K)	2.1182	2.1182	3.50272e-05	0.000327737	12	protein|ACT domain containing protein, expressed;protein|ACT domain containing protein, expressed;protein|ACT domain containing protein, expressed	6	334.151	4.34151	A	D
A / D	LOC_Os05g02220.3_K253_M1_1	LOC_Os05g02220.1;LOC_Os05g02220.2;LOC_Os05g02220.3	GlyGly (K)	2.1182	2.1182	3.50272e-05	0.000327737	12	protein|ACT domain containing protein, expressed;protein|ACT domain containing protein, expressed;protein|ACT domain containing protein, expressed	6	334.151	4.34151	A	D
A / D	LOC_Os07g07230.1_K727_M1_1	LOC_Os07g07230.1;LOC_Os07g07230.2	GlyGly (K)	1.92112	1.92112	3.50018e-05	0.000327737	8	protein|protein kinase, putative, expressed;protein|protein kinase, putative, expressed	6	278.716	3.78716	A	D
A / D	LOC_Os07g07230.2_K727_M1_1	LOC_Os07g07230.1;LOC_Os07g07230.2	GlyGly (K)	1.92112	1.92112	3.50018e-05	0.000327737	8	protein|protein kinase, putative, expressed;protein|protein kinase, putative, expressed	6	278.716	3.78716	A	D
A / D	LOC_Os08g44860.1_K126_M1_1	LOC_Os08g44860.1	GlyGly (K)	1.00768	1.00768	3.51739e-05	0.000329023	12	protein|aminopeptidase, putative, expressed	17	101.068	2.01068	A	D
A / D	LOC_Os08g06040.1_K43_M1_1	LOC_Os08g06040.1;LOC_Os08g33920.1;LOC_Os09g24690.1	GlyGly (K)	-1.22705	1.22705	3.54246e-05	0.00033076	10	protein|60S ribosomal protein L34, putative, expressed;protein|60S ribosomal protein L34, putative, expressed;protein|60S ribosomal protein L34, putative, expressed	8	-57.2809	0.427191	A	D
A / D	LOC_Os08g33920.1_K43_M1_1	LOC_Os08g06040.1;LOC_Os08g33920.1;LOC_Os09g24690.1	GlyGly (K)	-1.22705	1.22705	3.54246e-05	0.00033076	10	protein|60S ribosomal protein L34, putative, expressed;protein|60S ribosomal protein L34, putative, expressed;protein|60S ribosomal protein L34, putative, expressed	8	-57.2809	0.427191	A	D
A / D	LOC_Os09g24690.1_K43_M1_1	LOC_Os08g06040.1;LOC_Os08g33920.1;LOC_Os09g24690.1	GlyGly (K)	-1.22705	1.22705	3.54246e-05	0.00033076	10	protein|60S ribosomal protein L34, putative, expressed;protein|60S ribosomal protein L34, putative, expressed;protein|60S ribosomal protein L34, putative, expressed	8	-57.2809	0.427191	A	D
A / D	LOC_Os02g04520.1_K66_M1_1	LOC_Os02g04520.1;LOC_Os02g04520.2	GlyGly (K)	1.11675	1.11675	3.61157e-05	0.000334945	10	protein|AGG2, putative, expressed;protein|AGG2, putative, expressed	2	116.858	2.16858	A	D
A / D	LOC_Os02g11830.2_K91_M1_1	LOC_Os02g11830.2	GlyGly (K)	2.04598	2.04598	3.61447e-05	0.000335022	12	protein|coatomer subunit beta, putative, expressed	23	312.955	4.12955	A	D
A / D	LOC_Os03g61930.1_K514_M1_1	LOC_Os03g61930.1;LOC_Os03g61930.3	GlyGly (K)	1.17653	1.17653	3.64554e-05	0.000336188	12	protein|ACBP4, putative, expressed;protein|ACBP4, putative, expressed	21	126.033	2.26033	A	D
A / D	LOC_Os02g25580.1_K341_M1_1	LOC_Os02g25580.1;LOC_Os02g25580.2	GlyGly (K)	-1.37074	1.37074	3.68426e-05	0.000338667	12	protein|Sec1 family transport protein, putative, expressed;protein|Sec1 family transport protein, putative, expressed	10	-61.3307	0.386693	A	D
A / D	LOC_Os02g43280.1_K14_M1_1	LOC_Os02g43280.1	GlyGly (K)	1.22565	1.22565	3.73479e-05	0.00034137	12	protein|aldehyde dehydrogenase, putative, expressed	7	133.861	2.33861	A	D
A / D	LOC_Os05g48620.1_K558_M1_1	LOC_Os05g48620.1	GlyGly (K)	1.70233	1.70233	3.82212e-05	0.000346946	12	protein|tRNA-binding arm, putative, expressed	8	225.427	3.25427	A	D
A / D	LOC_Os04g32650.1_K410_M1_1	LOC_Os04g32650.1	GlyGly (K)	-1.40232	1.40232	3.91578e-05	0.000353284	10	protein|tRNA synthetase class II core domain containing protein, expressed	37	-62.1678	0.378322	A	D
A / D	LOC_Os04g31940.1_K407_M1_1	LOC_Os04g31940.1	GlyGly (K)	1.29123	1.29123	3.944e-05	0.000354818	10	protein|dnaJ domain containing protein, expressed	2	144.737	2.44737	A	D
A / D	LOC_Os12g41400.1_K81_M1_1	LOC_Os12g07740.1;LOC_Os12g41400.1	GlyGly (K)	1.62774	1.62774	4.11106e-05	0.000365617	12	protein|eukaryotic translation initiation factor 2 subunit gamma, putative, expressed;protein|eukaryotic translation initiation factor 2 subunit gamma, putative, expressed	17	209.029	3.09029	A	D
A / D	LOC_Os06g40640.2_K226_M1_1	LOC_Os06g40640.2;LOC_Os06g40640.3	GlyGly (K)	2.96887	2.96887	4.13733e-05	0.000367128	10	protein|fructose-bisphospate aldolase isozyme, putative, expressed;protein|fructose-bisphospate aldolase isozyme, putative, expressed	27	682.922	7.82922	A	D
A / D	LOC_Os06g40640.3_K226_M1_1	LOC_Os06g40640.2;LOC_Os06g40640.3	GlyGly (K)	2.96887	2.96887	4.13733e-05	0.000367128	10	protein|fructose-bisphospate aldolase isozyme, putative, expressed;protein|fructose-bisphospate aldolase isozyme, putative, expressed	27	682.922	7.82922	A	D
A / D	LOC_Os07g46630.1_K5_M1_1	LOC_Os07g46630.1	GlyGly (K)	1.02945	1.02945	4.15254e-05	0.000368018	12	protein|AMP deaminase, putative, expressed	2	104.125	2.04125	A	D
A / D	LOC_Os12g19030.1_K438_M1_1	LOC_Os12g19030.1	GlyGly (K)	-1.59386	1.59386	4.16711e-05	0.000368942	12	protein|copine, putative, expressed	4	-66.8717	0.331283	A	D
A / D	LOC_Os10g42724.1_K26_M1_1	LOC_Os10g42724.1	GlyGly (K)	-1.36194	1.36194	4.19693e-05	0.000370431	12	protein|VHS and GAT domain containing protein, expressed	11	-61.094	0.38906	A	D
A / D	LOC_Os01g43090.1_K248_M1_1	LOC_Os01g43090.1	GlyGly (K)	-1.31391	1.31391	4.31855e-05	0.000379553	12	protein|oxidoreductase, aldo/keto reductase family protein, putative, expressed	12	-59.7769	0.402231	A	D
A / D	LOC_Os01g45274.1_K239_M1_1	LOC_Os01g45274.1;LOC_Os01g45274.2;LOC_Os01g45274.3;LOC_Os01g45274.4	GlyGly (K)	-2.60102	2.60102	4.3843e-05	0.00038406	12	protein|carbonic anhydrase, chloroplast precursor, putative, expressed;protein|carbonic anhydrase, chloroplast precursor, putative, expressed;protein|carbonic anhydrase, chloroplast precursor, putative, expressed;protein|carbonic anhydrase, chloroplast precursor, putative, expressed	22	-83.5178	0.164822	A	D
A / D	LOC_Os02g57540.1_K134_M1_1	LOC_Os02g57540.1	GlyGly (K)	-4.84077	4.84077	4.47087e-05	0.000389343	10	protein|60S ribosomal protein L28-1, putative, expressed	16	-96.5103	0.0348967	A	D
A / D	LOC_Os04g42600.1_K231_M1_1	LOC_Os04g42600.1;LOC_Os04g42600.2	GlyGly (K)	1.03426	1.03426	4.534e-05	0.000393013	12	protein|polyadenylate-binding protein, putative, expressed;protein|polyadenylate-binding protein, putative, expressed	16	104.806	2.04806	A	D
A / D	LOC_Os04g42600.2_K231_M1_1	LOC_Os04g42600.1;LOC_Os04g42600.2	GlyGly (K)	1.03426	1.03426	4.534e-05	0.000393013	12	protein|polyadenylate-binding protein, putative, expressed;protein|polyadenylate-binding protein, putative, expressed	16	104.806	2.04806	A	D
A / D	LOC_Os01g67134.1_K238_M1_1	LOC_Os01g67134.1	GlyGly (K)	2.54592	2.54592	4.54052e-05	0.000393386	10	protein|ribosomal L18p/L5e family protein, putative, expressed	11	483.981	5.83981	A	D
A / D	LOC_Os09g25490.1_K433_M1_1	LOC_Os09g25490.1	GlyGly (K)	-1.72018	1.72018	4.54747e-05	0.00039368	12	protein|CESA9 - cellulose synthase, expressed	6	-69.6489	0.303511	A	D
A / D	LOC_Os11g07930.1_K106_M1_1	LOC_Os11g07930.1	GlyGly (K)	1.97433	1.97433	4.64489e-05	0.000399405	10	protein|oxidoreductase, short chain dehydrogenase/reductase family domain containing family, expressed	4	292.945	3.92945	A	D
A / D	LOC_Os03g51000.2_K337_M1_1	LOC_Os03g51000.1;LOC_Os03g51000.2;LOC_Os03g51000.3	GlyGly (K)	1.17083	1.17083	4.66757e-05	0.000400783	12	protein|3,4-dihydroxy-2-butanone kinase, putative, expressed;protein|3,4-dihydroxy-2-butanone kinase, putative, expressed;protein|3,4-dihydroxy-2-butanone kinase, putative, expressed	6	125.142	2.25142	A	D
A / D	LOC_Os03g57690.1_K338_M1_1	LOC_Os03g57690.1	GlyGly (K)	1.53242	1.53242	4.67616e-05	0.000401423	12	protein|aldehyde oxidase, putative, expressed	15	189.271	2.89271	A	D
A / D	LOC_Os04g38600.1_K324_M1_1	LOC_Os04g38600.1;LOC_Os04g38600.2;LOC_Os04g38600.3	GlyGly (K)	1.56172	1.56172	4.78587e-05	0.000408966	10	protein|glyceraldehyde-3-phosphate dehydrogenase, putative, expressed;protein|glyceraldehyde-3-phosphate dehydrogenase, putative, expressed;protein|glyceraldehyde-3-phosphate dehydrogenase, putative, expressed	17	195.205	2.95205	A	D
A / D	LOC_Os04g38600.3_K317_M1_1	LOC_Os04g38600.1;LOC_Os04g38600.2;LOC_Os04g38600.3	GlyGly (K)	1.56172	1.56172	4.78587e-05	0.000408966	10	protein|glyceraldehyde-3-phosphate dehydrogenase, putative, expressed;protein|glyceraldehyde-3-phosphate dehydrogenase, putative, expressed;protein|glyceraldehyde-3-phosphate dehydrogenase, putative, expressed	17	195.205	2.95205	A	D
A / D	LOC_Os02g01250.1_K56_M1_1	LOC_Os02g01250.1;LOC_Os03g13760.1	GlyGly (K)	1.28153	1.28153	4.84036e-05	0.00041273	12	protein|LSM domain containing protein, expressed;protein|LSM domain containing protein, expressed	4	143.096	2.43096	A	D
A / D	LOC_Os03g13760.1_K56_M1_1	LOC_Os02g01250.1;LOC_Os03g13760.1	GlyGly (K)	1.28153	1.28153	4.84036e-05	0.00041273	12	protein|LSM domain containing protein, expressed;protein|LSM domain containing protein, expressed	4	143.096	2.43096	A	D
A / D	LOC_Os01g43480.1_K334_M1_1	LOC_Os01g43480.1;LOC_Os01g43480.2;LOC_Os01g43480.3	GlyGly (K)	1.08172	1.08172	4.8578e-05	0.000413782	10	protein|AAA-type ATPase family protein, putative, expressed;protein|AAA-type ATPase family protein, putative, expressed;protein|AAA-type ATPase family protein, putative, expressed	1	111.656	2.11656	A	D
A / D	LOC_Os01g43480.2_K275_M1_1	LOC_Os01g43480.1;LOC_Os01g43480.2;LOC_Os01g43480.3	GlyGly (K)	1.08172	1.08172	4.8578e-05	0.000413782	10	protein|AAA-type ATPase family protein, putative, expressed;protein|AAA-type ATPase family protein, putative, expressed;protein|AAA-type ATPase family protein, putative, expressed	1	111.656	2.11656	A	D
A / D	LOC_Os01g43480.3_K197_M1_1	LOC_Os01g43480.1;LOC_Os01g43480.2;LOC_Os01g43480.3	GlyGly (K)	1.08172	1.08172	4.8578e-05	0.000413782	10	protein|AAA-type ATPase family protein, putative, expressed;protein|AAA-type ATPase family protein, putative, expressed;protein|AAA-type ATPase family protein, putative, expressed	1	111.656	2.11656	A	D
A / D	LOC_Os12g07450.1_K66_M1_1	LOC_Os12g07450.1;LOC_Os12g07450.2;LOC_Os12g07450.3	GlyGly (K)	1.33102	1.33102	4.89668e-05	0.000416136	12	protein|WD domain, G-beta repeat domain containing protein, expressed;protein|WD domain, G-beta repeat domain containing protein, expressed;protein|WD domain, G-beta repeat domain containing protein, expressed	6	151.58	2.5158	A	D
A / D	LOC_Os12g07450.2_K66_M1_1	LOC_Os12g07450.1;LOC_Os12g07450.2;LOC_Os12g07450.3	GlyGly (K)	1.33102	1.33102	4.89668e-05	0.000416136	12	protein|WD domain, G-beta repeat domain containing protein, expressed;protein|WD domain, G-beta repeat domain containing protein, expressed;protein|WD domain, G-beta repeat domain containing protein, expressed	6	151.58	2.5158	A	D
A / D	LOC_Os02g18550.1_K55_M1_1	LOC_Os02g18550.1	GlyGly (K)	-2.00914	2.00914	5.00168e-05	0.000420539	12	protein|40S ribosomal protein S3a, putative, expressed	19	-75.1579	0.248421	A	D
A / D	LOC_Os05g37700.1_K128_M1_1	LOC_Os05g37700.1	GlyGly (K)	1.02937	1.02937	5.01846e-05	0.000421042	12	protein|periplasmic beta-glucosidase precursor, putative, expressed	6	104.113	2.04113	A	D
A / D	LOC_Os11g43970.1_K840_M1_1	LOC_Os11g43970.1	GlyGly (K)	1.07	1.07	5.02738e-05	0.000421603	12	protein|AAA-type ATPase family protein, putative, expressed	20	109.944	2.09944	A	D
A / D	LOC_Os08g36150.1_K207_M1_1	LOC_Os08g36150.1	GlyGly (K)	1.34103	1.34103	5.0327e-05	0.00042195	12	protein|activator of 90 kDa heat shock protein ATPase homolog, putative, expressed	12	153.332	2.53332	A	D
A / D	LOC_Os07g46790.1_K220_M1_1	LOC_Os07g46790.1	GlyGly (K)	1.18108	1.18108	5.06909e-05	0.000424101	12	protein|4-alpha-glucanotransferase, putative, expressed	30	126.747	2.26747	A	D
A / D	LOC_Os08g42410.1_K196_M1_1	LOC_Os08g42410.1;LOC_Os08g42410.2	GlyGly (K)	-1.17813	1.17813	5.08786e-05	0.000424772	12	protein|transketolase, putative, expressed;protein|transketolase, putative, expressed	9	-55.8075	0.441925	A	D
A / D	LOC_Os08g42410.2_K178_M1_1	LOC_Os08g42410.1;LOC_Os08g42410.2	GlyGly (K)	-1.17813	1.17813	5.08786e-05	0.000424772	12	protein|transketolase, putative, expressed;protein|transketolase, putative, expressed	9	-55.8075	0.441925	A	D
A / D	LOC_Os09g38060.1_K195_M1_1	LOC_Os09g38060.1;LOC_Os09g38060.2	GlyGly (K)	-1.18601	1.18601	5.21157e-05	0.000432462	10	protein|nicotinate-nucleotide pyrophosphorylase, putative, expressed;protein|nicotinate-nucleotide pyrophosphorylase, putative, expressed	6	-56.0483	0.439517	A	D
A / D	LOC_Os09g38060.2_K195_M1_1	LOC_Os09g38060.1;LOC_Os09g38060.2	GlyGly (K)	-1.18601	1.18601	5.21157e-05	0.000432462	10	protein|nicotinate-nucleotide pyrophosphorylase, putative, expressed;protein|nicotinate-nucleotide pyrophosphorylase, putative, expressed	6	-56.0483	0.439517	A	D
A / D	LOC_Os04g42250.2_K288_M1_1	LOC_Os04g42250.2;LOC_Os04g42250.3;LOC_Os04g42250.4	GlyGly (K)	1.14363	1.14363	5.21981e-05	0.00043254	12	protein|transferase family protein, putative, expressed;protein|transferase family protein, putative, expressed;protein|transferase family protein, putative, expressed	2	120.936	2.20936	A	D
A / D	LOC_Os04g42250.3_K288_M1_1	LOC_Os04g42250.2;LOC_Os04g42250.3;LOC_Os04g42250.4	GlyGly (K)	1.14363	1.14363	5.21981e-05	0.00043254	12	protein|transferase family protein, putative, expressed;protein|transferase family protein, putative, expressed;protein|transferase family protein, putative, expressed	2	120.936	2.20936	A	D
A / D	LOC_Os04g42250.4_K288_M1_1	LOC_Os04g42250.2;LOC_Os04g42250.3;LOC_Os04g42250.4	GlyGly (K)	1.14363	1.14363	5.21981e-05	0.00043254	12	protein|transferase family protein, putative, expressed;protein|transferase family protein, putative, expressed;protein|transferase family protein, putative, expressed	2	120.936	2.20936	A	D
A / D	LOC_Os01g46510.1_K1139_M1_1	LOC_Os01g46510.1;LOC_Os01g46510.2	GlyGly (K)	1.26267	1.26267	5.28818e-05	0.000435064	12	protein|peptidase S8 and S53, subtilisin, kexin, sedolisin, putative, expressed;protein|peptidase S8 and S53, subtilisin, kexin, sedolisin, putative, expressed	25	139.939	2.39939	A	D
A / D	LOC_Os01g46510.2_K1139_M1_1	LOC_Os01g46510.1;LOC_Os01g46510.2	GlyGly (K)	1.26267	1.26267	5.28818e-05	0.000435064	12	protein|peptidase S8 and S53, subtilisin, kexin, sedolisin, putative, expressed;protein|peptidase S8 and S53, subtilisin, kexin, sedolisin, putative, expressed	25	139.939	2.39939	A	D
A / D	LOC_Os09g35710.1_K269_M1_1	LOC_Os09g35710.1;LOC_Os09g35710.2	GlyGly (K)	1.00418	1.00418	5.32942e-05	0.000437748	12	protein|UBX domain-containing protein, putative, expressed;protein|UBX domain-containing protein, putative, expressed	10	100.58	2.0058	A	D
A / D	LOC_Os08g22354.1_K626_M1_1	LOC_Os08g22354.1;LOC_Os08g22354.2	GlyGly (K)	-2.02805	2.02805	5.34236e-05	0.00043847	10	protein|polyadenylate-binding protein, putative, expressed;protein|polyadenylate-binding protein, putative, expressed	23	-75.4814	0.245186	A	D
A / D	LOC_Os08g22354.2_K611_M1_1	LOC_Os08g22354.1;LOC_Os08g22354.2	GlyGly (K)	-2.02805	2.02805	5.34236e-05	0.00043847	10	protein|polyadenylate-binding protein, putative, expressed;protein|polyadenylate-binding protein, putative, expressed	23	-75.4814	0.245186	A	D
A / D	LOC_Os03g40270.1_K314_M1_1	LOC_Os03g40270.1	GlyGly (K)	1.49273	1.49273	5.34909e-05	0.000438553	12	protein|alpha-1,4-glucan-protein synthase, putative, expressed	24	181.421	2.81421	A	D
A / D	LOC_Os06g51220.2_K123_M1_1	LOC_Os06g51220.2;LOC_Os06g51220.3;LOC_Os06g51220.4	GlyGly (K)	1.16572	1.16572	5.4243e-05	0.000442477	12	protein|HMG1/2, putative, expressed;protein|HMG1/2, putative, expressed;protein|HMG1/2, putative, expressed	21	124.345	2.24345	A	D
A / D	LOC_Os06g51220.3_K123_M1_1	LOC_Os06g51220.2;LOC_Os06g51220.3;LOC_Os06g51220.4	GlyGly (K)	1.16572	1.16572	5.4243e-05	0.000442477	12	protein|HMG1/2, putative, expressed;protein|HMG1/2, putative, expressed;protein|HMG1/2, putative, expressed	21	124.345	2.24345	A	D
A / D	LOC_Os06g51220.4_K123_M1_1	LOC_Os06g51220.2;LOC_Os06g51220.3;LOC_Os06g51220.4	GlyGly (K)	1.16572	1.16572	5.4243e-05	0.000442477	12	protein|HMG1/2, putative, expressed;protein|HMG1/2, putative, expressed;protein|HMG1/2, putative, expressed	21	124.345	2.24345	A	D
A / D	LOC_Os07g32450.1_K197_M1_1	LOC_Os07g32450.1	GlyGly (K)	-2.08348	2.08348	5.49046e-05	0.000446663	10	protein|protein kinase PKN/PRK1, effector, putative, expressed	5	-76.4056	0.235944	A	D
A / D	LOC_Os06g03600.1_K247_M1_1	LOC_Os06g03600.1;LOC_Os06g03600.2;LOC_Os06g03600.3	GlyGly (K)	1.14245	1.14245	5.56464e-05	0.000450823	10	protein|transcriptional corepressor SEUSS, putative, expressed;protein|transcriptional corepressor SEUSS, putative, expressed;protein|transcriptional corepressor SEUSS, putative, expressed	1	120.756	2.20756	A	D
A / D	LOC_Os06g03600.2_K219_M1_1	LOC_Os06g03600.1;LOC_Os06g03600.2;LOC_Os06g03600.3	GlyGly (K)	1.14245	1.14245	5.56464e-05	0.000450823	10	protein|transcriptional corepressor SEUSS, putative, expressed;protein|transcriptional corepressor SEUSS, putative, expressed;protein|transcriptional corepressor SEUSS, putative, expressed	1	120.756	2.20756	A	D
A / D	LOC_Os06g03600.3_K247_M1_1	LOC_Os06g03600.1;LOC_Os06g03600.2;LOC_Os06g03600.3	GlyGly (K)	1.14245	1.14245	5.56464e-05	0.000450823	10	protein|transcriptional corepressor SEUSS, putative, expressed;protein|transcriptional corepressor SEUSS, putative, expressed;protein|transcriptional corepressor SEUSS, putative, expressed	1	120.756	2.20756	A	D
A / D	LOC_Os11g07280.1_K364_M1_1	LOC_Os11g07280.1	GlyGly (K)	-1.38414	1.38414	5.57788e-05	0.00045169	12	protein|coatomer subunit beta-1, putative, expressed	17	-61.6882	0.383118	A	D
A / D	LOC_Os10g39140.1_K102_M1_1	LOC_Os10g39140.1	GlyGly (K)	-1.3043	1.3043	5.66666e-05	0.000456593	12	protein|flavonol synthase/flavanone 3-hydroxylase, putative, expressed	8	-59.5081	0.404919	A	D
A / D	LOC_Os07g04840.1_K223_M1_1	LOC_Os07g04840.1	GlyGly (K)	1.10307	1.10307	5.7259e-05	0.000459804	12	protein|PsbP, putative, expressed	14	114.812	2.14812	A	D
A / D	LOC_Os02g48360.1_K476_M1_1	LOC_Os02g48360.1	GlyGly (K)	1.01829	1.01829	5.76831e-05	0.000462358	10	protein|pyrophosphate--fructose 6-phosphate 1-phosphotransferase subunit alpha, putative, expressed	12	102.552	2.02552	A	D
A / D	LOC_Os02g57540.1_K78_M1_1	LOC_Os02g57540.1	GlyGly (K)	-1.14557	1.14557	5.79481e-05	0.000462785	10	protein|60S ribosomal protein L28-1, putative, expressed	16	-54.7987	0.452013	A	D
A / D	LOC_Os11g03400.1_K67_M1_1	LOC_Os11g03400.1;LOC_Os12g03090.1	GlyGly (K)	-1.04864	1.04864	5.80075e-05	0.000462785	12	protein|ribosomal protein, putative, expressed;protein|ribosomal protein, putative, expressed	10	-51.6575	0.483425	A	D
A / D	LOC_Os12g03090.1_K67_M1_1	LOC_Os11g03400.1;LOC_Os12g03090.1	GlyGly (K)	-1.04864	1.04864	5.80075e-05	0.000462785	12	protein|ribosomal protein, putative, expressed;protein|ribosomal protein, putative, expressed	10	-51.6575	0.483425	A	D
A / D	LOC_Os09g30418.1_K193_M1_1	LOC_Os09g30412.1;LOC_Os09g30418.1	GlyGly (K)	-2.01653	2.01653	5.80873e-05	0.000463318	12	protein|heat shock protein, putative, expressed;protein|heat shock protein, putative, expressed	14	-75.2849	0.247151	A	D
A / D	LOC_Os06g02490.1_K68_M1_1	LOC_Os06g02490.1	GlyGly (K)	-1.25426	1.25426	5.85955e-05	0.000465908	10	protein|acyl CoA binding protein, putative, expressed	10	-58.079	0.41921	A	D
A / D	LOC_Os03g61970.1_K115_M1_1	LOC_Os03g61970.1	GlyGly (K)	1.07924	1.07924	5.86805e-05	0.00046648	12	protein|actin, putative, expressed	5	111.292	2.11292	A	D
A / D	LOC_Os12g38000.1_K149_M1_1	LOC_Os12g38000.1	GlyGly (K)	-1.62001	1.62001	5.90776e-05	0.000467964	12	protein|60S ribosomal protein L8, putative, expressed	16	-67.4667	0.325333	A	D
A / D	LOC_Os04g37500.1_K362_M1_1	LOC_Os04g37500.1	GlyGly (K)	1.20227	1.20227	5.9397e-05	0.000469762	10	protein|glutamate decarboxylase, putative, expressed	8	130.101	2.30101	A	D
A / D	LOC_Os02g01560.1_K53_M1_1	LOC_Os02g01560.1	GlyGly (K)	-1.55321	1.55321	5.95697e-05	0.000470919	12	protein|40S ribosomal protein S4, putative, expressed	20	-65.9249	0.340751	A	D
A / D	LOC_Os03g27260.1_K157_M1_1	LOC_Os03g27260.1	GlyGly (K)	-1.07028	1.07028	6.00386e-05	0.000473219	12	protein|40S ribosomal protein S6, putative, expressed	13	-52.3773	0.476227	A	D
A / D	LOC_Os10g28360.1_K43_M1_1	LOC_Os10g28360.1	GlyGly (K)	-1.07816	1.07816	6.06318e-05	0.000476456	12	protein|1,2-dihydroxy-3-keto-5-methylthiopentene dioxygenase protein, putative, expressed	5	-52.6367	0.473633	A	D
A / D	LOC_Os05g41900.1_K93_M1_1	LOC_Os05g41900.1;LOC_Os05g41900.2	GlyGly (K)	-1.0808	1.0808	6.26833e-05	0.000487728	12	protein|translation initiation factor SUI1, putative, expressed;protein|translation initiation factor SUI1, putative, expressed	7	-52.7234	0.472766	A	D
A / D	LOC_Os05g41900.2_K93_M1_1	LOC_Os05g41900.1;LOC_Os05g41900.2	GlyGly (K)	-1.0808	1.0808	6.26833e-05	0.000487728	12	protein|translation initiation factor SUI1, putative, expressed;protein|translation initiation factor SUI1, putative, expressed	7	-52.7234	0.472766	A	D
A / D	LOC_Os06g43860.1_K220_M1_1	LOC_Os06g43860.1;LOC_Os06g43860.2	GlyGly (K)	1.01634	1.01634	6.3611e-05	0.000492899	10	protein|homeobox protein knotted-1, putative, expressed;protein|homeobox protein knotted-1, putative, expressed	10	102.278	2.02278	A	D
A / D	LOC_Os06g43860.2_K220_M1_1	LOC_Os06g43860.1;LOC_Os06g43860.2	GlyGly (K)	1.01634	1.01634	6.3611e-05	0.000492899	10	protein|homeobox protein knotted-1, putative, expressed;protein|homeobox protein knotted-1, putative, expressed	10	102.278	2.02278	A	D
A / D	LOC_Os01g24690.1_K19_M1_1	LOC_Os01g24690.1	GlyGly (K)	-1.6892	1.6892	6.41642e-05	0.000496536	12	protein|60S ribosomal protein L23A, putative, expressed	14	-68.9902	0.310098	A	D
A / D	LOC_Os02g49150.1_K69_M1_1	LOC_Os02g49150.1;LOC_Os02g49150.2;LOC_Os02g49150.3;LOC_Os02g49150.5	GlyGly (K)	1.34833	1.34833	6.43723e-05	0.000496829	12	protein|RNA polymerase Rpb4, putative, expressed;protein|RNA polymerase Rpb4, putative, expressed;protein|RNA polymerase Rpb4, putative, expressed;protein|RNA polymerase Rpb4, putative, expressed	6	154.617	2.54617	A	D
A / D	LOC_Os02g49150.2_K69_M1_1	LOC_Os02g49150.1;LOC_Os02g49150.2;LOC_Os02g49150.3;LOC_Os02g49150.5	GlyGly (K)	1.34833	1.34833	6.43723e-05	0.000496829	12	protein|RNA polymerase Rpb4, putative, expressed;protein|RNA polymerase Rpb4, putative, expressed;protein|RNA polymerase Rpb4, putative, expressed;protein|RNA polymerase Rpb4, putative, expressed	6	154.617	2.54617	A	D
A / D	LOC_Os02g49150.3_K61_M1_1	LOC_Os02g49150.1;LOC_Os02g49150.2;LOC_Os02g49150.3;LOC_Os02g49150.5	GlyGly (K)	1.34833	1.34833	6.43723e-05	0.000496829	12	protein|RNA polymerase Rpb4, putative, expressed;protein|RNA polymerase Rpb4, putative, expressed;protein|RNA polymerase Rpb4, putative, expressed;protein|RNA polymerase Rpb4, putative, expressed	6	154.617	2.54617	A	D
A / D	LOC_Os02g49150.5_K69_M1_1	LOC_Os02g49150.1;LOC_Os02g49150.2;LOC_Os02g49150.3;LOC_Os02g49150.5	GlyGly (K)	1.34833	1.34833	6.43723e-05	0.000496829	12	protein|RNA polymerase Rpb4, putative, expressed;protein|RNA polymerase Rpb4, putative, expressed;protein|RNA polymerase Rpb4, putative, expressed;protein|RNA polymerase Rpb4, putative, expressed	6	154.617	2.54617	A	D
A / D	LOC_Os02g34570.1_K263_M1_1	LOC_Os02g34570.1;LOC_Os02g34570.2	GlyGly (K)	-2.07221	2.07221	6.47629e-05	0.000498782	10	protein|exosome complex exonuclease, putative, expressed;protein|exosome complex exonuclease, putative, expressed	1	-76.2205	0.237795	A	D
A / D	LOC_Os02g34570.2_K263_M1_1	LOC_Os02g34570.1;LOC_Os02g34570.2	GlyGly (K)	-2.07221	2.07221	6.47629e-05	0.000498782	10	protein|exosome complex exonuclease, putative, expressed;protein|exosome complex exonuclease, putative, expressed	1	-76.2205	0.237795	A	D
A / D	LOC_Os10g33420.1_K728_M1_1	LOC_Os10g33420.1	GlyGly (K)	2.20756	2.20756	6.58054e-05	0.000504192	10	protein|non-lysosomal glucosylceramidase, putative, expressed	6	361.894	4.61894	A	D
A / D	LOC_Os01g69030.2_K375_M1_1	LOC_Os01g69030.2;LOC_Os01g69030.3;LOC_Os01g69030.4	GlyGly (K)	-1.05192	1.05192	6.68071e-05	0.000509075	12	protein|sucrose-phosphate synthase, putative, expressed;protein|sucrose-phosphate synthase, putative, expressed;protein|sucrose-phosphate synthase, putative, expressed	18	-51.7676	0.482324	A	D
A / D	LOC_Os01g69030.3_K375_M1_1	LOC_Os01g69030.2;LOC_Os01g69030.3;LOC_Os01g69030.4	GlyGly (K)	-1.05192	1.05192	6.68071e-05	0.000509075	12	protein|sucrose-phosphate synthase, putative, expressed;protein|sucrose-phosphate synthase, putative, expressed;protein|sucrose-phosphate synthase, putative, expressed	18	-51.7676	0.482324	A	D
A / D	LOC_Os01g69030.4_K375_M1_1	LOC_Os01g69030.2;LOC_Os01g69030.3;LOC_Os01g69030.4	GlyGly (K)	-1.05192	1.05192	6.68071e-05	0.000509075	12	protein|sucrose-phosphate synthase, putative, expressed;protein|sucrose-phosphate synthase, putative, expressed;protein|sucrose-phosphate synthase, putative, expressed	18	-51.7676	0.482324	A	D
A / D	LOC_Os12g30540.1_K544_M1_1	LOC_Os12g30540.1	GlyGly (K)	1.3845	1.3845	6.74332e-05	0.000511943	12	protein|ubiquitin carboxyl-terminal hydrolase, putative, expressed	31	161.081	2.61081	A	D
A / D	LOC_Os02g37862.1_K38_M1_1	LOC_Os02g37862.1	GlyGly (K)	-1.22758	1.22758	6.79458e-05	0.000514715	10	protein|60S ribosomal protein L6, putative, expressed	12	-57.2966	0.427034	A	D
A / D	LOC_Os09g30412.1_K265_M1_1	LOC_Os09g30412.1;LOC_Os09g30418.1	GlyGly (K)	1.06362	1.06362	6.9008e-05	0.000519333	12	protein|heat shock protein, putative, expressed;protein|heat shock protein, putative, expressed	14	109.017	2.09017	A	D
A / D	LOC_Os01g08200.1_K225_M1_1	LOC_Os01g08200.1	GlyGly (K)	1.36271	1.36271	7.09567e-05	0.0005283	10	protein|ubiquitin carboxyl-terminal hydrolase 14, putative, expressed	22	157.167	2.57167	A	D
A / D	LOC_Os01g51200.1_K438_M1_1	LOC_Os01g51200.1	GlyGly (K)	-1.02114	1.02114	7.10211e-05	0.000528447	10	protein|CK1_CaseinKinase_1.3 - CK1 includes the casein kinase 1 kinases, expressed	5	-50.7273	0.492727	A	D
A / D	LOC_Os03g59590.1_K118_M1_1	LOC_Os03g59590.1	GlyGly (K)	1.7859	1.7859	7.19771e-05	0.000533552	12	protein|ATP/GTP/Ca++ binding protein, putative, expressed	11	244.832	3.44832	A	D
A / D	LOC_Os02g09359.1_K177_M1_1	LOC_Os02g09359.1	GlyGly (K)	1.32795	1.32795	7.20891e-05	0.000534111	12	protein|BRASSINOSTEROID INSENSITIVE 1-associated receptor kinase 1 precursor, putative, expressed	10	151.046	2.51046	A	D
A / D	LOC_Os04g01140.1_K106_M1_1	LOC_Os04g01140.1	GlyGly (K)	-1.31487	1.31487	7.24627e-05	0.000536146	10	protein|cytochrome P450 93A2, putative, expressed	6	-59.8038	0.401962	A	D
A / D	LOC_Os03g52780.1_K307_M1_1	LOC_Os03g52780.1	GlyGly (K)	2.21443	2.21443	7.26701e-05	0.000536787	12	protein|expressed protein	12	364.098	4.64098	A	D
A / D	LOC_Os06g04130.1_K360_M1_1	LOC_Os06g04130.1;LOC_Os06g04130.2	GlyGly (K)	-2.40107	2.40107	7.37504e-05	0.000542289	12	protein|lung seven transmembrane domain containing protein, putative, expressed;protein|lung seven transmembrane domain containing protein, putative, expressed	1	-81.0676	0.189324	A	D
A / D	LOC_Os06g04130.2_K360_M1_1	LOC_Os06g04130.1;LOC_Os06g04130.2	GlyGly (K)	-2.40107	2.40107	7.37504e-05	0.000542289	12	protein|lung seven transmembrane domain containing protein, putative, expressed;protein|lung seven transmembrane domain containing protein, putative, expressed	1	-81.0676	0.189324	A	D
A / D	LOC_Os05g42010.1_K101_M1_1	LOC_Os05g42010.1;LOC_Os05g42010.2	GlyGly (K)	1.20598	1.20598	7.4158e-05	0.000544724	12	protein|TraB family protein, putative, expressed;protein|TraB family protein, putative, expressed	1	130.694	2.30694	A	D
A / D	LOC_Os01g63770.1_K118_M1_1	LOC_Os01g63770.1;LOC_Os05g37470.1;LOC_Os05g37470.2;LOC_Os05g37470.3	GlyGly (K)	1.07347	1.07347	7.44404e-05	0.000545446	12	protein|transmembrane amino acid transporter protein, putative, expressed;protein|transmembrane amino acid transporter protein, putative, expressed;protein|transmembrane amino acid transporter protein, putative, expressed;protein|transmembrane amino acid transporter protein, putative, expressed	2	110.448	2.10448	A	D
A / D	LOC_Os05g37470.1_K130_M1_1	LOC_Os01g63770.1;LOC_Os05g37470.1;LOC_Os05g37470.2;LOC_Os05g37470.3	GlyGly (K)	1.07347	1.07347	7.44404e-05	0.000545446	12	protein|transmembrane amino acid transporter protein, putative, expressed;protein|transmembrane amino acid transporter protein, putative, expressed;protein|transmembrane amino acid transporter protein, putative, expressed;protein|transmembrane amino acid transporter protein, putative, expressed	2	110.448	2.10448	A	D
A / D	LOC_Os05g37470.2_K109_M1_1	LOC_Os01g63770.1;LOC_Os05g37470.1;LOC_Os05g37470.2;LOC_Os05g37470.3	GlyGly (K)	1.07347	1.07347	7.44404e-05	0.000545446	12	protein|transmembrane amino acid transporter protein, putative, expressed;protein|transmembrane amino acid transporter protein, putative, expressed;protein|transmembrane amino acid transporter protein, putative, expressed;protein|transmembrane amino acid transporter protein, putative, expressed	2	110.448	2.10448	A	D
A / D	LOC_Os05g37470.3_K109_M1_1	LOC_Os01g63770.1;LOC_Os05g37470.1;LOC_Os05g37470.2;LOC_Os05g37470.3	GlyGly (K)	1.07347	1.07347	7.44404e-05	0.000545446	12	protein|transmembrane amino acid transporter protein, putative, expressed;protein|transmembrane amino acid transporter protein, putative, expressed;protein|transmembrane amino acid transporter protein, putative, expressed;protein|transmembrane amino acid transporter protein, putative, expressed	2	110.448	2.10448	A	D
A / D	LOC_Os08g06110.2_K40_M1_1	LOC_Os08g06110.2;LOC_Os08g06110.3;LOC_Os08g06110.4;LOC_Os08g06110.5	GlyGly (K)	1.40921	1.40921	7.45286e-05	0.000545631	12	protein|MYB family transcription factor, putative, expressed;protein|MYB family transcription factor, putative, expressed;protein|MYB family transcription factor, putative, expressed;protein|MYB family transcription factor, putative, expressed	15	165.592	2.65592	A	D
A / D	LOC_Os08g06110.3_K40_M1_1	LOC_Os08g06110.2;LOC_Os08g06110.3;LOC_Os08g06110.4;LOC_Os08g06110.5	GlyGly (K)	1.40921	1.40921	7.45286e-05	0.000545631	12	protein|MYB family transcription factor, putative, expressed;protein|MYB family transcription factor, putative, expressed;protein|MYB family transcription factor, putative, expressed;protein|MYB family transcription factor, putative, expressed	15	165.592	2.65592	A	D
A / D	LOC_Os08g06110.4_K40_M1_1	LOC_Os08g06110.2;LOC_Os08g06110.3;LOC_Os08g06110.4;LOC_Os08g06110.5	GlyGly (K)	1.40921	1.40921	7.45286e-05	0.000545631	12	protein|MYB family transcription factor, putative, expressed;protein|MYB family transcription factor, putative, expressed;protein|MYB family transcription factor, putative, expressed;protein|MYB family transcription factor, putative, expressed	15	165.592	2.65592	A	D
A / D	LOC_Os08g06110.5_K40_M1_1	LOC_Os08g06110.2;LOC_Os08g06110.3;LOC_Os08g06110.4;LOC_Os08g06110.5	GlyGly (K)	1.40921	1.40921	7.45286e-05	0.000545631	12	protein|MYB family transcription factor, putative, expressed;protein|MYB family transcription factor, putative, expressed;protein|MYB family transcription factor, putative, expressed;protein|MYB family transcription factor, putative, expressed	15	165.592	2.65592	A	D
A / D	LOC_Os12g38000.1_K60_M1_1	LOC_Os12g38000.1	GlyGly (K)	-1.46371	1.46371	7.5514e-05	0.00055127	12	protein|60S ribosomal protein L8, putative, expressed	16	-63.744	0.36256	A	D
A / D	LOC_Os10g35870.1_K204_M1_1	LOC_Os10g35870.1	GlyGly (K)	2.32572	2.32572	7.60568e-05	0.000553496	10	protein|cytochrome b5-like Heme/Steroid binding domain containing protein, expressed	8	401.315	5.01315	A	D
A / D	LOC_Os04g48770.2_K49_M1_1	LOC_Os04g48770.2	GlyGly (K)	1.30007	1.30007	7.69746e-05	0.000558608	12	protein|ubiquitin fusion degradation protein, putative, expressed	2	146.24	2.4624	A	D
A / D	LOC_Os03g21940.1_K162_M1_1	LOC_Os03g21940.1	GlyGly (K)	-1.00027	1.00027	7.74559e-05	0.000561184	12	protein|60S ribosomal protein L19-3, putative, expressed	14	-50.0093	0.499907	A	D
A / D	LOC_Os06g46366.1_K137_M1_1	LOC_Os06g46366.1	GlyGly (K)	-1.01469	1.01469	7.75214e-05	0.00056143	12	protein|zinc finger, C3HC4 type, domain containing protein, expressed	3	-50.5066	0.494934	A	D
A / D	LOC_Os10g25200.1_K39_M1_1	LOC_Os10g25200.1	GlyGly (K)	-1.00053	1.00053	7.76306e-05	0.000562107	10	protein|expressed protein	3	-50.0183	0.499817	A	D
A / D	LOC_Os12g12560.1_K9_M1_1	LOC_Os12g12560.1	GlyGly (K)	-1.23785	1.23785	7.93263e-05	0.000570091	12	protein|NADP-dependent oxidoreductase, putative, expressed	6	-57.5997	0.424003	A	D
A / D	LOC_Os05g10210.1_K175_M1_1	LOC_Os05g10210.1	GlyGly (K)	3.87848	3.87848	7.96291e-05	0.000571921	10	protein|HAD superfamily phosphatase, putative, expressed	6	1370.75	14.7075	A	D
A / D	LOC_Os05g01600.1_K240_M1_1	LOC_Os05g01600.1;LOC_Os05g01600.2	GlyGly (K)	1.1993	1.1993	8.02978e-05	0.000575678	12	protein|actin, putative, expressed;protein|actin, putative, expressed	25	129.629	2.29629	A	D
A / D	LOC_Os05g01600.2_K240_M1_1	LOC_Os05g01600.1;LOC_Os05g01600.2	GlyGly (K)	1.1993	1.1993	8.02978e-05	0.000575678	12	protein|actin, putative, expressed;protein|actin, putative, expressed	25	129.629	2.29629	A	D
A / D	LOC_Os02g09150.1_K254_M1_1	LOC_Os02g09150.1	GlyGly (K)	2.21598	2.21598	8.13656e-05	0.000581225	10	protein|inorganic H+ pyrophosphatase, putative, expressed	17	364.597	4.64597	A	D
A / D	LOC_Os01g59790.1_K38_M1_1	LOC_Os01g59790.1;LOC_Os01g59790.2;LOC_Os01g59790.3;LOC_Os05g41060.1	GlyGly (K)	-2.1656	2.1656	8.15421e-05	0.000582018	12	protein|ADP-ribosylation factor, putative, expressed;protein|ADP-ribosylation factor, putative, expressed;protein|ADP-ribosylation factor, putative, expressed;protein|ADP-ribosylation factor, putative, expressed	14	-77.7111	0.222889	A	D
A / D	LOC_Os01g59790.2_K38_M1_1	LOC_Os01g59790.1;LOC_Os01g59790.2;LOC_Os01g59790.3;LOC_Os05g41060.1	GlyGly (K)	-2.1656	2.1656	8.15421e-05	0.000582018	12	protein|ADP-ribosylation factor, putative, expressed;protein|ADP-ribosylation factor, putative, expressed;protein|ADP-ribosylation factor, putative, expressed;protein|ADP-ribosylation factor, putative, expressed	14	-77.7111	0.222889	A	D
A / D	LOC_Os01g59790.3_K38_M1_1	LOC_Os01g59790.1;LOC_Os01g59790.2;LOC_Os01g59790.3;LOC_Os05g41060.1	GlyGly (K)	-2.1656	2.1656	8.15421e-05	0.000582018	12	protein|ADP-ribosylation factor, putative, expressed;protein|ADP-ribosylation factor, putative, expressed;protein|ADP-ribosylation factor, putative, expressed;protein|ADP-ribosylation factor, putative, expressed	14	-77.7111	0.222889	A	D
[truncated: 14,060 more rows]

## Sheet: annotation
A： 25℃ ZH11
B： 25℃ togr3
D： 35℃ ZH11
E： 35℃ togr3
