# Supplementary material for: TOGR3, a Proteasome β4 Subunit, Orchestrates Sugar Homeostasis to Trade Off Growth and Thermotolerance in Rice
Source: Adv Sci (Weinh). 2026 Jan 21;13(18):e16395. doi: 10.1002/advs.202516395 (PMC13042809; doi:10.1002/advs.202516395)
Supplement: Supplementary file 4 — Supporting file 4: advs73909‐sup‐0004‐TableS3.xlsx [file ADVS-13-e16395-s001.xlsx]

## Sheet: Sheet1
Table S3. Primers Used in the Paper
Primer Name	Sequence (5'-3')	Purpose
P1-F	CTTCCTTCATTCGAGCTTG	TOGR3 mapping primers
P1-R	TAACACCAGGAAACAACTG	TOGR3 mapping primers
P2-F	CATGCATCTGATCTGATTAT	TOGR3 mapping primers
P2-R	TGTGAAGAGTACAAGTAGGG	TOGR3 mapping primers
P3-F	TGTGAGTTGCTTTCTGAAGTGC	TOGR3 mapping primers
P3-R	CTGATTCCTCTTCAATCCC	TOGR3 mapping primers
P4-F	TATGTATACGAAAACCCCGTCT	TOGR3 mapping primers
P4-R	AGCAAAAGTAAAAACCTCCAA	TOGR3 mapping primers
P5-F	GGGCAATCCTTTTGTGCATT	TOGR3 mapping primers
P5-R	TTGTTGCAGTTGACACTTAGCC	TOGR3 mapping primers
TOGR3-target-F	TTCGATCCGTCCGCCGGTT	sequncing primer for togr3 allele
TOGR3-target-R	GCATACCGAATAGAACCATA	sequncing primer for togr3 allele
TOGR3-GFP-F	ACGCGTCGACGGCTGCTACAGTTGCAGCTTCT	for creating TOGR3-GFP transient construct
TOGR3-GFP-R	CGCGGATCCGGCTGCTACAGTTGCAGCTTCT	for creating TOGR3-GFP transient construct
TOGR3-gD-F	CCGGAATTCGGCCTTCTCGTGTTGTTGGA	for creating pCAMBIA1300-pTOGR3::TOGR3 complementary construct
TOGR3-gD-R	CGACGGCCAGTGCCAAGCTTTGAAAAGAAGTATAGATGATGGGG	for creating pCAMBIA1300-pTOGR3::TOGR3 complementary construct
35S:TOGR3(+)	CAGTGGTCTCACAACATGGAGTGCGTTATCGGGGT	for creating pBWA(V)HS-p35S::TOGR3-3×Flag construct
35S:TOGR3(-)	CGATGGTCTCAGGCTGCTACAGTTGCAGCTT	for creating pBWA(V)HS-p35S::TOGR3-3×Flag construct
3xflag(+)	CAGTGGTCTCAAGCCGATTACAAAGACCACGACGG	for creating pBWA(V)HS-p35S::TOGR3-3×Flag construct
3xflag(-)	CAGTGGTCTCATACATCATTTATCATCATCATCTT	for creating pBWA(V)HS-p35S::TOGR3-3×Flag construct
TOGR3-1(+)	CAGTGGTCTCACAACGGTGCCTCTTTGTATTACATTGACT	for creating pBWA(V)HS-p35S::TOGR3-RNAi construct
TOGR3-1(-)	CGATGGTCTCACAGGTATCAACAATCTTGATTATGAAGTT	for creating pBWA(V)HS-p35S::TOGR3-RNAi construct
loop(+)	CGATGGTCTCACCTGCAGGTCTAGTTTTTCTCCTTC	for creating pBWA(V)HS-p35S::TOGR3-RNAi construct
loop(-)	CGATGGTCTCAGCCCGGGCTCTGTAACTATCATCAT	for creating pBWA(V)HS-p35S::TOGR3-RNAi construct
TOGR3-2(+)	CAGTGGTCTCAGGGCTATCAACAATCTTGATTATGAAGTT	for creating pBWA(V)HS-p35S::TOGR3-RNAi construct
TOGR3-2(-)	CAGTGGTCTCATACAGGTGCCTCTTTGTATTACATTGACT	for creating pBWA(V)HS-p35S::TOGR3-RNAi construct
TT1-F	tgttacttatgcagggatccATGGGCGACAGCCAGTACT	for creating pCAMBIA1300-pUbiquitin::TT1CG14 construct
TT1-R	cgacggccagtgccaagcttTTATTCCACCTCTTCCAAGAAATCC	for creating pCAMBIA1300-pUbiquitin::TT1CG14 construct
TOGR3-OE-F	ATGGAGTGCGTTATCGGGGT	for identifing TOGR3 overexpression transgene (pBWA(V)HS-35S::TOGR3-3×Flag )
TOGR3-OE-R	CATAGTACGGATTCTTCCGC	for identifing TOGR3 overexpression transgene (pBWA(V)HS-35S::TOGR3-3×Flag )
TT1-OE-F	GATTCAGTCGTTGACTCCAA	for identifing TT1 overexpression transgene (pCAMBIA1300-pUbiquitin::TT1)
TT1-OE-R	TGGCATCGTCAAGCTCCATG	for identifing TT1 overexpression transgene (pCAMBIA1300-pUbiquitin::TT1)
Hgy-F	ACGGTGTCGTCCATCACAGTTTGCC	Hyg primer for identifing TOGR3RNAi transgene (pBWA(V)HS-p35S::TOGR3-RNAi)
Hgy-R	TTCCGGAAGTGCTTGACATTGGGGA	Hyg primer for identifing TOGR3RNAi transgene (pBWA(V)HS-p35S::TOGR3-RNAi)
pDonor-TOGR3-F	GGGGACAAGTTTGTACAAAAAAGCAGGCTCCATGGAGTGCGTTATCGGGGTCG	for creating pDONR-TOGR3 construct
pDonor-TOGR3-R	ggggaccactttgtacaagaaagctgggtcGGCTGCTACAGTTGCAGCTTCT	for creating pDONR-TOGR3 construct
pDonor-TT1-F	GGGGACAAGTTTGTACAAAAAAGCAGGCTCCATGGGCGACAGCCAGTACTCCTT	for creating pDONR-TT1 construct
pDonor-TT1-R	ggggaccactttgtacaagaaagctgggtcTTCCACCTCTTCCAAGAAATCC	for creating pDONR-TT1 construct
pDonor-α1-F	GGGGACAAGTTTGTACAAAAAAGCAGGCTCCATGAGCCGCGGCACGGGCGCCG	for creating pDONR-α1 construct
pDonor-α1-R	ggggaccactttgtacaagaaagctgggtcGTCGCGCTCACTTATGGCTGTT	for creating pDONR-α1 construct
