# Supplementary material for: TOGR3, a Proteasome β4 Subunit, Orchestrates Sugar Homeostasis to Trade Off Growth and Thermotolerance in Rice
Source: Adv Sci (Weinh). 2026 Jan 21;13(18):e16395. doi: 10.1002/advs.202516395 (PMC13042809; doi:10.1002/advs.202516395)
Supplement: Supplementary file 5 — Supporting file 5: advs73909‐sup‐0005‐TableS4.xlsx [file ADVS-13-e16395-s003.xlsx]

## Sheet: Fig1a
plant height								tiller number
Hainan			Beijing					Hainan			Beijing
ZH11	togr3		ZH11	togr3				ZH11	togr3		ZH11	togr3
89	72		120	64				14	20		9	6
92	68		118	60				13	24		5	11
91	65		116	50				13	19		8	11
87	76		123	60				15	15		7	27
90	69		122	55				12	17		9	15
92	70		110	57				14	17		5	9
93	72		120	65				14	14		8	12
85	75		122	65				14	24		14	19
86	69		118	57				13	18		10	15
92	71		122	62				15	18		11	21
95	71		120					14	19		5
88	74		114					13	19		7
87	66		117					15	20		10
89	74							15	18
90	73							12	17
86	73							14	22
81	69							14	25
84	61							14	23
86	73							13	19
83	72							13	19
							22
							21
							26
							23

## Sheet: Fig1b
ZH11						togr3
25℃/20℃	26℃/21℃	28℃/23℃	30℃/25℃	35℃/30℃		25℃/20℃	26℃/21℃	28℃/23℃	30℃/25℃	35℃/30℃
17	18	25	33	31		19	17	19.5	12	11
14	14	18	36	30		13	14	15	16	17
13	15	23.5	28	25		16	21	16.5	18	19
18	20	28	35	27		22	18	13	15	12
19	17	21	29	33		14	14	14	14	15
17	18	29	34	29		18	23	14.5	16	16
15	14	19	29	31		16	18	14	16	17
12	22	20	33	27		17	19	16.5	18	16
21	16	31.5	26	31		19	18	17	13	18
18	17	29	29	32		12	15	15.5	17	12
21	21	26	35				19	17	16	18
20	16	22.5	32				16	18	12	13
11	17	28.5	25				17	11
12	19	26.2					18	12
17	20	22.5					19	13
20	20	28					20	18
20	22	24					20	23
16	21	23					18	16
15	18	29.5					17	16
18	19	22					18	18
		22.5						15
		28.2						14
		31						18
		25.5						15
		26.5						14.3
		32						12
		27.7						13
		29						11.5
		33						16
		30						13.5
		28
		31
		26
		33
		28.5
		33
		26
		32
		34
		29
		29
		29.5
						ZH11 vs togr3-1
					p-value	0.934087	0.737403	1.4732e-23	2.34287e-11	6.15351e-11

## Sheet: Fig1c
25℃		35℃
ZH11	togr3	ZH11	togr3
23.8611	24.4873	25.6519	29.2114
23.2788	24.5312	25.9375	28.5523
22.4988	24.9048	25.9045	29.1895
22.7515	25.4651	24.8828	30.4858
23.0151	24.7949	24.4763	30.8484
22.6855	23.6633	24.9487	31.2329
22.6965	23.6853	25.6848	32.5073
22.3669	23.7512	26.2122	33.3862
22.4658	24.2127	25.9265	32.4634
22.7515	24.3665	25.7617	29.563
23.2019	24.2566	25.1575	28.1238
23.6304	23.9709	25.2564	27.7612
23.6304	24.0479	26.355	27.5085
23.4656	23.9929	28.0689	27.3108
23.6743	23.894	28.3325	27.6294
23.949	24.2236	27.7832	28.6291
23.8391	24.6411	27.8601	29.0247
24.0808	24.2566	27.2449	29.6729
24.3774	24.0808	27.179	31.4526
24.5093	24.6741	29.2224	33.8477
24.5532	24.0039	31.3098	34.1003
24.0698	23.5315	30.5957	32.1008
23.7402	23.4766	28.5193	29.541
23.6084	23.4985	29.2114	29.6948
24.2346	23.7512	30.0574	30.398
24.9048	24.0039	27.6733	30.4089
24.4434	23.905	25.3113	30.332
23.8391	23.5754	24.9158	29.9036
24.1577	23.5754	25.3332	29.4311
23.2019	23.5864	25.4871	30.2331
22.8943	23.6194	26.4539	30.9253
22.8943	23.8061	29.0686	29.7058
23.0371	23.7952	32.4414	29.2004
23.4875	23.6304	33.9795	31.0571
23.6963	23.6194	32.1997	32.1558
23.3667	24.1248	29.2993	31.2329
23.7732	25.1135	27.5855	30.8484
23.938	25.7398	27.8821	30.6177
23.4216	25.8826	28.6951	30.6396
23.2898	23.9709	29.4311	30.9363
23.5535	23.7842	29.541	30.9473
23.8721	23.905	29.4641	30.4309
24.3335	23.6194	29.519	30.1123
24.5093	23.6084	30.4858	30.4748
24.1467	23.6963	31.2219	31.6174
23.8061	23.9709	31.134	29.2773
24.1577	23.7842	29.8596	28.5742
24.8169	23.8061	28.1567	29.4092
24.2676	23.9709	25.7178	29.9475
23.4656	23.9819	25.7288	30.3101
22.8503	23.9709	25.1465	30.5408
22.7625	24.0149	24.8718	31.6724
22.9712	24.3994	24.9927	33.1116
23.125	24.4214	25.531	32.1997
22.6306	24.6521	26.5088	29.3213
22.4988	25.1025	26.8384	27.8821
22.4219	24.707	25.9265	27.7283
22.5647	24.1248	25.3113	27.4097
23.147	23.7183	24.74	27.3547
23.5205	23.8391	25.3113	27.8162
23.6084	23.938	26.333	28.5303
23.4985	24.5532	28.1238	28.772
23.6743	24.3555	28.4424	29.552
23.949	24.0149	27.926	31.5515
23.927	24.1467	27.8931	33.8477
24.3115	23.938	27.3767	34.1113
24.4434	23.7293	27.4756	31.8372
24.2127	24.0369	29.4861	29.8157
24.2017	24.3555	31.6614	30.8154
24.0149	24.2786	30.2331	31.4197
23.6304	24.0479	28.0359	30.4529
23.5315	24.8828	28.739	30.4309
23.8831	24.1357	29.2554	29.8267
24.4983	23.4656	26.9482	29.541
24.4763	23.4766	25.3442	29.6289
23.949	23.5205	25.4211	30.2112
24.3665	23.5315	25.4651	29.2334
23.3777	23.949	25.6079	29.1235
23.0481	23.905	26.344	31.167
22.8943	23.6523	28.4644	31.8811
23.114	23.7512	31.8152	31.2329
22.9822	23.6523	33.8586	30.9253
22.8943	24.0808	32.6941	30.6836
22.7844	24.0808	29.4861	30.5408
23.2568	23.8831	27.8162	31.0242
23.4216	23.8391	27.959	30.9802
23.2788	23.2788	29.1675	30.1892
23.2129	23.938	29.6289	30.1453
23.3227	24.9927	29.9255	30.4748
24.1577	25.564	29.6179	31.5186
24.6521	25.4321	29.1895	29.2004
24.5642	23.8611	30.0134	28.5962
24.1907	24.1028	31.0791	29.3213
23.9929	24.1907	31.4197	29.9915
24.3115	23.7183	30.2551	30.2222
24.8718	23.8391	28.3545	30.2441
24.4544	24.0039	25.7617	30.9912
24.1248	23.9819	25.531	32.4744
23.103	24.0369	24.9927	32.1668
22.7625	23.927	24.9707	29.2773
22.7515	24.0039	25.4761	27.6294
22.7075	23.9819	26.1902	27.8271
22.7515	23.9819	27.0691	27.6843
22.4109	23.8391	26.8384	27.4976
22.356	24.3774	25.8826	28.1677
22.6196	24.2786	25.0696	29.0686
23.4546	24.729	25.0696	28.761
23.7512	24.9487	25.8496	29.3652
23.6304	24.4214	26.8494	31.3867
23.2349	23.8611	27.8491	33.8696
23.3447	23.8611	28.2556	33.9026
23.894	24.0039	27.8601	31.6174
24.1357	24.1577	27.6294	30.1892
24.2786	24.3884	27.146	31.4966
24.3115	24.0918	27.4426	31.9031
23.8391	23.949	29.8486	30.6946
23.8391	23.949	31.2109	30.6067
23.8721	23.8391	29.5959	30.7275
23.3557	23.8391	27.8052	29.9036
23.5645	24.0369	28.1238	29.3652
23.905	24.5312	27.959	29.4092
23.8831	24.0918	25.9924	28.772
23.9819	23.8611	25.6738	29.2004
24.1248	24.5642	25.9375	31.3867
24.4104	23.8831	25.3332	31.7932
23.7512	23.6084	25.575	31.145
23.092	23.6633	26.355	30.9363
22.9712	23.4546	27.8821	30.9363
23.125	23.5315	30.8923	30.9692
23.0151	23.7732	33.4522	31.178
22.8723	23.7293	32.5183	31.156
22.6855	23.6084	29.3872	30.1892
22.6855	23.5205	27.7393	29.8596
23.114	23.6523	28.2227	30.7935
23.2788	23.8391	29.0466	31.6614
23.3777	23.894	29.7827	28.9587
23.5425	23.927	30.354	28.6621
24.2566	23.7952	29.8047	29.6729
24.5972	23.2898	29.2773	30.0574
24.3994	23.905	30.2991	29.9585
24.0149	24.74	31.4197	29.7388
24.1028	25.564	31.8591	30.2222
24.5862	25.8057	30.2991	31.6284
24.6851	23.7732	28.5303	31.7053
24.4763	24.0369	25.498	29.0906
24.2127	24.1467	24.9158	27.4756
23.6963	23.7183	24.9597	27.4756
22.6636	23.7732	25.7288	27.4756
22.7515	23.938	26.4319	27.4976
22.8394	24.2127	27.0471	28.4863
22.8394	24.0039	27.4536	29.3543
22.6636	24.0149	26.9702	29.1455
22.5537	23.949	25.9705	29.7388
22.6416	24.1028	24.9707	31.3977
22.9492	23.9709	25.1025	33.7707
23.7183	23.8831	26.6296	33.7707
23.9929	24.2127	27.948	31.6394
23.2459	24.1248	27.8052	30.398
23.5315	24.5972	27.5855	31.5405
23.6963	24.7949	28.0579	31.6943
24.1797	24.3115	27.6733	30.7166
24.6081	23.7293	27.2559	31.1121
24.4434	23.8611	27.5305	31.178
23.949	23.9709	29.4641	30.1233
23.4875	24.1248	30.5518	29.2883
23.4766	24.1577	28.8489	29.1235
23.4656	23.9819	27.3987	28.4644
23.6304	23.6743	27.124	29.2224
23.6194	23.6963	26.3879	31.4526
23.5754	23.8391	25.7617	32.0898
24.2236	23.5535	26.1902	31.2659
24.773	23.894	26.311	30.9582
24.8279	24.5972	25.7727	30.9143
23.4326	24.2236	25.6738	30.6946
22.9492	23.949	26.1243	30.9363
22.8394	24.4104	27.2009	31.123
22.7295	23.6963	29.6729	30.0574
22.9712	23.5315	32.771	29.6729
22.5647	23.5864	32.6721	30.354
22.7844	23.6633	29.2114	31.7053
22.6416	23.7512	27.8271	28.8379
23.0481	23.8391	28.2886	28.728
23.2788	23.7293	29.2883	29.519
23.2239	23.4216	29.9365	29.9365
23.3667	23.5205	30.5737	29.6948
24.1797	23.6523	29.9036	29.552
24.4434	23.7622	28.9368	29.563
24.1028	23.927	29.7937	30.7715
24.2786	23.7732	31.167	31.2219
24.4434	23.5535	31.5405	28.8928
24.6741	23.5315	30.2441	27.4097
24.5093	23.8061	28.8379	27.5305
24.5312	24.5093	25.0256	27.6843
24.2127	25.3113	24.8718	27.7612
23.3777	25.6299	25.7727	28.5523
22.9932	23.7732	27.2669	29.4971
22.7625	23.949	27.5855	29.4751
22.7515	24.0479	27.0471	29.6509
22.6746	23.7183	27.4316	31.6724
22.5537	23.7842	27.2778	33.6938
22.6416	24.1357	26.2671	33.7488
22.7625	24.3774	25.0476	31.5405
23.2129	24.1907	25.3882	30.7166
23.7293	24.2566	26.8713	31.7493
23.7512	24.2127	28.3215	31.6834
23.1799	24.0039	27.9041	30.8044
23.4106	24.0479	27.3767	31.5405
23.7402	24.0149	28.2227	31.925
24.0918		28.3325	30.343
24.4214		27.4976	29.3543
24.6081		27.2119	28.8599
24.1577		29.0137	28.1897
23.6963		29.8267	29.0466
23.5645		28.3765	31.2329
23.4436		27.5415	31.8591
23.7512		26.8494	31.2329
23.6084		25.8276	31.0461
23.5645		25.8057	30.9802
24.1248		26.3989	31.0352
24.6081		26.6296	30.5188
24.762		25.9375	30.2991
23.4326		25.6628	29.8596
22.9382		26.1352	29.6619
22.8064		27.0142	30.6177
22.8284		28.5193	31.8591
22.8064		31.4746
22.4219		32.1118
22.8394		29.2883
22.9382		27.8271
22.9712		28.3545
23.0041		29.4311
23.0701		29.9475
23.2568		30.8264
24.0369		30.0684
24.6191		28.9368
24.2786		29.7937
24.0149		30.398
24.1467		30.6287
24.8389		30.1343
24.6191		29.2004

## Sheet: Fig1d
survival rate (%)
ZH11	togr3
0.666667	0.272727
0.5625	0.076923
0.538462	0.133333

## Sheet: Fig2b
Beijing										Hainan
plant height					tiller number					plant height					tiller number
ZH11	togr3	COM-1	COM-2		ZH11	togr3	COM-1	COM-2		ZH11	togr3	COM-1	COM-2		ZH11	togr3	COM-1	COM-2
118	57	118	113		9	17	6	5		86	83	95	87		8	7	6	7
119	49	114	111		7	11	8	4		87	72	89	84		10	10	3	7
121	54	114	116		10	6	5	7		85	71	85	93		9	12	5	8
119	49	111	106		7	4	3	3		92	75	90	82		12	16	5	5
117	49	110	106		9	6	3	3		98	66	90	88		8	11	7	6
112	54	111	107		7	11	5	3		95	67	98	92		8	10	12	8
119	48	115	111		5	12	4	5		92	70	93	93		10	9	8	9
106	45	120	112		7	9	5	4		89	71	94	91		9	11	16	6
120	47	119	111		10	5	7	5		89	72	92	86		10	16	9	7
108	49	115	114		4	11	5	4		88	75	87	84		8	14	7	8
121	49	112	110		4	6	3	6		91	74	92	88		7	14	5	5
114	48	111	113		10	10	5	3		90	73	88	92		7	11	6	6
120	44	118	115		8	11	4	5		97	65	91	88		7	8	11	6
125	59	116	114		9	5	9	4		87	66	92	92		6	8	5	8
118	49	113	113		9	12	4	11		94	66	95	94		7	9	7	8
127	54		113		5	8		7		89	70	90	91		8	14	8	7

## Sheet: Fig3a+b
25℃	ZH11	togr3	OE-1	OE-2	25 to 35 1min	ZH11	togr3	OE-1	OE-2	25 to 35 5min	ZH11	togr3	OE-1	OE-2	25 to 35 15min	ZH11	togr3	OE-1	OE-2	25 to 35 30min	ZH11	togr3	OE-1	OE-2	25 to 35 45min	ZH11	togr3	OE-1	OE-2
	21.1	23.4	23.4	20.9		24.5	32.3	27	25.7		26.5	27	29.6	31.4		26.1	27.1	26.4	31.4		24.2	27.6	28.8	25.5		24.8	31.7	28	32.7
	20.8	23.5	24.3	20.4		25	31.9	25.7	25.5		26.2	25.9	29.9	29.9		27.3	28	25.8	30.7		24.2	27.5	28.8	25.7		25.7	29.4	29.9	30.2
	20.6	23.5	23.5	20.6		26.1	31.7	25.1	23.2		26.2	25.5	29	28.1		30	29.9	25.5	28.4		23.9	27.8	26.8	25.3		26.3	28.7	30.6	27.2
	20.4	23.2	22.7	20.9		25.9	31.6	24.8	22.6		26.2	25.5	27.7	26.3		32	32	25.2	25.5		25.4	26.4	24.8	24.3		25.8	29.3	29.7	25.5
	20.5	22.5	21.6	22		24.6	31.1	25.5	22.8		25.9	26	27	25.4		31.2	32.4	25	24.3		27.3	24.7	24.4	23.9		25.4	28.4	28.1	24.9
	20.6	22.3	21.6	22.2		24.1	30.8	26.5	23.3		25.4	26.7	26.3	25.2		27.9	31.9	25.8	23.9		26.3	25	26.6	24.1		25.5	27.4	26.4	24.9
	20.4	22.5	22.2	21.7		24.3	29.4	25.2	24.8		25.9	28	26	25.1		25.7	31.4	28	23.8		24	25.3	29.9	24.3		25.5	27.3	25.9	24.9
	20.2	23.2	23.3	21.8		25.6	28.5	23.7	25.2		26.4	29.7	26.5	25.4		25.3	29.3	29.9	24.3		23.6	25.6	32	24.5		25.1	29.1	25.7	25.4
	20.4	23.7	22.8	21.9		26.1	29.7	23.3	24.6		27.2	31.9	26.7	25.5		25.3	26.6	27.9	24.6		24	26.5	31.9	24.4		25.3	29	27.1	25.7
	20.3	23.4	21.5	22		25	29.7	23.3	24.1		27.4	32.1	26.4	25.7		25.3	25.1	24.7	25.9		24.9	27.4	30	24.2		26.6	27	30.5	27.8
	20.1	22.5	21.1	22		24.1	29.2	23.6	23.9		26.8	32.2	26.6	25.9		25.6	25	24.2	26.9		25.1	27.5	28.3	25.1		28.7	26.8	31.9	30.4
	20.3	22.6	21.2	22		23.8	30.4	23.8	23.9		26	31.6	28.3	25.8		26.1	25.4	24.5	26.4		24.5	27.4	26.9	26.1		30.9	28.2	30	30.8
	21	22.7	21.4	22.5		23.8	31.3	26.3	23.7		26.6	29	30.2	26.4		25.3	25.2	26.3	25.6		24.4	31	27.2	25.9		30.5	30.5	27.5	29.1
	21.7	22.1	21.6	22.4		24.6	30.1	29	23.8		27.4	26.7	29	26.9		24.4	25.3	29.5	25		25.3	33.4	30.2	26.3		27.4	29.7	27.1	26.5
	22.9	22	22.2	23		24.9	27.4	28.1	25.1		29.9	26.8	27	27		24.5	25.7	29.3	26.4		27.5	33.5	30.3	26.4		25.5	27.7	29	25.5
	23.5	22.7	23	24		24.9	26.9	25.8	27.8		31.5	28.5	26.1	27.8		25	25.8	26.4	28.4		30.1	33.3	26.9	26.7		24.9	29.2	29.7	25
	22.7	22.3	24.5	24		24.8	27.8	25.2	28.5		31.9	30.1	26.1	28.1		25.4	25.9	24.9	29.3		28.9	33.1	24.6	25.7		25.5	32.4	27.9	24.9
	23	22	24.2	23.1		24.8	29.1	26.7	25.9		31.2	29.2	27	26.6		25.8	26.2	24.8	28.8		26.1	32.9	24.3	25.5		25.7	33.3	25.8	25
	22.5	21.8	22.9	23.9		25.1	27.6	30.4	23.6		28.8	27.8	28	26.5		25.8	26.5	25	27.3		27.2	32.2	24.4	27.4		25.5	33.1	25.1	25.6
	20.9	22.4	21.9	25		26.2	25.3	31	23.3		27.1	28.6	27.4	27.7		26.1	27.2	24.6	26.4		29.6	30.6	26.2	30.9		25.5	32.6	24.7	28.4
	20.1	23.6	21.6	24.4		27.3	24.8	30.5	24.3		26.2	28.4	27	29.3		27.1	28.3	24.7	26.7		28.3	27.1	28.6	32.6		25.6	32.3	24.4	30.2
	20.4	24.4	21.6	22.7		30	25.2	28.5	26.8		26.6	26.8	26.7	30.9		29.5	30.8	24.5	25.8		24.5	25.7	27.8	32.4		27.7	31.6	24.6	27.9
	21.1	23.9	21.5	21		32.5	26.6	25.1	30.1		26.5	27.1	26.2	31.2		31.6	31.7	24	24.8		23.7	28.6	25.4	30.1		29.5	29.4	24.6	25.6
	21.5	22.7	21.4	21		33.3	27.5	23.9	30.4		25.9	28.6	25.6	29.3		32	30.6	24.2	24.4		23.8	29.3	24.4	26.7		28.6	28.3	25	25.3
	21.2	22.2	21.3	21.9		33	27.1	23.7	28.2		26	25.8	25.2	27.1		31.4	30.5	24.1	24.7		24.5	28.8	24	25.4		27.4	29.4	25.4	25.7
	20.6	23.2	21.3	23		30.7	26.1	23.5	25.8		25.9	25.7	24.8	26.2		28.6	32.2	23.8	24.9		26.4	30.2	23.9	24.6		27.6	29.6	26.5	25.1
	21	23.6	21.8	23.3		27.6	32.6	23.5	26.1		26	26	25	27.1		26.1	32.6	23.9	25.1		26.5	32.2	23.5	24.6		26.6	28.5	26.8	24.7
	20.9	22.3	22.6	22.3		25.7	32.2	23.7	28.9		26.5	25.9	25.6	29.1		26.1	32.7	23.6	25		24.3	32.5	23.5	24.9		24.4	27.1	25.1	24.6
	21.6	22.1	23	22		25.2	32	23.7	32.2		26.3	26.3	26.2	29.8		27.3	32.7	24	25		23.7	31.2	23.6	25		23.7	28.5	24.5	24.8
	23.2	23.4	22.8	21.8		24.4	31.7	23.5	32.6		26.1	27.5	26.7	29.7		28	32.8	24.4	25.1		24.5	28.6	23.8	24.7		23.3	28.7	24.4	25
	23.2	24.5	22.3	21.7		24.3	31.2	23.4	29		26.7	28.5	26	29		28.4	32.7	24	26		26	28	24	24.5		23.5	26.8	24.5	25.1
	21.8	25	22.4	21.5		24	30.3	23.4	25.7		27.9	29.5	25.1	27.4		27.5	32.1	24.8	26.3		29.8	30.6	23.8	24.2		24.1	27.1	24.6	25.5
	21.3	24.9	22.2	21.7		23.6	29	23.3	24.4		30.1	31.7	24.7	26.4		26	31	27.5	26		30.1	32.7	23.8	24.4		24.6	29.1	24.4	25.8
	22.3	24.8	22	21.8		23.5	29	23.5	24.3		31.3	32.4	25.3	26.2		25.8	30.1	31.2	25.1		27.3	32.9	24	24.8		24.9	30.6	24.2	26.9
	22.5	24.8	21.7	22.1		23.6	30	23.7	24.4		29.5	31.9	25.7	25.9		25.8	31.2	32.3	24.2		26.6	32.6	24	24.9		25.5	28.8	24.3	28.2
	21.4	24.6	22.1	21.8		23.9	29.9	24.9	24.3		28.2	31.3	25.9	26.2		25.6	32.8	32.4	23.8		26.5	32.6	25.7	24.6		26.6	27.4	24.3	29.3
	21	24.4	23.8	21.8		24.3	28.8	28.1	25.4		27.8	28.9	26.2	26.1		25.3	32.8	32.1	23.8		25.8	31.9	28.8	24		27.9	30	24.4	28.5
	20.8	24.2	24.9	22.3		25.9	30.2	28.5	27.7		27	26.6	26.4	25.7		26.6	31.8	28.9	24.3		27.7	30.3	31.4	24.1		28.8	32.8	25.2	26.6
	21.7	24	25.6	23.8		28.3	31.1	28.2	29.6		26.7	26.9	26.7	25.7		28.6	31.8	26.3	24.6		28.3	26.4	32	25.4		28.2	33.2	26.5	25.6
	23	23.7	25.6	24.3		31.6	29.6	30.7	28.4		26.7	28.2	27.6	27.6		29	32.2	27.2	25.5		25.3	24.5	30.2	26.6		25.7	33	28.7	25.3
	23.8	23.8	25.8	24		31.6	27.1	32.7	26.1		26.7	29.1	27.8	28.8		27.9	31.3	29.2	26.2		23.9	25.9	27.4	26.1		25.5	32.5	29	25.6
	23.1	23.6	25.6	23.7		30.2	26.8	33.1	24.8		26.6	28.1	28.1	29.5		27.5	29.6	28	25		24.6	27.1	25.8	24.5		27.5	32.3	28.8	32.8
	21.5	23.9	25.7	22.3		29.5	27.6	32.7	24.8		26.7	28.7	28.2	30.6		27.7	29.9	25.8	24.6		24.6	28.1	27.5	23.6		27.7	31.3	30.7	30.5
	20.7	24.3	24.8	21.7		26.9	28.9	30.5	24.9		27	29.9	26.4	30.5		27.3	31.7	25.3	25.5		24	29.9	28.1	23.9		25.8	29.2	30	27.4
	20.4	23.9	22.6	22.1		24.8	27.4	26.6	24.4		27.3	28.4	26.1	29		27	31.5	26.5	28.4		24	28.5	28.4	25		25.2	28.4	27.7	25.7
	20.5	23.1	21.6	21.7		24.9	25.2	24.8	25.5		27	26.7	27.3	27.3		26.8	30.8	29.5	30.9		26.7	26.4	26.6	27.5		25.2	30.2	29.6	24.9
	21.3	23.1	21.6	21.2		26.4	24.7	25	25.4		26.2	27.4	29.4	26.5		27	31.3	29.3	31.2		25.7	26.9	24.7	26.9		25.6	31.2	30	25
	22.9	23.9	21.7	21.2		28.1	25.4	26	23.1		26.2	29	31.5	26		26.1	30.5	26.3	29.2		24.8	27.6	24.5	24.4		25.8	29.2	29.2	25.4
	24.5	23.6	22.1	21.4		30.5	26.3	28.6	22.4		26	25.8	31.5	30.6		25.5	28.7	25.3	25.4		24.2	29.3	26.6	23.9		27.1	27.1	27.8	25.4
	25	22.8	22.7	21.5		29.7	26.5	28.4	22.7		25.8	26.5	29.7	29.8		26.2	27.5	25.1	24		23.8	27.5	29.7	23.8		30.2	27.7	26.3	25.6
	24.6	22.7	22.9	20.9		26.6	26.4	27	23.4		25.9	26.6	28.8	28.3		28.2	26.8	25.1	23.8		23.7	24.7	31.9	24		24.9	28	25.8	27.5
	23	23.9	23.9	20.4		24.7	26.2	25.5	24.8		26.1	25.9	29.1	26.3		30.5	27.7	25	24.1		23.9	24.9	32.2	23.8		25.2	26.6	26	30.2
	21.3	24.6	23.4	20.1		24.4	32.7	25	25.1		26.6	26.5	29.6	25.2		30.4	27.7	25.2	24.4		24	25.2	30.5	23.7		25.6	27.1	27.7	30.9
	21.1	24.7	22.4	20.9		24.6	32.2	24.9	24.7		26	27.7	29.9	25.1		26.1	27.5	27.3	24.7		23.6	25.5	28	24		25.5	29.2	30.8	29
	21.2	24.6	21.6	21.7		24.8	32.1	25.6	24.2		25.9	28.8	29.6	25.1		26.7	28.8	29.1	25.3		23.9	26.8	26.2	24.7		25.3	30.1	32	26.4
	21.3	22.9	21.5	21.7		26.4	32.1	26.1	24.2		26.1	29.5	28.1	25.5		29	30.3	27.1	26.4		24.6	27.9	27.1	25.5		26.3	28.1	30.3	25.5
	21.6	23.6	21.8	21		28	31.1	24.7	24.2		25.9	31.7	27	25.9		31.4	32.1	24.3	26.7		25.5	27.4	29.9	24.9		26.5	27.7	27.5	24.8
	22.3	23.8	22.5	20.3		30.7	29.8	23.7	23.9		25.7	32.2	26.2	25.9		31.1	32.4	24	26.3		25.3	28.2	30.2	25.5		25.6	30.6	26.5	24.8
	22.8	23.3	22.3	20.5		32.7	29.2	23.5	23.7		25.9	31.7	26	25.6		28.1	31.8	24.3	25.6		24	31.7	26.5	26.4		25.3	33.1	27.9	24.7
	22.4	22.2	21.6	22.1		31.9	29.5	23.7	24.5		26.2	31.1	26.6	25.7		25.9	31	25.7	25.4		23.6	33.5	24.4	26		26.3	33.1	28.6	25.4
	22.9	22.4	21.3	23.1		29.6	29.8	23.5	27.2		26.8	28.5	26.9	26		25.6	28.9	29.2	26.8		23.8	33.4	24.2	24.4		28.5	32.7	27.4	28
	23	22.7	21	22.4		27.8	29.6	23.8	28.4		27.3	26.5	26.4	26.6		25.3	26.4	29.4	28.2		24.9	33.3	24.3	24.1		31	32.3	25.7	29.2
	22	23.7	21.4	20.8		28.2	29.2	26.6	25.8		27.7	26.9	26.4	26.8		25.6	25.1	26.2	27.3		25.7	33.1	25.7	24.2		30.6	31.4	25.1	26.9
	21.4	24.1	21.7	20.6		27.4	30.1	29.8	23.3		27.2	27.9	27.9	27.8		25.9	25.2	25	26.2		25.2	32.6	28	24.5		28.2	31	24.6	25.5
	20.8	23.2	22.2	20.8		27.1	30.6	28.9	23.1		26.3	28.1	29.4	28.5		26.9	25.3	24.7	26.4		24.3	31.7	27.8	24.4		26.4	29	24.3	25.7
	20.6	22.4	23.3	21.1		24.9	29.2	26.1	24.4		26.4	28.2	28.5	26.9		26.3	25.1	24.7	27.2		24.4	29.9	25.7	24.4		25.2	29.3	24.5	25.6
	20.6	22.8	24.6	21.5		24.9	27.3	25.1	27.2		26.6	30.2	26.6	25.8		24.6	25.1	24.8	25.8		25.2	26.5	24.4	24.2		25.1	31.5	24.7	25.1
	20.7	22.9	24.3	22		24.8	26.7	26.7	30.4		28	30.2	25.8	27.3		24.3	25.7	24.6	24.5		27.2	25.5	24	25.3		25.7	32.2	24.8	24.8
	20.6	22.2	22.9	21.7		24.2	27.5	30.9	30.2		30	28	26	29.1		25	26.1	24.3	24.5		27	27.1	23.9	27.8		25.6	30	25.3	24.6
	20.3	22.1	22.1	21.7		24	28.5	31.4	26.7		31	26.7	27.4	30.4		25.5	26.8	24.2	24.7		25.7	28	23.5	27.9		25.6	27.4	25.8	24.7
	20.3	22.1	22	21.8		24.1	27.4	29.6	24.8		30.1	28	28.1	30.2		25.9	27.2	24.2	24.8		27.6	28.9	23.5	25.6		25.8	27.2	26	25.1
	20.2	22.2	21.8	21.8		24.5	25.3	27.6	26.8		28.1	29.1	27.3	28		26.2	26.9	24.2	25.1		30	30.8	23.5	24.9		28.3	27.2	24.9	25.3
	20.1	22	21.3	22		25.9	24.8	25	30.4		26.7	26.4	26.9	26.4		25.9	27.2	23.9	25		29	32.5	23.9	24.8		30	26.3	24.6	25.8
	20.5	22	21.4	22.1		26.5	25.6	24.3	32.6		26.2	27.1	26.8	26		26.3	28.9	23.6	24.9		25	32.6	24.2	24.8		28.6	27.2	24.5	26.2
	20.3	22.5	21.7	22.3		25.2	26.4	23.9	32		26.1	26.8	26.1	27.4		27.8	31.2	23.7	25.8		23.6	31.7	24	25.8		28	29.3	24.6	26.5
	20.2	23.5	21.6	22.5		24.5	26.3	23.7	28		26	26.3	25.7	29.6		30.1	31.5	24	27.1		23.8	29.4	23.8	28.1		29	29.5	24.7	27.4
	20.8	24.3	21.8	22.2		24.3	25.9	23.4	25.1		26	27	25	29.7		31.5	30.3	24.3	27.5		24.6	28	23.9	30.9		27.9	27.2	24.6	29.1
	21.1	23.8	22.3	22.7		24.2	26.6	23.5	24.5		26.3	28.5	24.5	29.7		31.3	30.7	24.1	26.3		27.1	30.1	24.1	32.6		25.1	28.1	24.2	29.7
	22.3	22.4	22.8	22.9		24.8	32.8	23.5	24.6		26.5	28.9	24.8	29.1		29.6	32.6	24.3	25.3		28.7	32.5	25.2	32.5		24	31	24.3	27.6
	23.1	22.5	22.7	22.6		24.8	32.5	23.6	24.6		27.6	29.1	25.7	27.6		27.1	32.5	26.6	24.5		26.5	32.8	28.2	30.9		23.6	32.7	24.4	25.8
	23.1	23.5	22.5	23.5		24.9	32.4	23.5	24.7		28.3	31.5	26.5	26.7		25.9	32.7	30.5	24.1		23.9	32.7	31.2	27.4		24.2	32.8	24.5	25.2
	23.8	23.7	22.1	24.4		25.1	31.9	23.4	26.6		26.8	32.4	27.4	26		26.5	32.7	32.2	24		23.8	32.6	32	25.5		24.7	32.3	25.1	25.4
	23.6	22.5	22.2	24		25.1	30.6	23.1	29		25.8	31.8	26.7	25.9		27.7	32.7	32.7	24.6		24.5	32	30.1	24.8		24.8	31.7	25.9	32.5
	22.1	22	22.1	22.2		24.9	29.6	23.4	29.4		26	30.7	25.3	26		27.7	32.7	32.4	25.1		27.2	30.8	26.9	24.5		25.1	30.7	28.5	30.2
	20.6	23.3	21.9	21.1		25.8	30.1	23.4	27.4		27	28.3	24.9	25.9		26.3	32.3	29.7	25.8		29	27.1	26	24.6		25.3	31.1	29.6	27.1
	20.2	24.4	22	20.8		26.6	30.2	24.5	25.3		28.2	26.6	25.5	25.8		25.4	31	27.1	26.3		27.8	24.7	27.8	24.7		25.8	29.2	28.8	25.1
	21.1	24.8	23.5	22.4		28.7	30.1	27.3	24.8		29.3	26.5	25.8	25.8		25.7	30.2	27.4	25		26.4	25.7	27.3	24.6		26.7	30.4	29.6	24.8
	21.6	24.9	24.8	23.6		30.9	29.5	28.1	25.5		29.5	26.6	26.1	27.8		25.8	31.2	28.7	24.7		25.9	26.6	27.7	24		27.9	32.4	28.8	25.2
	21.5	24.8	25.5	23.9		32.8	29	27.8	26.1		29.4	28	26.1	29.1		25.6	32.5	27.3	26		25.8	27.6	26.1	23.8		27.9	32.1	27.8	25.3
	20.8	24.8	25.6	23.1		33.1	30	29.9	25.4		28.1	29.7	26.1	29.9		25.3	32.5	25.6	28.7		26.7	28.4	24.4	24.3		26	30.4	29.5	25.3
	20.9	24.8	25.9	22.1		31.7	30.1	32.4	25		27.2	31.2	26	31		25.8	31.9	25.3	30.5		27.4	27.4	24.5	24.9		25.4	27.5	29.8	25.8
	21.3	24.6	25.7	21.6		29	28.8	33.2	24.9		27	30.1	26.7	30.8		27.3	31.8	26.8	31.2		25.3	26.5	26.2	25		27.2	26.6	28.9	27.4
	22.2	24.4	25.5	21.9		25.9	27.1	32.7	23.2		26.9	27.7	27.1	29.2		29.2	32.2	29	28.9		24	26.9	29.2	24.8		27.8	26.4	27.5	29.9
	23.9	24.1	24.5	22		24.7	26.6	30	22.7		26.9	26.8	27.2	27.5		28.7	31.7	28.2	25.2		25.8	27.6	31.9	24.3		25.9	26.3	26.1	31
	23	23.9	22.3	22		24.4	27	26	22.7		27.2	28	27.5	26.8		27.2	29.8	26	24.2		26.2	29.9	32.2	24.1		25.1	27.3	25.5	29
	21.4	24	21.5	22.2		24.2	27.8	25.2	23.3		26.7	29.2	26.1	26.1		27.8	29.8	25.4	23.8		24.5	27.9	31.1	24.6		25.2	29.2	25.9	26.2
	21.8	23.6	21.6	22.1		24.4	26.4	26	24.5		25.9	27.4	25.8	29.8		28.4	31.4	25.3	24.1		24	25	28.5	25.7		25.3	28.5	27.7	25.5
	22.8	23.6	21.6	21.8		24.3	24.9	27	25		26.4	27.8	27.8	29.3		27.4	31.5	25.2	24.3		24.6	25	25.9	25.8		25.7	26.5	30.8	24.8
	23.4	24.3	22.1	22		24.1	24.8	28.8	24.6		26.4	28	30.2	28		26.6	31	25	24.4		25.4	25.6	26.6	24.6		26.9	28.2	32.2	24.4
	22.4	23.8	22.7	23.2		24.3	25.5	27.9	24.2		26.5	27.4	31.7	26.3		26.8	30.9	25.2	24.8		25	25.9	29.5	23.6		30.2	31.4	30.3	24.6
	20.8	22.9	22.2	23.8		24.3	25.9	27.2	24.4		26.6	27.3	31.6	25.4		26.6	29.7	26.9	25.8		24.3	27.9	29.6	24.2		24.4	32.8	27.6	25.1
	20.6	23.3	23.5	24.5		24.2	25.8	25.6	24.2		26	28.9	29.6	25.3		25.5	27.8	28.5	26.9		23.8	28.5	26.3	25.1		24.7	32.7	26.6	27.7
	21	23.7	23.1	24.1		25	25.9	24.8	24.1		25.6	28.8	28.6	25.3		25.7	27.1	26.6	27		23.8	27.5	24.5	27.1		25.1	31.8	27.1	28.2
	21.5	23.1	22.1	23.8		26.4	27.4	24.6	23.9		25.7	28.9	28.4	25.2		26.7	27.3	24	27		23.5	29	24	27.1		25.3	30.9	27.4	26
	22.5	22.7	21.6	22.4		29.4	32.8	25.7	24		26.1	31.2	29.5	25.7		29	28.8	23.6	26.3		24.3	32.2	24	24.7		25.5	28.4	26.5	25.7
	22.2	22.7	21.4	21.5		30.3	32.9	26	25.9		26.8	32.2	29.9	25.8		30	27.8	24.2	25.7		23.9	33.4	24.7	23.8		26.6	30.6	25.4	26.4
	20.9	23.8	21.6	21.7		30.7	32.4	24.7	27.1		26.3	31.7	30.3	25.8		26.3	27.6	25.7	26.1		23.8	33.3	26.8	23.9		27.4	29.2	24.8	25.8
	20.4	24.5	21.9	21.8		30.6	31.9	23.8	25.6		26	30.7	28.9	25.7		26.6	28.6	28.8	25.9		24.2	33.1	26.8	23.8		26.4	30.8	24.5	25
	20.5	24.3	21.6	21.3		27	30	23.6	23.2		26	28.3	27.6	26.1		28	30.6	28.8	26		24.7	32.8	25.2	23.9		25.2	32.8	24.4	24.6
	20.7	24.2	21.2	21.4		24.9	29.8	23.2	22.9		26	26.4	26.3	26.8		30.5	32.2	26.1	26.8		24.3	32.7	24.4	23.7		26	32.2	24.7	24.5
	21.3	22.7	21	21.3		25.5	30.6	23.6	24.4		25.9	26.1	26.2	26.9		30.7	32.3	24.8	27.1		23.9	31.4	24.1	24.2		27.8	30.4	24.7	24.6
	22.8	23.5	21.1	21.4		26.4	30.3	23.8	26.9		25.8	26.9	26.4	27.3		27.8	31.8	24.5	25.7		23.8	29.2	24.1	25		30	27.6	24.8	25.1
	24.6	24.2	21.4	20.8		28	30	26.4	29.6		25.9	29.4	26.6	27.4		25.8	31	24.6	24.5		23.9	25.8	23.6	24.7		30.1	26.2	25.1	25.6
	25	23.2	21.7	20.5		30.4	29.8	29.6	28.5		26.6	31.3	26.6	26.6		25.4	28.4	25	24.4		24.6	25.1	23.4	23.9		29.1	26.2	25.3	26.5
	24.4	22.3	22.2	20.3		30.1	29.5	29.8	25.4		27	31.4	26.4	25.6		25.4	25.8	24.7	24.8		25.6	26.8	23.7	25.2		28.1	26.2	25.2	26.8
	23	22.4	23.4	20.4		27.9	30	27.4	24.8		27.4	29.9	27.7	26.2		25.3	24.9	24.4	24.8		25.6	28.3	24	25.7		26	27.3	24.5	26.4
	21.2	22.9	24.4	21.2		25.3	30.1	25.2	28.2		27.8	27.7	29.2	27.8		26.1	25	24.2	25		24.4	29.8	24.2	25.5		25.1	28.8	24.5	27
	21.1	24	24.4	21.5		24.2	28.8	26.9	31.6		26.9	26.9	28.3	29.4		27.3	25	24.2	25.2		23.9	31.6	24	24.2		25.7	27.8	24.4	28.6
	21.2	24.1	22.9	21.1		24.4	27.4	30.7	32.4		25.9	28.6	26.7	28.5		26.8	25.1	24.3	25.1		24.2	32.7	23.8	24		25.8	26.2	24.4	29.8
	21.3	23	22	20.3		24.8	26.6	31.1	30.5		25.7	29.1	25.8	26.9		24.7	25.7	24.1	25.9		25	32.6	23.7	24.2		25.8	28.4	24.5	28.4
	21.6	22.1	22	20.4		26.1	26.8	28.5	26.6		26.9	27.7	25.9	26.1		24.3	26.4	23.8	27.9		25.3	31.8	23.8	24.5		26.6	31.2	24.4	26.7
	22.3	22.7	22.4	21.6		27.7	26.9	26.4	24.9		28.4	28.9	27.4	25.8		24.9	27.5	23.6	28.4		25.6	29.9	24.6	24.5		29	32.5	24.4	25.4
	22.5	22.9	21.9	22.3		30.6	25.8	25.3	25		29.8	28.9	27.8	27.6		25.2	29.3	24.1	26.8		27.7	28.1	27	24.2		30.1	32.3	24.4	25.1
	22.1	21.8	21.5	21.6		32.9	25	24.4	24.5		29.2	27.2	27.5	29.8		26	28.8	24.6	25.4		29.1	29.6	30.7	24.3		28.4	30.9	24.4	32.3
	22.3	21.5	21.6	20.5		31.6	25.2	23.8	24.3		27.3	27.5	26.9	30		26.6	27.3	24.5	24.7		27.1	32.5	31.8	25.1		28.5	28.6	24.4	29.6
	22.5	21.8	21.8	20.4		28.9	25.4	23.6	25		27	29.1	26.5	29.4		26	27.5	24.3	24.4		23.7	32.7	29.5	28		29	26.3	24.7	26.7
	21.8	22	21.5	20.5		26.9	25.5	23.6	27.8		27	29.3	26.1	28.6		26.1	29.2	26	25		23.5	32.7	26.5	29.6		27	30.3	25.7	25.1
	21.3	22.2	21.9	20.7		27	25.3	23.9	30.1		26.4	28.9	25.4	27.1		26.7	31.2	29.9	25.6		24.1	32.7	26.2	26.9		25.1	28.8	28.1	25
	21	22.5	22.4	21.4		26.7	26.4	23.6	28.8		25.9	31.1	25	26.3		28.5	31	32	25.3		24.8	32.4	27.4	24.6		24.9	31.1	30	25.1
	20.8	22.7	22.4	21.5		27.2	28.3	23.8	26.6		25.9	32	24.7	25.9		30.8	30.2	32.6	25.4		26.7	31.2	26.5	24		24.4	32.8	29.3	25.3
	20.8	23.1	22.4	21.5		25.2	32.9	23.7	25.1		26.4	31.5	24.6	26.1		30.9	31.4	32.4	25.3		29.1	27.5	26	24.7		24.4	32.3	29	25.3
	20.6	23.8	22	21.6		26.1	32.7	23.5	25		27.1	30.2	25.2	25.6		28.8	32.8	30.4	24.6		28.7	24.9	25.2	26.8		24.9	30.6	28.1	25.6
	20.5	23.1	22.1	22		25.9	32.1	23.4	26.4		29.2	27.6	26.1	25.8		26.8	32.8	27.7	24.6		25.4	25.1	24.4	28.5		24.9	27.3	27.8	27.3
	20.4	22.3	21.9	22.1		24.3	31.1	23.4	27.8		29.8	26.3	27.5	25.5		25.8	32.7	26.7	26.3		23.7	26.5	24.5	30.4		25.1	25.6	29.2	30
	20.4	22.9	21.7	22.2		24.2	29.8	23.4	26.4		27.6	26.8	27.3	26.4		25.9	32.7	28	29.1		23.9	27	26.1	32.3		25.2	25.8	29	30.8
	20.3	23.9	21.6	22.2		24.2	30.5	23.8	24.6		26.1	28.5	25.3	27.6		27	32.8	26.8	29.5		24.9	27.2	29	32.8		25.2	26.3	28.5	29.2
	20.2	24.2	23.1	22.2		24.4	31.2	26.2	24.4		25.8	31	24.8	29		27	32.7	25.2	30.4		26.8	26.8	31.7	31.8		25.7	27.2	27.1	26
	20.2	22.8	24.3	22.6		25.8	30.4	27.6	23.1		26.1	31.9	25.8	30.3		25.8	32.3	25.4	28.2		28.5	27.4	32.4	28.4		26.8	28.2	25.9	25.1
	20.4	22.2	25.3	22.3		26.4	30.1	27.3	22.5		27	31.2	25.9	31.1		25.6	31.1	27.2	24.8		28.4	27.2	31.7	25.8		27.3	27	25.4	24.8
	20.5	23.1	25.6	21.6		25.3	29.6	29.2	22.5		27.7	29.7	25.7	30.8		26	30.3	29	24.3		26.1	28.1	29.4	24.9		26.1	26	25.7	24.4
	20.5	24.5	25.6	21.6		24.5	29.1	32.3	23		29.6	27.6	26	29		26.5	31.6	27.6	23.9		25.3	29.5	26.1	24.5		25.2	28.3	27.5	24.3
	20.9	25.2	25.7	22		24.1	29.8	33	24.2		30.7	27.2	26	27.3		26.4	32.7	26	24.1		25.8	28.3	26.3	24.5		26.5	30.7	30.7	24.8
	21.9	25	25.3	23.3		24.3	29.7	32.1	24.6		28.8	28.8	25.6	26.6		25.6	32.5	25.3	24.3		26.7	25.2	29.2	24.7		27.3	32	31.9	26.9
	22.6	24.8	23.8	24.4		24.8	29	29.3	24.5		27.3	29	25.9	26.1		25.3	31.7	25.4	24.4		25.4	24.9	29.4	24.6		25.9	31.3	29.7	26.8
	23.1	24.8	22.1	23.5		25.1	28.1	26.1	24.4		26.8	28.9	26.2	29.2		26	31.7	25	24.4		24.1	25.6	25.8	23.9		25.1	28.7	27	25.1
	23.8	24.6	21.8	21.8		25.1	27	26.3	24.2		27	30.5	26.6	28.9		28.1	32.4	24.9	25.6		25.9	26.4	24.2	24.1		25	26.5	26.5	25.6
	24.2	24.4	21.8	20.8		25.4	26.4	26.7	24.3		27.2	29.4	26.8	27.7		29.1	32	25	26.9		26.9	28.2	23.8	24.6		25.3	25.6	26.8	26.6
	23.6	24.3	21.9	21		25.4	26.1	27.4	24.4		27.8	27.2	26.1	26.2		27.8	29.8	26.3	27.2		25.1	28.2	23.8	25		25.6	29.7	26.7	26
	21.7	24	22	22.5		25.2	25.3	29.2	24.2		27.2	27.8	26.1	25.6		27.8	29.3	27.6	27.7		23.9	27.4	24.6	24.9		26.5	28.9	26.2	24.9
	20.5	23.5	22.5	24.1		25.1	24.9	27.6	24.1		26	29.5	28.6	25.2		28.8	30.9	26	27.5		24.4	29.7	25.5	24.9		29.8	31.3	25.1	24.5
	20.6	23.7	21.6	24.5		25.8	25.2	26.9	24.8		26.1	29.3	30.9	25.2		28	31.4	24	25.5		25.6	32.7	25.5	24.3		24.4	32.8	24.8	24.7
	20.9	23.6	22.8	23.4		27.4	25.4	25.2	26.1		26.2	28.6	32.1	25.5		26.5	30.8	23.6	24.8		25.9	33.3	24.6	23.9		24.9	32.4	24.5	24.7
	20.7	23.6	22.9	22.3		29.4	25.1	24.4	25		26.2	30.9	31.6	25.7		26.9	30.5	24.1	25.5		25	33.3	24.1	24		25.1	30.9	24.3	24.8
	20.3	24.3	22.1	22.1		31.8	25.6	24.4	23.1		26.2	31.9	29.5	26		26.7	28.9	25.2	26.5		24	33.1	24.1	25		25.3	27.7	24.4	25.7
	20.7	23.8	21.4	21.9		32.4	27.4	25.1	22.8		26	31.2	28.3	25.9		25.6	26.9	28.1	27.1		23.7	33	24.1	25.3		25.3	25.8	24.6	26.8
	21.1	22.9	21.2	22.1		31.7	29.4	25.9	23.6		25.5	29.6	28.2	25.7		25.3	26.8	28.1	26.8		23.6	32.5	23.8	24		26.5	25.8	24.9	27.3
	23	23.2	21.3	22.3		29.4	32.9	24.5	25.4		25.9	27	29	26		25.7	28.6	25.7	25.4		24.6	31	23.3	23.4		27.9	26	25.1	26.8
	23.8	23.5	21.5	22.4		26.2	32.5	23.8	27.2		26.1	26.1	29.8	26.8		26.8	29.1	24.6	24.4		24.2	28.4	23.8	24.8		27.3	26.9	25.2	26.8
	22.3	23.3	21.3	22		24.7	31.8	23.7	26.1		26.7	27.2	30.1	26.9		28.3	26.9	24.7	24.7		24	25.3	24.6	26.8		25.6	27.5	24.8	28.2
	21.1	22.8	21.2	21.6		24.3	30	24.1	24.3		26	29.3	29.5	26.8		26.2	27.5	24.7	25		24.1	25.6	24.5	27.3		25.8	26.3	24.5	29.6
	22.1	22.8	20.9	22.2		24.4	29.5	23.9	25.3		25.8	31.7	28	26.7		26.2	28.9	24.8	25		24.1	28.1	24	26.5		26.9	26.2	24.5	29.5
	23.2	23.9	21.2	23.4		24.7	31.1	23.8	29.2		26	31.8	26.4	26.6		27	31	24.5	24.9		24	29.6	23.8	25.3		28.8	28.1	24.6	27.4
	23.1	24	21.6	24.4		24.7	31.4	26.3	31.9		25.7	31	26.2	25.9		29.7	32.3	24.3	25.1		23.9	30.7	23.8	24.1		30	30.5	24.3	25.6
	22.1	24.1	21.7	24.4		25.2	30.5	29.7	31.7		25.7	29.3	26.2	25.8		30.1	32.3	24.2	25.3		23.9	32.4	23.9	23.8		30	30.9	24.6	25.2
	20.9	23.5	22.1	24.2		25.8	30.2	30.9	28.6		25.8	27.4	26.6	26.6		27.2	31.5	24.3	26.2		23.9	32.9	24.4	23.7		29.2	29	24.6	31.8
	20.7	22.7	23.3	23.8		25.3	30	28.5	25.9		25.8	27.6	26.5	27.5		25.6	30.7	24.1	27.7		24.5	32.5	26	23.8		26.6	26.6	24.5	28.9
	20.6	23.8	24.5	22.3		24.4	29.4	25.5	25.7		26.3	29.3	26.3	27.4		25.7	27.8	24.1	28.5		25.5	32.2	29.6	23.8		25	26	24.6	26
	20.7	24.2	24.2	21.4		24.5	29.9	27.1	25.2		27	28.9	27.4	26.3		25.4	25.3	24.1	27.3		26.1	30.7	31.4	24.1		25.1	26.6	24.4	25.1
	20.9	23.1	22.9	21.4		25	29.8	30.7	24.5		27.2	29.8	29	25.8		25.5	25.2	23.7	25.5		25.4	28.4	29.4	24.4		25.4	28.8	24.2	25.1
	21.1	22.4	22.3	21.7		27	29.1	31	24.3		27.9	31.2	27.8	25.8		26.3	25	24	24.6		24.1	29.1	26.4	24.2		25.8	28.9	24.7	25.1
	20.7	22.4	22.1	21.4		29	28.5	27.9	25.1		27.4	29.3	26.2	27.9		27.6	24.9	24.8	24.4		23.8	32.1	26.2	23.6		27.1	31.6	25.4	25.5
	20.5	23.2	22.8	21.3		31.6	27	26.2	28.3		26	27.3	25.8	29.9		27.2	25.1	25.1	25.6		24.1	32.9	27.4	24.8		29.4	32.9	27.9	25.7
	20.7	24.1	22.4	21.3		31.4	26.1	25.2	29.8		25.7	28.3	26	29.8		25.2	26.3	24.4	26.8		24.4	32.7	25.5	25.1		29.8	32.4	29.9	25.6
	20.7	24	21.4	21.1		27.3	25.7	24.3	27.8		26.3	30	27	29.1		24.5	27.7	25.6	25.9		25.5	32.5	25.2	25.1		28.1	31	29.7	27.2
	21	23.1	21.6	20.9		25	25	23.8	25.8		27.1	29.5	27.7	28.3		24.9	29.7	29.4	25		27.4	32.2	24.3	24.2		28.3	27.9	28.5	29.9
	22.6	22.3	22.2	20.3		25.5	25	23.7	24.9		28	28.3	27.3	26.8		25.3	30.7	32	25		27.9	31.6	24.4	24		27.4	25.8	27	30.6
	24.6	23	21.5	20.1		26.1	25.4	23.5	25.2		27.9	30.4	26.9	26.1		26.3	28.9	32.6	24.6		25.6	28	24.6	24.3		25.2	26	27.4	28.7
	24.8	23.4	21.6	20.3		27.5	25.3	23.7	27.4		27	31.6	26.7	26.1		27	27.3	32.6	24.7		23.6	25.1	25.6	24.4		24.5	26.2	28.7	25.9
	24.2	22.1	22.5	21		29.8	25	23.8	29.1		27.1	30.8	26	26		26.5	27.9	31	26.5		23.4	25	28.3	24.3		25	26.7	28.8	25.1
	23	21.4	22.7	21.8		30.4	25.9	24.4	27.4		27.7	28.5	25.6	25.8		25.8	29.8	28.4	29.7		24.1	26.2	31.3	24.4		25.1	26.5	27.7	24.8
	21.4	21.8	22.5	21.1		29	28.2	24.5	24		27.3	26.7	25.2	25.7		25.9	31.6	26.5	29		25.4	26.4	32.3	24.3		24.7	25.7	26.6	24.4
	20.9	22.3	22.2	20.2		25.9	30.4	23.8	23.6		26	26.1	24.7	25.9		27	31	27.1	29.6		26.5	26.1	31.9	24.3		24.9	27	25.4	24.3
	21.3	22.7	22	19.9		24.3	32.6	23.5	22.8		25.9	27.5	24.8	26.3		29.2	30.3	26.4	26.9		28.4	26.7	29.4	27.2		25.1	28.5	25.2	24.6
	21.3	22.9	21.9	20.7		24.2	32.2	23.6	22.7		26.5	29.7	25.4	27.5		29.9	31.9	25.2	24.6		30.1	28.6	26	29.9		25.1	29.5	25.8	25.7
	21.3	22.5	21.6	21.5		24.4	30.8	23.5	22.9		27.3	31.7	25.8	29.1		27.8	32.9	25.3	23.9		28	28	26.2	27.9		25.1	28.8	27.5	25.7
	21.9	22.8	21.9	21.4		25.8	29.3	23.6	23.3		29	31.8	27.4	30.7		25.9	33	27.5	23.9		24.3	28.6	28.7	25		25.3	27	30.5	25
	22.5	23.3	23.2	20.6		27.4	30.4	24.9	24		30.3	30.8	27.1	31.1		25.6	32.7	28.4	23.9		23.6	29.1	28.9	24		25.4	26.3	31.7	25.6
	22	22.7	24.2	20.4		30.1	31.8	26.4	24.1		29	29	25.3	30.5		25.6	32.8	26.2	24.1		24.4	28.3	25.6	25.7		25.9	27	29.1	26.4
	21.7	22.5	24.9	20.6		32.6	31.4	26.7	24.3		27.2	27.3	25	28.9		25.7	32.7	25.8	24.3		26	25.3	24	27.8		26.2	28.3	26.6	26
	22	23.4	25.8	20.7		31.8	30.6	28.5	24.3		25.8	28.1	25.5	27.6		25.6	32.6	25.2	24.4		29.2	24.8	23.8	28.2		25.8	29.2	26.7	24.8
	21.7	24.5	25.7	21.1		28.6	30.1	32.1	24.6		25.9	29.5	25.9	27.1		25.5	32.3	25.3	25		30.5	25.3	23.8	29.8		25	29.4	27	24.7
	21	24.3	25.7	21.6		26.4	29.8	32.9	24.5		26.4	28.8	25.7	26.2		25.8	31	25.2	26.4		27.8	26	24.1	32		26.2	31.8	26.4	24.4
	20.9	22.8	25.1	21.7		26.5	29.4	31.4	24.4		27.6	29.6	25.9	28.9		26.4	30.2	25	26.9		25.5	27.7	24.4	33		26.6	32.9	25.9	24.6
	20.7	22.2	23.7	21.9		26.6	29.8	28.6	24.3		30	31	26	28.4		27.7	31.3	25.1	27.7		25.4	27.5	24.6	32.7		25.8	32.4	25.1	25
	21.1	23.1	21.8	22		27	29.6	26	23.9		31.2	29	25.8	27.7		27.8	32.7	26	28.1		25.8	27.4	24.4	29.3		25.3	31.3	24.7	25.6
	21	24.5	21.9	22		25.2	29.6	26.8	24		29.6	27.2	25.4	26.5		26.2	32.6	26.9	26.1		25.1	30.3	24.2	26.2		25.1	27.8	24.5	26.9
	20.7	25	21.9	22.2		27.4	29.1	27.4	24.2		27.8	28.5	25.7	25.9		25.4	31.6	25.5	24.4		24.1	32.9	24.2	24.9		25.1	25.6	24.4	27.4
	20.7	24.9	22	22.2		27.6	26.9	27.8	24		26.9	30.4	26.4	25.5		25.4	32	23.9	24.8		25.7	33.3	24.1	24.5		25.5	25.7	24.4	27
	20.6	24.9	22.2	22.3		25.1	25.8	28.6	22.9		26.8	29.2	26.6	25.4		26.7	32.5	23.6	26.9		27.4	33.2	24	24.1		26.2	26	24.5	26.8
	20.3	24.8	22.3	22.7		24.4	25.2	26.8	22.6		27.1	28.1	26.1	25.6		27.6	32	24.1	27.3		26.4	32.9	23.9	24.3		29.6	26.3	24.8	27.7

## Sheet: Fig3c
stomatal aperture(μm)																	percentage
constant 25℃					constant 35℃					25℃ to 35 ℃							constant 25℃					constant 35℃					25℃ to 35 ℃
ZH11	togr3	OE-1	OE-2		ZH11	togr3	OE-1	OE-2		ZH11	togr3	OE-1	OE-2		μm		ZH11	togr3	OE-1	OE-2		ZH11	togr3	OE-1	OE-2		ZH11	togr3	OE-1	OE-2
1.803	1.567	2	1.296		1.934	2.7	1.4	1.578		1.2	1.851	0.533	3.002		>1.4	3	0.0350877	0.0512821	0.0555556	0		0.173077	0.27027	0.0149254	0.0892857		0	0.109091	0	0.0175439
1.65	1.535	1.9	1.254		1.7	2.3	1.333	1.505		1.133	1.722	0.45	0.702		1.4~0.5	2	0.385965	0.384615	0.458333	0.512195		0.5	0.608108	0.358209	0.607143		0.352941	0.254545	0.0185185	0.0877193
1.202	1.5	1.6	1.196		1.634	2.195	1.25	1.45		1.1	1.473	0.4	0.652		0.5~0	1	0.385965	0.371795	0.319444	0.292683		0.134615	0.0810811	0.522388	0.285714		0.470588	0.381818	0.240741	0.263158
1.133	1.4	1.402	1.196		1.567	2	1.2	1.405		1.069	1.468	0.333	0.652		0	0	0.192982	0.192308	0.166667	0.195122		0.192308	0.0405405	0.104478	0.0178571		0.176471	0.254545	0.740741	0.631579
1.05	1.35	1.354	1.062		1.5	1.993	1.2	1.405		0.95	1.45	0.269	0.6
1	1.268	1.351	1.046		1.4	1.936	1.2	1.371		0.803	1.402	0.267	0.502
0.933	1.201	1.335	0.998		1.4	1.9	1.133	1.315		0.802	1.371	0.25	0.453
0.867	1.134	1.25	0.996		1.4	1.9	1.005	1.3		0.802	1.301	0.133	0.4
0.85	1.067	1.2	0.996		1.4	1.9	0.936	1.278		0.8	1.167	0.133	0.35
0.8	0.975	1.2	0.963		1.333	1.8	0.8	1.271		0.8	1.087	0.133	0.3
0.8	0.967	1.2	0.93		1.3	1.7	0.8	1.2		0.752	1.011	0.125	0.275
0.767	0.867	1.15	0.922		1.2	1.6	0.8	1.2		0.75	1	0.125	0.267
0.75	0.85	1.1	0.863		1.2	1.6	0.8	1.138		0.736	0.95	0.1	0.25
0.733	0.8	1.05	0.863		1.1	1.561	0.8	1.067		0.702	0.95	0.1	0.137
0.733	0.8	1.05	0.863		1.1	1.5	0.733	1.037		0.6	0.887	0	0.125
0.7	0.8	1.001	0.863		0.967	1.462	0.7	1		0.6	0.85	0	0.1
0.667	0.8	1	0.848		0.933	1.4	0.7	1		0.552	0.802	0	0.1
0.652	0.733	0.95	0.797		0.933	1.4	0.677	0.95		0.55	0.667	0	0.1
0.6	0.703	0.933	0.797		0.933	1.4	0.667	0.933		0.471	0.502	0	0.1
0.6	0.7	0.933	0.764		0.9	1.4	0.6	0.9		0.453	0.5	0	0.1
0.55	0.7	0.9	0.764		0.9	1.263	0.6	0.8		0.45	0.467	0	0.067
0.533	0.7	0.9	0.757		0.9	1.2	0.6	0.8		0.45	0.453	0	0
0.5	0.7	0.9	0.749		0.8	1.2	0.55	0.8		0.403	0.453	0	0
0.5	0.667	0.85	0.733		0.8	1.2	0.533	0.8		0.403	0.453	0	0
0.471	0.667	0.8	0.73		0.733	1.2	0.532	0.8		0.403	0.452	0	0
0.4	0.667	0.8	0.693		0.733	1.2	0.467	0.736		0.4	0.367	0	0
0.4	0.634	0.8	0.673		0.667	1.2	0.426	0.6		0.4	0.34	0	0
0.35	0.602	0.8	0.665		0.667	1.2	0.4	0.6		0.4	0.3	0	0
0.335	0.6	0.8	0.649		0.667	1.164	0.398	0.6		0.4	0.201	0	0
0.3	0.576	0.752	0.647		0.667	1.1	0.367	0.6		0.4	0.2	0	0
0.3	0.55	0.75	0.612		0.65	1.1	0.35	0.6		0.4	0.15	0	0
0.267	0.55	0.65	0.598		0.6	1.096	0.35	0.55		0.364	0.137	0	0
0.267	0.533	0.602	0.598		0.55	1.067	0.35	0.55		0.35	0.125	0	0
0.25	0.501	0.6	0.598		0.533	1.046	0.35	0.533		0.35	0.1	0	0
0.25	0.453	0.55	0.568		0.533	1.046	0.332	0.5		0.304	0.1	0	0
0.236	0.451	0.533	0.548		0.467	1	0.325	0.5		0.3	0.1	0	0
0.211	0.45	0.533	0.535		0.333	1	0.3	0.5		0.267	0.1	0	0
0.206	0.45	0.467	0.535		0.333	1	0.3	0.5		0.233	0.1	0	0
0.2	0.401	0.467	0.535		0.267	1	0.3	0.5		0.2	0.075	0	0
0.2	0.401	0.461	0.531		0.267	1	0.3	0.45		0.127	0.067	0	0
0.2	0.385	0.45	0.523		0.133	1	0.299	0.45		0.117	0.067	0	0
0.175	0.368	0.4	0.5		0.133	1	0.267	0.45		0.1	0	0	0
0.17	0.335	0.367	0.498		0	0.996	0.267	0.4		0	0	0	0
0.15	0.333	0.333	0.47		0	0.9	0.267	0.4		0	0	0	0
0.1	0.333	0.3	0.466		0	0.9	0.267	0.35		0	0	0	0
0.067	0.3	0.3	0.465		0	0.9	0.254	0.35		0	0	0	0
0	0.3	0.3	0.465		0	0.831	0.254	0.35		0	0	0	0
0	0.3	0.267	0.465		0	0.8	0.25	0.34		0	0	0	0
0	0.3	0.25	0.465		0	0.8	0.25	0.3		0	0	0	0
0	0.267	0.211	0.465		0	0.8	0.249	0.3		0	0	0	0
0	0.267	0.167	0.451		0	0.8	0.242	0.3		0	0	0	0
0	0.25	0.167	0.4		0	0.798	0.233	0.267			0	0	0
0	0.233	0.15	0.398			0.798	0.183	0.25			0	0	0
0	0.225	0.133	0.299			0.797	0.167	0.2			0	0	0
0	0.217	0.133	0.299			0.772	0.151	0.1			0		0
0	0.19	0.1	0.274			0.733	0.15	0					0
0	0.175	0.1	0.224			0.7	0.111						0
	0.15	0.075	0.223			0.674	0.1
	0.15	0.067	0.21			0.667	0.094
	0.125	0.05	0.205			0.6	0.05
	0.125	0	0.199			0.6	0
	0.117	0	0.199			0.557	0
	0.1	0	0.149			0.533	0
	0	0	0.111			0.533	0
	0	0	0.1			0.532	0
	0	0	0.05			0.467	0
	0	0	0			0.45	0
	0	0	0			0.4
	0	0	0			0.349
	0	0	0			0.266
	0	0	0			0.235
	0	0	0			0
	0		0			0
	0		0			0
	0		0
	0		0
	0		0
	0		0
			0
			0
			0
			0

## Sheet: Fig3d
stomatal density( /mm2)
25℃					35℃
ZH11	togr3	OE-1	OE-2		ZH11	togr3	OE-1	OE-2
113.932	107.422	244.141	152.995		172.526	175.781	205.078	211.589
113.932	110.677	227.865	162.76		169.271	175.781	208.333	247.396
133.464	136.719	221.354	227.865		130.208	159.505	240.885	221.354
159.505	169.271	182.292	192.057		152.995	166.016	253.906	231.12
117.188	133.464	253.906	162.76		156.25	159.505	201.823	218.099
113.932	143.229	234.375	185.547		159.505	159.505	231.12	218.099
113.932	104.167		133.464		139.974	133.464	205.078	240.885
130.208	117.188		188.802		201.823	159.505	224.609	227.865
					201.823			263.672

## Sheet: Fig4a
Survival rate (%)
ZH11	togr3	TOGR3RNAi-2	TOGR3RNAi-3
0.5	0.1176	0.087	0.125
0.8125	0.2	0.0625	0.125
1	0.3529	0.1304	0
0.25	0	0	0.0833

## Sheet: Fig4b
		survival plant number	total plant number	Survival rate
ZH11	repeat1	17	46	0.369565
ZH11	repeat2	23	47	0.489362
ZH11	repeat3	15	24	0.625
togr3	repeat1	8	45	0.177778
togr3	repeat2	0	42	0
togr3	repeat3	1	23	0.0434783
TOGR3 OE-1	repeat1	41	47	0.87234
TOGR3 OE-1	repeat2	21	22	0.954545
TOGR3 OE-1	repeat3	22	23	0.956522
TOGR3 OE-2	repeat1	24	44	0.545455
TOGR3 OE-2	repeat2	41	47	0.87234
TOGR3 OE-2	repeat3	15	24	0.625

[truncated: 27 more sheets: Fig4c, Fig4f, Fig4g, Fig5a, Fig5b, Fig5c, Fig5d, Fig5e, Fig6d-25℃, Fig6d-35℃, Fig6e, Fig6g, Fig7a, Fig7b, Fig7c, Fig7e, Fig8a, Fig8b, Fig8c, Fig8d …]
