# Supplementary material for: TOGR3, a Proteasome β4 Subunit, Orchestrates Sugar Homeostasis to Trade Off Growth and Thermotolerance in Rice
Source: Adv Sci (Weinh). 2026 Jan 21;13(18):e16395. doi: 10.1002/advs.202516395 (PMC13042809; doi:10.1002/advs.202516395)
Supplement: Supplementary file 6 — Supporting file 6: advs73909‐sup‐0006‐TableS5.xlsx [file ADVS-13-e16395-s006.xlsx]

## Sheet: Fig S1a
	Beijing	Tmax	Tmin		Hainan	Tmax	Tmin
	2024-06-10	33	22		2024-12-05	26	21
	2024-06-11	36	22		2024-12-06	28	21
	2024-06-12	36	23		2024-12-07	28	20
	2024-06-13	33	22		2024-12-08	29	20
	2024-06-14	33	21		2024-12-09	27	19
	2024-06-15	32	20		2024-12-10	26	20
	2024-06-16	35	22		2024-12-11	24	21
	2024-06-17	37	24		2024-12-12	23	21
	2024-06-18	37	26		2024-12-13	23	19
	2024-06-19	36	24		2024-12-14	20	16
	2024-06-20	32	23		2024-12-15	19	16
	2024-06-21	24	22		2024-12-16	24	14
	2024-06-22	34	21		2024-12-17	26	15
	2024-06-23	29	19		2024-12-18	25	17
	2024-06-24	33	20		2024-12-19	23	19
	2024-06-25	35	20		2024-12-20	23	16
	2024-06-26	36	24		2024-12-21	23	13
	2024-06-27	35	24		2024-12-22	22	16
	2024-06-28	35	24		2024-12-23	21	17
	2024-06-29	32	23		2024-12-24	21	17
	2024-06-30	23	10		2024-12-25	23	18
	2024-07-01	28	22		2024-12-26	23	19
	2024-07-02	25	18		2024-12-27	24	19
	2024-07-03	28	20		2024-12-28	23	17
	2024-07-04	29	22		2024-12-29	23	17
	2024-07-05	32	23		2024-12-30	24	15
	2024-07-06	33	24		2024-12-31	26	21
	2024-07-07	32	24		2025-01-01	23	18
	2024-07-08	33	23		2025-01-02	24	20
	2024-07-09	32	23		2025-01-03	17	8
	2024-07-10	34	24		2025-01-04	24	15
	2024-07-11	34	25		2025-01-05	26	17
	2024-07-12	32	22		2025-01-06	26	15
	2024-07-13	26	22		2025-01-07	26	18
	2024-07-14	29	22		2025-01-08	26	19
	2024-07-15	29	23		2025-01-09	26	18
	2024-07-16	29	23		2025-01-10	22	14
	2024-07-17	35	22		2025-01-11	22	14
	2024-07-18	37	25		2025-01-12	22	13
	2024-07-19	35	26		2025-01-13	22	13
	2024-07-20	34	26		2025-01-14	22	19
	2024-07-21	34	27		2025-01-15	21	19
	2024-07-22	32	26		2025-01-16	22	15
	2024-07-23	35	27		2025-01-17	21	15
	2024-07-24	36	24		2025-01-18	23	15
	2024-07-25	27	25		2025-01-19	21	15
	2024-07-26	32	25		2025-01-20	22	15
	2024-07-27	33	25		2025-01-21	22	15
	2024-07-28	35	26		2025-01-22	24	16
	2024-07-29	35	25		2025-01-23	24	19
	2024-07-30	29	25		2025-01-24	24	18
	2024-07-31	32	24		2025-01-25	24	19
	2024-08-01	34	26		2025-01-26	25	15
	2024-08-02	34	25		2025-01-27	19	13
	2024-08-03	32	25		2025-01-28	20	13
	2024-08-04	32	25		2025-01-29	22	14
	2024-08-05	33	24		2025-01-30	24	14
	2024-08-06	34	25		2025-01-31	24	19
	2024-08-07	31	24		2025-02-01	26	16
	2024-08-08	33	25		2025-02-02	24	18
	2024-08-09	29	24		2025-02-03	25	19
	2024-08-10	33	24		2025-02-04	21	16
	2024-08-11	32	24		2025-02-05	22	17
	2024-08-12	30	23		2025-02-06	24	17
	2024-08-13	28	22		2025-02-07	24	18
	2024-08-14	32	23		2025-02-08	20	16
	2024-08-15	31	24		2025-02-09	21	15
	2024-08-16	30	24		2025-02-10	24	18
	2024-08-17	31	23		2025-02-11	23	19
	2024-08-18	30	23		2025-02-12	26	21
	2024-08-19	28	23		2025-02-13	25	21
	2024-08-20	28	22		2025-02-14	23	21
	2024-08-21	31	23		2025-02-15	25	21
	2024-08-22	35	24		2025-02-16	25	20
	2024-08-23	33	24		2025-02-17	24	19
	2024-08-24	32	24		2025-02-18	25	19
	2024-08-25	29	22		2025-02-19	24	19
	2024-08-26	22	19		2025-02-20	25	19
	2024-08-27	30	18		2025-02-21	25	20
	2024-08-28	30	18		2025-02-22	24	20
	2024-08-29	30	21		2025-02-23	23	19
	2024-08-30	34	23		2025-02-24	21	18
	2024-08-31	29	25		2025-02-25	24	18
	2024-09-01	32	19		2025-02-26	24	20
	2024-09-02	28	18		2025-02-27	24	19
	2024-09-03	27	20		2025-02-28	24	18
	2024-09-04	25	23		2025-03-01	25	20
	2024-09-05	29	17		2025-03-02	25	20
	2024-09-06	29	21		2025-03-03	26	21
	2024-09-07	21	18		2025-03-04	27	22
	2024-09-08	23	20		2025-03-05	31	22
	2024-09-09	23	21		2025-03-06	26	19
	2024-09-10	24	19		2025-03-07	23	18
	2024-09-11	27	17		2025-03-08	25	18
	2024-09-12	29	18		2025-03-09	25	20
	2024-09-13	28	19		2025-03-10	26	22
	2024-09-14	25	16		2025-03-11	26	21
	2024-09-15	25	17		2025-03-12	26	22
	2024-09-16	28	19		2025-03-13	26	22
	2024-09-17	29	20		2025-03-14	27	23
	2024-09-18	29	20		2025-03-15	27	22
	2024-09-19	30	17		2025-03-16	24	18
	2024-09-20	20	12		2025-03-17	22	18
	2024-09-21	23	12		2025-03-18	21	18
	2024-09-22	23	11		2025-03-19	25	17
	2024-09-23	24	12		2025-03-20	25	17
	2024-09-24	25	14		2025-03-21	27	15
	2024-09-25	25	14		2025-03-22	25	17
	2024-09-26	23	16		2025-03-23	25	18
	2024-09-27	24	18		2025-03-24	25	18
	2024-09-28	22	19		2025-03-25	25	19
	2024-09-29	25	15		2025-03-26	25	19
	2024-09-30	20	13		2025-03-27	27	22
					2025-03-28	28	24
					2025-03-29	25	23
					2025-03-30	27	20
					2025-03-31	26	19
					2025-04-01	26	19
					2025-04-02	27	20
					2025-04-03	26	18
					2025-04-04	25	18
					2025-04-05	27	20

## Sheet: Fig S1b
seed setting rate (%)					Grain length (mm)					Grain width (mm)					hundres weight(g)
Hainan	Hainan	Beijing	Beijing		Hainan	Hainan	Beijing	Beijing		Hainan	Hainan	Beijing	Beijing		Hainan	Hainan	Beijing	Beijing
ZH11	togr3	ZH11	togr3		ZH11	togr3	ZH11	togr3		ZH11	togr3	ZH11	togr3		ZH11	togr3	ZH11	togr3
90	70.3	95.4	45.4		7.174	7.571	7.394	7.083		3.567	3.182	3.041	3.107		2.12	2.22	2.36	1.68
91.5	67.4	93.8	44		6.758	7.008	6.793	7.294		3.29	3.237	3.616	3.46		2.12	2.16	2.32	1.72
92.1	69.8	94.7	43.5		7.081	7.136	6.977	7.142		3.344	3.571	3.176	3.465		2.12	2.1	2.34	1.74
89.5	67.1	95.2	46.1		7.344	7.152	7.179	7.064		3.437	3.563	3.544	3.368
88.9	70.8	95.3	45.3		6.462	7.228	7.092	7.125		3.182	3.139	3.443	3.372
					7.584	7.108	6.891	7.795		3.435	3.643	3.411	3.312
					7.545	7.497	7.648	6.894		3.435	3.555	3.517	3.216
					6.891	7.233	6.955	8.095		3.606	3.293	3.478	2.996
					6.874	7.008	7.064	7.191		3.498	3.607	3.343	3.309
					7.345	7.239	6.911	7.111		3.389	3.204	3.363	3.242
					6.579	7.446	6.869	6.615		3.439	3.529	3.411	3.33
					7.115	7.117	7.369	6.803		3.355	3.627	3.374	3.408
					6.319	6.899	6.911	7.424		3.393	3.427	3.53	3.563
					6.751	6.892	7.382	7.286		3.529	3.32	3.225	3.093
					6.612	8.009	6.895	6.579		3.366	3.605	3.355	3.389
					7.145	6.995	7.609	7.66		3.565	3.417	3.478	3.182
					6.309	6.917	7.369	7.373		3.193	3.416	3.376	3.018
					6.801	7.177	6.44	7.028		3.446	3.572	3.346	3.261
					6.276	6.844	7.2	7.4		3.478	3.441	3.4	3.271
					7.183	7.05	6.894	6.638		3.569	3.478	3.46	3.001
					6.822			6.982			3.472		3.021

## Sheet: Fig S1e
plant height (cm)
	W0H5	W1H4	W2H3	W3H2	W4H1	W5H0
WT	39	38	36	32	32	32
	38	36	34	31	30	31
	36	35	32	31	31	31
	35	35	35	30	27	32
	37	39	34	26	27	30
	36	39	31	25	28	28
	33	36	37	26	32	27
	39	38	28	27	26	26
	31	34	30	32	30	29
togr3	27	32	31	28	33	31
	24	31	30	30	31	30
	23	25	30	27	27	31
	21	30	28	25	27	29
	23	24	31	23	28	28
	22	25	25	26	25	27
	21	28	30	24	24	26
	23	28	29	23	25	27
	18	27	27	25	26	25

## Sheet: Fig S3c
			One-month seedling leaves grown in the greenhouse											Two-week seedling leaves grown at 35℃/30℃
											α-ACTIN										α-ACTIN
											cut in the middle
																					cut in the middle
											α-TOGR3										α-TOGR3

## Sheet: Fig S3d
		One-month seedling leaves grown in the greenhouse
										α-ACTIN
										cut in the middle
										α-TT1

## Sheet: Fig S5
Number of mastoid structures on leaf lower epidermis							stomata length							stomata length								stomata width							stomata width
25℃							25℃							35℃								25℃							35℃
ZH11	togr3	COM-1	TOGR3OE-1	TT1OE-1			ZH11	togr3	COM-1	TOGR3OE-2	TOGR3OE-1	TT1OE-1		ZH11	togr3	COM-1	TOGR3OE-2	TOGR3OE-1	TT1OE-1			ZH11	togr3	COM-1	TOGR3OE-2	TOGR3OE-1	TT1OE-1		ZH11	togr3	COM-1	TOGR3OE-2	TOGR3OE-1	TT1OE-1
22827.1	19246.4	23681.6	22888.2	25573.7			27.401	25.838	16	22.201	28.434	17.001		30.81	30.8	25.6	26.407	26.001	23.408			14.2	9.802	15.6	12.007	12.458	14.406		12.606	10.807	10.4	12.007	7.603	12.602
19144.7	18168.1	24678.5	23905.4	25675.5			27.436	30.816	17.4	26.603	31.231	18.204		32.222	31	23.8	26.801	27.806	24.6			14.605	12.6	16.594	13	13.206	14.213		8.6	12	10.2	10.002	7.071	11.602
24190.3	21708.2	27384.4	23681.6	21443.7			29.2	24.413	18.201	23.8	32.406	19.004		29.003	29.211	23.401	25.638	27.412	26.212			13.4	12.406	16.407	11.602	17.005	12.814		11.827	11.8	13.4	10.002	8.4	10.002
25838.2	21891.3	26611.3	27099.6	20263.7			28.803	24.413	19.809	28.003	31.241	22.004		26.001	29.211	24.8	24.82	26.201	23.008			19.001	10.218	17.242	11.807	16.619	14.401		11.4	14.812	9.002	11.202	8.002	9.402
18717.4	21606.4	23498.5	22094.7	19083.7			30.33	25.003	17.804	25.401	30.266	21.815		28.411	26.801	22.801	24.801	26.207	27.412			16.005	19.009	16.63	12.027	15.805	14.805		9.4	8.6	9.2	12.614	12.202	9.802
18941.2	21728.5	15482.6	22298.2	19999.2			27.803	31.206	18.6	24.803	30.81	20.025		30.411	28.003	24.8	26.203	26.212	27.203			14.206	10.802	14.805	11.2	15.405	13.4		9.002	12.8	13.406	14	10.402	11.607
19714.4	20039.9	25370.3	21036.8	20813			28.218	27.806	18.8	26.262	28.8	18.2		33.005	26	25.801	29.017	24	22.201			19.204	12.4	14.235	12.002	15.605	13.8		19.2	12.402	13.601	12.202	8.82	8.2
19307.5	20080.6	26468.9	24169.9	16215			27.801	25.601	16.205	28.001	31.423	19.201		30.001	27.806	25.001	25.403	27	20.804			14.8	14.006	16.2	12.002	9.402	13.6		10.408	10.202	9.8	12.4	8.01	8.8
							29.824	25.203	15.6	27.019	28.226	16.205		32.406	26.603	26.2	25.001	24.601	23.255			17.6	11.402	15.82	12.6	10.218	14.201		12.802	12.4	10.208	13.002	8.802	9.002
							28.206	27.635	16.4	23.608	24.413	18.04		28.403	22.601	27.201	25.6	27.012	23.003			13.4	17.605	14.801	11.807	12.406	11.402		13.202	10.002	10.008	13.613	9.8	8.802
35℃							19.2	27.06	23.008	22.808	24.021	20.601		25.001	31.2	25.003	28	25.628	25.003			11.4	17.601	13.836	10.817	13.206	13.601		7.403	10.208	8.802	11.2	10.2	8.202
ZH11	togr3	COM-1	TOGR3OE-1	TT1OE-1			20.896	19.209	21.408	23.201	24.207	20.804		29.201	27.812	24.8	23.414	27.812	25.607			12.806	14.006	14.013	13.202	14.001	11.407		7.81	10.4	10.4	12.8	10.608	15.001
15075.7	20487.5	18697.1	18147.8	19246.4			21.446	27.407	22.004	24.4	20.616	17.011		26.807	24.82	27.003	29.803	24.807	27.601			12.207	16.205	14.2	12.602	10.602	14.001		8.602	11	13.2	8.4	9.8	11.407
16906.7	18188.5	19266.8	22928.9	18025.7			19.8	24.403	22.401	24.8	19.404	17		27.401	31.006	25.803	28.411	22.414	25.001			12.602	14.4	10	12	12.802	14.001		9.002	11.002	9.802	12.002	10.802	17.801
13183.6	17150.9	17069.5	20975.7	19165			18.401	27.612	20.001	23.201	19.001	19.204		25.013	27.201	26.003	30.632	26.012	25.296			12.4	13.401	13.006	11.807	10.63	13.202		12.402	9.608	13.8	8.809	11.607	11.216
21708.2	15441.9	16499.8	21403	19938.2			20.064	24.203	23.414	22.444	20.201	22.2		26.4	31.2	28	27.236	24.2	25.401			10.008	14.2	14.801	14	12.802	14.406		10.218	11.628	10.602	8.202	10.4	14.006
17191.6	18127.4	19043	19958.5	19022.6			16.005	26.212	22.004	22.2	20.835	22.408		29.4	27.607	26.401	29.011	25.663	26.403			10.802	9.4	12.602	10.8	11.802	14.401		9.002	10.402	13.2	9.002	8.602	14.801
18249.5	17130.5	18717.4	20711.3	17069.5			16.801	28.211	24.207	26.4	20.801	19.226		29.003	31.206	24.4	29.833	28.611	26.619			12.215	12.6	14.001	11.207	13.401	13.8		9.002	15.401	12.2	9.402	10.8	9.402
16011.6	17924	19978.8	19673.7	15014.6			24.007	28.018	22.622	29.006	22.401	18.81		28.011	29.603	23	28	24.6	26.007			11.428	15.001	10.817	11.607	11.2	14.201		9.602	10.202	10.002	7.8	8.2	12.6
20202.6	15950.5	16276		20731.6			15.801	27.607	23.614	28.2	20.2	20.009		27.603	31.001	23.001	26	25.8	28.403			11.4	15	13.413	13.2	13.801	13.801		9.8	11.4	13.002	8.239	8.21	11.802
16642.3	19510.9	20039.9					23.2	27.203	21.823	24.803	22.672	16.005		28.201	31.606	22.204	24.201	24.007	29.606			16.601	13.2	12.802	10.408	15.801	14.006		10.002	10.6	12.202	6.803	14.406	12.6
15055.3	18188.5	20752					22	30	23.003	25.013	26.619	17.601		27.218	30.201	27	26.001	27.212	25.403			14.001	16.601	13.2	10.807	17.005	11.416		12.202	15.2	14.605	12.2	14.601	12.002
17700.2	16438.8	19612.6					21.601	29.806	23.821	24.4	26.201	20.6		30.81	30.411	26.003	29.025	25.013	30.024			10.202	17.81	11.207	11.602	17.242	14.001		12.4	13.002	14.001	14.001	11.207	14.213
20284							17.713	25.401	22.404	24.603	26.219	20.604		31.41	30.401	23.608	26.827	25.22	27.2			11.2	18.404	10.8	11.607	17.21	11.007		8.802	12	15.2	9.802	10.846	11.802
							27.401	28.003	26.807	25.207	25.013	14.8		29.606	31.407	25.401	27.626	26.219	23			13.601	17.005	10.2	13.214	16.805	13.601		9.402	12	14.6	12.8	9.2	11.407
							27.803	29.203	22.404	26.8	24.603	23.4		32.001	32.006	24.42	27.603	25.803	20.801			14.8	18.2	9.602	13	13.401	12.406		13.002	14.401	10.202	15.605	11.416	7.81
							25.612	27.618	23.801	26.412	24.601	19.609		27.8	25	23.408	26.003	24.813	20.616			14.001	15.201	11.407	10.6	18.8	16.011		10.202	8.002	10.617	15.201	8.01	7.003
							28.611	29.403	19.625	27.236	24.001	22.2		27.803	31.6	24.201	26.001	25.403	21.204			12.602	15.801	10.202	12.606	15.012	12.402		15.401	15.012	11.6	12.402	11.616	11
							28.501	30.6	24.413	27.001	25.407	21.201		33.002	30.411	20.815	25.6	25.413	25.239			11.802	13.206	11.8	14.206	12.207	14.601		16.8	14.201	7.803	12.202	10.807	7.6
							24.403	30.201	25	25.6	24.801	21.604		26.201	27.201	21.808	24.003	26.003	27.601			11.402	16.005	11.202	13.406	14.201	9.4		16.001	12.614	7.611	13.002	11.616	8.637
							25.264	33.615	28.003	24.201	25.029	23.408		33.201	28.2	23.801	26.207	28.606	28.001			15.605	18.61	10.4	11.4	13.6	12.406		15.201	9.6	12.6	14.206	14	11.616
							23.001	29.403	25.803	23.4	26.001	23.601		27.203	27.603	22.401	24.013	25.213	28.8			12.2	16.605	12.802	13.401	13.806	10.802		16.201	14.605	14.213	8.202	13.4	11.602
							23.208	26	25.02	23.801	27.426	21.808		25.213	28	23.801	28.006	25.029	26.201			14.2	13.413	13.606	11.2	14.2	10.4		12.806	12.8	11.8	13.4	8.21	11.4
							29.017	27.607	25.013	28.046	22.804	21.408		26.603	27.407	23.8	25.828	24.401	26.207			10.402	14.601	11.402	11.002	17.011	15.001		13.601	12.806	14.201	13.401	8.809	14.4
							26.412	29.003	27.601	28.817	26.007	23.601		25.607	30.224	22.001	27.207	27.218	30.401			17.405	14.001	14.206	14.801	17.81	9.409		17.201	9.402	11.802	11.207	9.602	11.602
							21.801	29.606	21.808	29.406	25.801	23.2		25.607	28.406	27.601	26.007	26.848	27.603			16.211	14.4	13.002	14.013	15.612	18.804		7.8	11.4	9.4	11.402	11.602	11.8
							23.614	30.201	23.83	27.803	23.808	18.21		22.8	27.818	28.003	22.11	26.401	24.603			18.21	17.205	13.801	16.601	15.405	15		8.402	11.002	11.602	9.178	8	13.006
							21.823	30.401	23.601	24.601	25.003	23.208		28.003	28.003	28.206	23.621	25.607	24			12.202	16.805	13.4	15.405	18.401	11.402		11.4	16.205	13.002	10.692	13	8.6
							23.203	27.207	22.843	31.651	23.401	20.609		24.403	26.401	28.006	25.577	27.826	22.414			17.4	14.406	14.001	11.402	15.005	14		9.409	9.002	15.001	11.344	12.002	8.402
							21.2	33.621	21.208	31.001	23.6	19.209		27.001	24.801	26.2	25.003	24.803	22.204			13.801	17.601	13.214	11.802	14.406	13		10.4	11.802	12	9.6	9.2	7.823
							22.208	31.601	23.003	30.806		17.205		27.001	25.4	24.613	27.236	23.231	25.201			13	16.201	13.401	13.2		11.8		12.802	12.202	11.2	9.8	9.6	8
							23	24.601	23.685	28.606		17.4		25.603	27.003	23.401	30.403	23.803	22.408			12.202	17.605	12.415	16.005		15.4		8.6	11.602	10.202	11.602	8.82	9
							22.201	26.203	21.815	30.006		22.004		22.814	30.003	32.402	28.403	27.603	23.601			13.413	18.81	11.407	19.601		17.41		9.808	11.8	14.801	11	10.807	9.402
							23.6	26.619	24.801	26.038		20.004		24.021	26.603	25.6	28.206		23.601			12.806	20.2	12.007	14.812		15.801		12.8	10.4	11.007	12		9.402
							21.823	27.603	25.213	24.8		18.24			27.4	27	25.628		23.601			16.201	17.2	12.814	14.213		9.8			10.802	10.2	8.802		10.402
								30.801	18.254	24.403		21.434			26.012	28.001	24.607		25.403				17.8	10.807	10.602		11.4			15.005	13	9.8		9.002
								27.007	26.807	27.803		20.847				27.8			21.401				13	13.4	15.001		13.202				12.4			8.41
								32.202	27.4							28.6							17.601	11.827							15
								30.006	24.4							26.401							16.205	11.229							12

## Sheet: FigS6b
NIL(CG14)–HT<NIL(WYJ)–HT gene list			Analysis Type:	PANTHER
LOC_Os01g02900.1			Test Type:	FISHER
LOC_Os01g05490.2			Correction:	FDR
LOC_Os01g08200.1
LOC_Os01g09010.1			GO biological process		Oryza-sativa---REFLIST-(43658)	gene count in upload 119 gene	expected gene count	over-under	fold-Enrichment	raw-P-value	FDR	generatio
LOC_Os01g29330.1			L phenylalanine catabolic process	GO:0006559)	16	4	0.04	+	91.72	9.31e-08	4.37e-05	0.0336134
LOC_Os01g48280.2			erythrose 4 phosphate phosphoenolpyruvate family amino acid catabolic process	GO:1902222)	26	4	0.07	+	56.44	7.49e-07	0.000186	0.0336134
LOC_Os01g50010.1			one carbon metabolic process	GO:0006730)	20	3	0.05	+	55.03	2.18e-05	0.0023	0.0252101
LOC_Os01g55830.1			L phenylalanine metabolic process	GO:0006558)	30	4	0.08	+	48.92	1.36e-06	0.00032	0.0336134
LOC_Os01g61880.1			plant type primary cell wall biogenesis	GO:0009833)	31	3	0.08	+	35.5	8.39e-05	0.00645	0.0252101
LOC_Os01g62290.2			erythrose 4 phosphate phosphoenolpyruvate family amino acid metabolic process	GO:1902221)	58	4	0.16	+	25.3	1.99e-05	0.00221	0.0336134
LOC_Os01g64630.2			cellulose biosynthetic process	GO:0030244)	47	3	0.13	+	23.42	0.000293	0.0194	0.0252101
LOC_Os01g64660.1			phenylpropanoid biosynthetic process	GO:0009699)	93	5	0.25	+	19.72	5.93e-06	0.000865	0.0420168
LOC_Os01g65380.1			beta glucan biosynthetic process	GO:0051274)	58	3	0.16	+	18.98	0.000546	0.03	0.0252101
LOC_Os01g67860.1			carboxylic acid catabolic process	GO:0046395)	132	4	0.36	+	11.12	0.000485	0.027	0.0336134
LOC_Os01g70550.1			carboxylic acid biosynthetic process	GO:0046394)	421	9	1.15	+	7.84	2.51e-06	0.000443	0.0756303
LOC_Os02g02890.1			carbohydrate biosynthetic process	GO:0016051)	263	5	0.72	+	6.97	0.000798	0.0392	0.0420168
LOC_Os02g04100.1			monocarboxylic acid metabolic process	GO:0032787)	373	6	1.02	+	5.9	0.000576	0.0308	0.0504202
LOC_Os02g04710.1			carboxylic acid metabolic process	GO:0019752)	754	11	2.06	+	5.35	7.38e-06	0.00104	0.092437
LOC_Os02g19820.1			tripeptide transport	GO:0042939)	4	2	0.01	+	->-100	4.4e-05	0.00405	0.0168067
LOC_Os02g27760.1			dipeptide transmembrane transport	GO:0035442)	4	2	0.01	+	->-100	4.4e-05	0.00388	0.0168067
LOC_Os02g30050.1			S adenosylmethionine metabolic process	GO:0046500)	7	2	0.02	+	->-100	0.000153	0.0106	0.0168067
LOC_Os02g41630.2			methionine biosynthetic process	GO:0009086)	29	3	0.08	+	37.95	6.85e-05	0.00568	0.0252101
LOC_Os02g41650.2			methionine metabolic process	GO:0006555)	30	3	0.08	+	36.69	7.6e-05	0.00606	0.0252101
LOC_Os02g41680.1			oligopeptide transmembrane transport	GO:0035672)	32	3	0.09	+	34.39	9.24e-05	0.00698	0.0252101
LOC_Os02g43280.2			L amino acid catabolic process	GO:0170035)	56	4	0.15	+	26.21	1.73e-05	0.00197	0.0336134
LOC_Os02g44630.2			protein refolding	GO:0042026)	46	3	0.13	+	23.93	0.000275	0.0185	0.0252101
LOC_Os02g44930.1			proteinogenic amino acid catabolic process	GO:0170040)	63	4	0.17	+	23.29	2.76e-05	0.00285	0.0336134
LOC_Os02g46962.3			sulfur amino acid biosynthetic process	GO:0000097)	48	3	0.13	+	22.93	0.000312	0.0203	0.0252101
LOC_Os02g50560.1			oligopeptide transport	GO:0006857)	49	3	0.13	+	22.46	0.000332	0.0206	0.0252101
LOC_Os02g57600.1			aspartate family amino acid biosynthetic process	GO:0009067)	52	3	0.14	+	21.17	0.000396	0.0243	0.0252101
LOC_Os03g10090.1			sulfur amino acid metabolic process	GO:0000096)	52	3	0.14	+	21.17	0.000396	0.0236	0.0252101
LOC_Os03g15960.1			alpha amino acid catabolic process	GO:1901606)	72	4	0.2	+	20.38	4.68e-05	0.00404	0.0336134
LOC_Os03g16460.1			aspartate family amino acid metabolic process	GO:0009066)	60	3	0.16	+	18.34	0.000603	0.0319	0.0252101
LOC_Os03g21270.1			protein folding	GO:0006457)	232	9	0.63	+	14.23	1.69e-08	1.19e-05	0.0756303
LOC_Os03g22880.1			proteinogenic amino acid metabolic process	GO:0170039)	243	8	0.66	+	12.08	3.78e-07	0.000114	0.0672269
LOC_Os03g23950.1			modified amino acid metabolic process	GO:0006575)	126	4	0.34	+	11.65	0.000406	0.0235	0.0336134
LOC_Os03g28330.4			alpha amino acid metabolic process	GO:1901605)	262	8	0.71	+	11.2	6.67e-07	0.000176	0.0672269
LOC_Os03g44620.2			L amino acid biosynthetic process	GO:0170034)	143	4	0.39	+	10.26	0.000654	0.0342	0.0336134
LOC_Os03g50450.1			protein maturation	GO:0051604)	334	9	0.91	+	9.89	3.73e-07	0.000121	0.0756303
LOC_Os03g50810.1			chaperone mediated protein folding	GO:0061077)	69	3	0.19	+	15.95	0.000907	0.0436	0.0252101
LOC_Os03g54000.1			dipeptide transport	GO:0042938)	4	2	0.01	+	->-100	4.4e-05	0.00396	0.0168067
LOC_Os04g01740.1			peptide transport	GO:0015833)	49	3	0.13	+	22.46	0.000332	0.0209	0.0252101
LOC_Os04g16450.1			amino acid catabolic process	GO:0009063)	80	4	0.22	+	18.34	7.07e-05	0.00575	0.0336134
LOC_Os04g28420.2			phenylpropanoid metabolic process	GO:0009698)	159	5	0.43	+	11.54	7.86e-05	0.00616	0.0420168
LOC_Os04g32850.3			cinnamic acid metabolic process	GO:0009803)	12	4	0.03	+	->-100	2.55e-08	1.54e-05	0.0336134
LOC_Os04g32950.1			cinnamic acid biosynthetic process	GO:0009800)	12	4	0.03	+	->-100	2.55e-08	1.35e-05	0.0336134
LOC_Os04g33450.2			water transport	GO:0006833)	25	3	0.07	+	44.02	4.35e-05	0.00418	0.0252101
LOC_Os04g39150.1			olefinic compound biosynthetic process	GO:0120255)	34	4	0.09	+	43.16	2.28e-06	0.00046	0.0336134
LOC_Os04g45070.1			olefinic compound metabolic process	GO:0120254)	37	4	0.1	+	39.66	3.23e-06	0.000526	0.0336134
LOC_Os04g45480.1			secondary metabolite biosynthetic process	GO:0044550)	139	6	0.38	+	15.84	2.41e-06	0.000464	0.0504202
LOC_Os04g56400.1			sulfur compound biosynthetic process	GO:0044272)	121	5	0.33	+	15.16	2.14e-05	0.00231	0.0420168
LOC_Os05g01480.1			secondary metabolic process	GO:0019748)	227	6	0.62	+	9.7	3.93e-05	0.00387	0.0504202
LOC_Os05g01820.1			response to oxygen containing compound	GO:1901700)	473	7	1.29	+	5.43	0.000331	0.0212	0.0588235
LOC_Os05g02820.1			response to chemical	GO:0042221)	1213	12	3.31	+	3.63	0.000124	0.0089	0.10084
LOC_Os05g03140.1			negative regulation of DNA recombination	GO:0045910)	11	2	0.03	+	66.7	0.000399	0.0234	0.0168067
LOC_Os05g04510.2			regulation of DNA recombination	GO:0000018)	13	2	0.04	+	56.44	0.000563	0.0305	0.0168067
LOC_Os05g08370.1			negative regulation of DNA metabolic process	GO:0051053)	14	2	0.04	+	52.41	0.000656	0.0338	0.0168067
LOC_Os05g20050.2			chromosome condensation	GO:0030261)	14	2	0.04	+	52.41	0.000656	0.0334	0.0168067
LOC_Os05g28190.1			aromatic amino acid family catabolic process	GO:0009074)	31	4	0.08	+	47.34	1.56e-06	0.000347	0.0336134
LOC_Os05g32570.1			fluid transport	GO:0042044)	25	3	0.07	+	44.02	4.35e-05	0.00408	0.0252101
LOC_Os05g34540.1			benzene containing compound metabolic process	GO:0042537)	39	4	0.11	+	37.63	4.01e-06	0.000605	0.0336134
LOC_Os05g39930.1			mitotic cytokinesis	GO:0000281)	35	3	0.1	+	31.45	0.000121	0.00884	0.0252101
LOC_Os05g41440.1			cytoskeleton dependent cytokinesis	GO:0061640)	36	3	0.1	+	30.57	0.000132	0.0093	0.0252101
LOC_Os05g43060.1			cytokinesis	GO:0000910)	52	3	0.14	+	21.17	0.000396	0.0239	0.0252101
LOC_Os05g49890.1			amide transport	GO:0042886)	65	3	0.18	+	16.93	0.000762	0.0384	0.0252101
LOC_Os05g51620.3			aromatic amino acid metabolic process	GO:0009072)	91	4	0.25	+	16.13	0.000117	0.00866	0.0336134
LOC_Os06g01500.1			L amino acid metabolic process	GO:0170033)	235	8	0.64	+	12.49	2.93e-07	0.000113	0.0672269
LOC_Os06g02370.3			organic acid catabolic process	GO:0016054)	132	4	0.36	+	11.12	0.000485	0.0273	0.0336134
LOC_Os06g03930.1			proteinogenic amino acid biosynthetic process	GO:0170038)	150	4	0.41	+	9.78	0.000782	0.0389	0.0336134
LOC_Os06g04020.1			small molecule catabolic process	GO:0044282)	189	5	0.52	+	9.71	0.000177	0.012	0.0420168
LOC_Os06g11380.1			sulfur compound metabolic process	GO:0006790)	272	7	0.74	+	9.44	1.04e-05	0.00134	0.0588235
LOC_Os06g12590.1			organic acid biosynthetic process	GO:0016053)	421	9	1.15	+	7.84	2.51e-06	0.000462	0.0756303
LOC_Os06g16410.1			amino acid metabolic process	GO:0006520)	394	8	1.07	+	7.45	1.34e-05	0.00167	0.0672269
LOC_Os06g36090.1			small molecule biosynthetic process	GO:0044283)	564	11	1.54	+	7.16	4.55e-07	0.000128	0.092437
LOC_Os06g51220.4			oxoacid metabolic process	GO:0043436)	768	11	2.09	+	5.25	8.77e-06	0.0012	0.092437
LOC_Os07g05580.1			organic acid metabolic process	GO:0006082)	769	11	2.1	+	5.25	8.88e-06	0.00117	0.092437
LOC_Os07g08710.2			cellular component biogenesis	GO:0044085)	983	12	2.68	+	4.48	1.66e-05	0.00195	0.10084
LOC_Os07g24190.3			small molecule metabolic process	GO:0044281)	1309	15	3.57	+	4.2	2.95e-06	0.000499	0.12605
LOC_Os07g26690.2			nitrogen compound transport	GO:0071705)	814	9	2.22	+	4.06	0.000407	0.0232	0.0756303
LOC_Os07g33110.5			transmembrane transport	GO:0055085)	1436	14	3.91	+	3.58	3.86e-05	0.00388	0.117647
LOC_Os07g36080.1			establishment of localization	GO:0051234)	2480	23	6.76	+	3.4	2.21e-07	9.34e-05	0.193277
LOC_Os07g41360.1			localization	GO:0051179)	2552	23	6.96	+	3.31	3.65e-07	0.000129	0.193277
LOC_Os07g47510.1			biosynthetic process	GO:0009058)	3731	33	10.17	+	3.24	8.28e-10	8.75e-07	0.277311
LOC_Os07g48490.2			transport	GO:0006810)	2381	21	6.49	+	3.24	1.8e-06	0.00038	0.176471
LOC_Os07g49400.1			protein metabolic process	GO:0019538)	2518	20	6.86	+	2.91	1.53e-05	0.00185	0.168067
LOC_Os08g06100.1			macromolecule biosynthetic process	GO:0009059)	2300	18	6.27	+	2.87	5.21e-05	0.0044	0.151261
LOC_Os08g06380.1			gene expression	GO:0010467)	1951	14	5.32	+	2.63	0.000886	0.0431	0.117647
LOC_Os08g08190.1			cellular process	GO:0009987)	12700	81	34.62	+	2.34	1.56e-18	6.6e-15	0.680672
LOC_Os08g39140.1			metabolic process	GO:0008152)	8151	49	22.22	+	2.21	1.13e-08	9.53e-06	0.411765
LOC_Os09g17329.1			primary metabolic process	GO:0044238)	6856	39	18.69	+	2.09	3.36e-06	0.000526	0.327731
LOC_Os09g21000.1			biological_process	GO:0008150)	15900	84	43.34	+	1.94	4.1e-14	5.78e-11	0.705882
LOC_Os09g27420.1			Unclassified	UNCLASSIFIED)	27758	35	75.66	-	0.46	4.1e-14	8.66e-11	0.294118
LOC_Os09g29239.2
LOC_Os09g30350.1
LOC_Os09g31080.3
LOC_Os09g32090.2
LOC_Os09g33450.1
LOC_Os10g18340.2
LOC_Os10g27050.1
LOC_Os10g30580.1
LOC_Os10g33170.1
LOC_Os10g33210.1
LOC_Os10g35870.1
LOC_Os10g41190.1
LOC_Os11g07930.1
LOC_Os11g18044.1
LOC_Os11g26850.2
LOC_Os11g32650.1
LOC_Os11g47760.4
LOC_Os12g01200.4
LOC_Os12g01449.1
LOC_Os12g04924.1
LOC_Os12g16200.1
LOC_Os12g25690.1
LOC_Os12g32760.1
LOC_Os12g33610.1
LOC_Os12g37650.1
LOC_Os12g41390.1
LOC_Os12g42550.2
LOC_Os12g42876.1
LOC_Os12g42884.3

## Sheet: FigS6c
LOC_Os02g07260.1/.2					LOC_Os03g14450.1					LOC_Os05g40420.1
25 ZH11	25 togr3	35 ZH11	35 togr3		25 ZH11	25 togr3	35 ZH11	35 togr3		25 ZH11	25 togr3	35 ZH11	35 togr3
8222444	10352083	9786969	14620385		6117016	6.97919e+06	6134957	8632664		2.35778e+06	3.35007e+06	2325442	3.48573e+06
8471563	10707663	9636927	15194186		5.58229e+06	7042398	5.4054e+06	9347296		2349310	3439105	1.98405e+06	3.55983e+06
8709161	10340361	10515107	16644685		5.67817e+06	6.90731e+06	5991058	8027203		2.49774e+06	3.50376e+06	2223029	3593192
LOC_Os01g16960.1					LOC_Os01g09570.1					LOC_Os04g40950.1
25 ZH11	25 togr3	35 ZH11	35 togr3		25 ZH11	25 togr3	35 ZH11	35 togr3		25 ZH11	25 togr3	35 ZH11	35 togr3
361397	656705	390058	936353		461684	455860	906044	940777		21249182	26414032	19272094	25129682
389350	657216	335127	902905		492751	479128	817128	891089		20019316	26062244	17026628	29076094
374158	623251	375666	932080		489822	479351	824506	904087		20144184	25000102	17487412	32925258

## Sheet: Fig S7a
	Sucrose											Glucose											Soluable sugar
	25℃					25 to 45 20min						25℃					25 to 45 20min						25℃					25 to 45 20min
	ZH11	togr3	TOGR3OE1	TOGR3OE3		ZH11	togr3	TOGR3OE1	TOGR3OE3			ZH11	togr3	TOGR3OE1	TOGR3OE3		ZH11	togr3	TOGR3OE1	TOGR3OE3			ZH11	togr3	TOGR3OE1	TOGR3OE3		ZH11	togr3	TOGR3OE1	TOGR3OE3
	30.4129	11.4863	39.5497	42.209		30.7348	9.47176	57.8543	27.7176			2.30077	1.23969	1.78617	5.33288		1.44737	0.734307	1.99779	2.52594			4.56087	3.66198	3.69718	6.92958		4.65656	2.36127	6.07276	6.30526
	21.6194	9.61609	39.6312	26.5051		35.2055	9.99375	67.9662	57.0878			1.99961	0.992258	1.73624	2.47107		1.56037	0.756365	3.33763	2.9825			4.09656	2.3148	4.00983	4.4217		4.75043	2.26968	9.14463	6.77177
	31.0417	7.48249	22.6663	47.4078		38.2062	11.4991	58.2462	40.6074			2.14657	1.51826	5.97379	3.51646		2.49757	0.853592	3.17131	3.50176			3.17953	2.3188	7.63613	4.57975		6.03589	3.34718	6.23185	5.64234

## Sheet: Fig S7b
Plant height (cm)
	glucose 0%		glucose 0.01%		glucose 0.05%
	ZH11	togr3	ZH11	togr3	ZH11	togr3
	27.3	20	21.8	19.3	21.2	16.1
	26.4	18.2	19.6	17	17.5	15.3
	27.9	19.4	21	18.1	10.3	15.1
	26.8	19.7	24.7	15.8	15.3	15.5
	27.8	18.6	27.4	19.1	16.2	15
	26.8	21.5	21.5	14.7	21.5	15.9
	25.6	19.1	19.4	16.4	17.7	12
	27.4	20.5	27.2	16.6	16.3	16.1
	28.7	18.6	27	18.3	17	15.4
	26.5	18	21.8	18	21.3	17.3
	29.9	20.5	24.2	16	17
	25	17.6	19.4	17.1	16.3
	26.2	15.2	23.7	20.7	17.8
	24.2	18.5	26.1	15	15.7
	27.7	18	20.8	18.5	19.3
	27.2	19.6		20.1
	28.4	17.8		22
				20.1
				18.6
				16.5

[truncated: 7 more sheets: Fig S8a, Fig S8b, Fig S8c, FigS10b, FigS10d, FigS10e, FigS10f]
